# Supplementary material for: Identification and validation of candidate biomarkers associated with mitochondria and 18 types of programmed cell death in trigeminal neuralgia: insights from transcriptome sequencing
Source: Front Mol Neurosci. 2026 Jun 24;19:1798469. doi: 10.3389/fnmol.2026.1798469 (PMC13341618; doi:10.3389/fnmol.2026.1798469)
Supplement: Supplementary Table 1 — Gene expression levels in samples from the TN group and control group. [file Data_Sheet_1.zip]

Archive with 7 entries (7 files):
- Supplementary Figure 1.tif
- Table S1.XLSX
- Table S2.XLSX
- Table S3.xlsx
- Table S4.XLSX
- Table S5.XLSX
- Table S6.xlsx
