# Supplementary material for: Identification and validation of candidate biomarkers associated with mitochondria and 18 types of programmed cell death in trigeminal neuralgia: insights from transcriptome sequencing
Source: Front Mol Neurosci. 2026 Jun 24;19:1798469. doi: 10.3389/fnmol.2026.1798469 (PMC13341618; doi:10.3389/fnmol.2026.1798469)
Supplement: Supplementary Table 1 — Gene expression levels in samples from the TN group and control group. [file Data_Sheet_1.zip › Table S1.XLSX]

## Sheet: 01.expression.fpkm
	tn_10	tn_1	tn_2	tn_3	tn_4	tn_5	tn_6	tn_7	tn_8	tn_9	control_a	control_b	control_c	control_d	control_e	control_f	control_g	control_h	control_j	control_k
HBA2	344791.376027757	234718.136297301	254489.346463822	177281.965982386	165236.392574235	158542.784247578	141483.161038445	262633.816309111	180126.341282921	163868.61399701	143449.223824651	228007.991980083	176370.276797969	213215.609305449	375688.282533787	253132.455612677	80104.4436180774	173797.668809155	155710.209596682	132393.466632607
HBA1	245132.444597492	164951.281055223	181982.091378435	126783.992037389	119510.059175247	113773.968474581	107331.073500916	190928.673501442	133131.424017041	117535.366626122	98971.1405070898	158603.589278928	124125.146739977	151530.77497194	261613.080166007	183269.122231089	55852.7036803449	126597.155401168	113795.611628337	93066.3267938755
HBB	132191.902486012	117207.654404758	112346.512286586	118484.105704218	87729.3065374133	90877.4835557055	81230.3	167936.075358953	105902.685837419	82970.2707819241	78093.2562496802	136373.498486423	114343.445400513	79262.5628046879	64035.9639581265	106757.673869882	38629.3799538413	91921.5485151557	96451.7412792554	81837.0393888773
FTL	3230.44	4306.78	4696.68	3419.29	3842.83	3524.58	4390.39	3527.55	3421.5	3620.11	3751.86	3295.39	2386.38	4703.22	5027.33	4408.88	3026.17	3536.78	3566.3	3463.9
S100A9	1103.16	4427.33	3770.27	3773.07	7596.36	3980.54	6633.35	2392.09	2904.25	4434.43	2910.42	1871.06	1573.37	4226.01	4176.69	2999.22	2239.16	3673.67	3108.71	1824.73
MT-CO1	3136.84	2556.17	2045.09	2864.48	3403.16	3965.91	3026.68	2141.39	3628.51	3444.09	3827.25	3297.33	4576.73	2474.81	867.477	2149.3	6505.78	4332.43	4743.11	5553.06
MT-ATP6	2391.09	2113.33	1602.93	2345.27	2667.21	3083.55	2043.43	1676.58	2517.31	2251.58	2518.61	2441.81	2637.92	2430.27	861.297	1883.28	4140.11	2567.56	2897.99	3375.36
MT-CO3	2177.42	2288.22	1715.45	1902.85	2810.96	2298.09	2082.6	1509.97	2537.64	2401.51	2124.06	2295.58	2522	2264.35	936.362	1835.86	3931.38	2546.59	3087.7	3198.56
MT-ND4	2375.32	1917.04	1350.34	2010.83	2374.62	2877.23	2036.91	1637.59	2627.12	2268.43	2508.48	2531.47	2777.3	1837.03	709.311	1464.55	4198.66	2683.13	2811.88	3198.44
MT-CO2	2021.04	2073.22	1813.4	1910.26	2966.63	2354.6	1960.87	1609.64	2237.77	2384.35	2160.35	2262.51	2394.19	2085.68	1115.07	1522.44	3844.07	2383.99	2544.66	3004.41
MT-ATP8	1974.76	1555.34	776.763	2069.26	1811.45	2830.34	1821.32	1489.36	2400.93	1942.59	2310.68	2362.19	2648.24	1447.16	237.104	1131.22	4139.06	2123.61	2755.14	2798.06
MT-ND1	1887.75	1957.52	1184.31	1862.32	2528.44	2233.15	1821.98	1218.11	2157.58	1893.3	2183.86	2218.39	2828.53	1851.62	514.244	1356.43	3090.94	2605.8	2415.05	2808.22
B2M	838.96527798462	1377.52781855623	1799.63275589362	1766.26168681705	1776.00604336367	1539.59326958186	2026.87072011535	1046.25560534444	1649.34281246652	1848.11414975328	1874.29447780359	1146.04451443384	1348.05831110477	1831.59437914803	965.385529918616	1318.50967520346	1602.7096646232	1642.38494773374	1733.27287131368	1709.78353421115
MT-ND2	1470.49	1430.56	951.308	1446.03	1781.35	1814.42	1332.42	985.15	1847.68	1541.57	1519.09	1870.22	1985.01	1294.6	293.154	942.989	2557.55	2047.01	1579.43	1805.22
MT-CYB	1496.92	1174.78	872.853	1259.02	1594.57	1711.99	1062.75	892.057	1599.83	1522.55	1502.64	1525.2	1685.53	1184.91	345.581	952.372	2708.21	1672.82	1844.34	1970.13
FTH1	554.708569286427	1462.28088355339	1267.34400170459	1326.85611636028	1568.28964581886	1319.57433708433	2417.86975562375	938.475220951098	1195.45313981337	1637.61180852545	1360.75047544511	937.83540340519	903.270085654192	1435.12724407884	1083.11690508433	1263.79428725998	1177.09537900848	1661.09639348004	1435.86608312525	880.124337959082
HBQ1	3970.37	972.363	2291.59	832.619	798.114	820.794	674.461	2472.75	789.15	771.341	519.88	1199.81	707.514	1019.48	3343.16	1223.71	17.9796	835.406	770.655	599.012
MT-ND4L	1209.05	695.914	411.993	1095.42	974.705	1780.14	1135.54	858.863	1658.31	1069.59	1226.47	1453.87	1732.31	566.616	163.836	419.096	2489.67	1278.32	1391.88	1726
RPS12	1320.5608796025	1238.45830558529	1364.91282332864	1017.28667122848	840.088702528952	1033.10167668701	1074.89069455399	928.814396674492	1113.26795652269	1314.43829029577	1044.33973253052	809.968564970266	816.569090100156	1450.72986735211	1242.84618733333	1112.10593561346	944.022771223787	1236.68867427387	1061.70762991236	1776.19421805634
MT-ND6	1049.8	715.284	555.861	829.722	1061.74	1216.27	761.541	602.583	987.743	931.475	1346.7	852.383	1282.09	920.98	309.492	768.461	1816.09	1090.76	1015.3	1424.59
ACTB	510.85537341067	1000.23599445812	1002.40360549398	1002.13062509784	1192.49404532418	1044.59831798729	1297.78681572736	616.512436325993	947.942074153008	1159.54851407469	1052.6033738227	694.029027337117	837.303697944381	1089.69318657662	623.263060935074	895.867391808173	1254.49798154007	970.365467114416	1056.4595373798	949.094573836776
TMSB4X	583.838179477393	976.426594571932	1158.99054715737	908.768057108632	979.174839813858	732.128976227833	852.552317502642	622.457662839695	857.337257615385	917.574035936583	891.051047699941	533.810100092777	764.375559899002	1164.15817573459	676.713280466236	901.027984076923	977.125788085144	734.63648243394	1036.77149217264	911.606319506166
MT-ND5	875.02	491.843	315.934	718.55	677.489	1207.89	706.58	502.385	990.545	719.422	1045.89	922.862	1415.38	482.66	120.358	375.37	1835.86	868.22	924.489	1294.11
FKBP8	766.728320673998	1033.74837029408	822.204091958496	784.845956031572	652.55179594679	676.877114016673	508.591661129124	1181.63390745051	529.243622731465	907.806557111387	934.541062419298	863.498166555871	654.079879531749	896.363298910607	738.130540871586	1224.3297714498	364.216516063498	758.686123536006	802.019677077332	1025.15755852572
HLA-E	404.92659879603	736.849821250171	782.882332365161	871.479827250171	962.698156783025	813.008373721081	1110.37824438022	556.261508824777	839.263053418549	960.385458708419	982.699969432238	609.810136351472	666.130313049966	944.287686685832	539.935041550308	705.642176723819	939.446555046201	942.604792344627	848.773267323751	813.287637114648
SRGN	202.036613027116	766.134705793755	590.264156273624	882.557784626951	935.79	870.394110680361	1572.8446912802	548.471415599836	809.516482304848	1051.21066724897	892.370053107642	744.069457158587	485.568665553821	543.537379103533	155.218260855382	470.205979294166	633.391793142975	873.286376009038	744.613716285949	632.570883076417
IFITM2	232.605749080946	590.39057457721	685.912815464508	682.940149591532	985.202182770859	675.389937046077	1389.51901078954	441.390256871731	441.976582703611	909.833797785181	635.655067818804	423.039246632628	389.966430691781	750.464179239726	771.097939936488	715.423040985679	592.815435743462	694.853545475716	621.458916936488	449.061462098381
UBB	682.594815421825	608.137983131461	568.099146418634	658.95220955201	670.420943918315	591.870760571155	479.095002546905	1438.33351862859	717.202368013401	607.499	500.33110155903	640.525147067007	881.22758690619	510.042174354818	215.207420487556	617.720215377792	366.233993666879	401.077107414167	633.778531339502	490.094875780472
LYZ	181.940128325986	872.163581279582	290.14267187645	862.054626602668	1058.23742383527	1165.34233313283	654.283357085267	504.670963882251	724.334456512761	408.269950444316	634.151048516821	354.092855294083	493.339691333527	585.645894788283	203.415785841647	348.517736741299	624.531665467517	355.890481337587	1467.55322248434	378.033258918214
TXNIP	342.022748869589	485.225511331853	557.149087369867	918.939185915372	612.767941686737	627.255789350721	870.715388337958	415.656555666204	600.152177056326	746.723627023862	556.887161540788	699.787417886237	506.745376663152	507.991835077969	222.362	485.30514829717	861.324568110433	875.521248448946	505.471144572974	653.74167684212
HLA-C	168.224628817312	441.661933508177	712.69276856442	489.083211969286	974.467822797367	490.589187938971	1046.90368338612	622.897644011966	451.207776293977	678.722253867571	346.996341410451	315.280216023933	590.970903731552	427.830104619466	345.78796586079	552.535304157559	956.104633495413	1152.72446990985	404.449355832469	801.593138720383
S100A8	173.217286858586	636.975990047138	580.271086861953	572.172184289562	1448.62234333333	583.07093243771	1215.79149391246	310.760588279461	428.554395457913	705.184389956229	425.451131703704	253.723792434343	229.559469676768	613.769208824916	845.64546116835	523.596219383838	351.844501700337	552.438767468013	475.937607659933	316.352406289562
HLA-B	455.208468823924	519.817422251136	644.174607176293	444.206162621025	551.866205275362	512.520950099502	802.757281314514	436.952569310404	528.776782228639	918.367873887952	588.840415394333	283.27051537984	354.904075077223	734.778013355181	628.195580691975	576.770112236426	580.371736848583	540.345315945057	587.383225036556	519.377736882327
TMSB10	487.117	526.993	908.855	492.82	560.456	387.932	314.256	337.803	586.765	432.209	530.097	246.602	335.524	868.272	1495.02	632.284	483.658	405.195	415.991	480.465
HLA-A	153.984152962362	491.988001343173	1029.40493768708	379.950586075277	528.663299805166	521.840641593358	657.776902828044	418.378233626937	609.007788686716	473.191515820295	483.273677424354	286.701872081181	409.549254128413	720.951567340221	752.195875963469	458.626390140959	558.06908822214	587.711875415867	500.142204202952	473.929951855351
S100A11	169.043173801233	596.084656033898	458.903398454546	489.197436624037	924.732197449923	609.795402397535	1056.10022122342	364.271984567026	467.412577808937	625.591114026194	474.159632171032	292.359886570108	330.722186077042	560.647392671803	477.348	567.194384192604	482.686210924499	562.374957226502	480.056611308166	279.628022397535
EEF1A1	614.636832463679	487.724279918215	492.88203500795	566.221338154328	451.245282202425	551.520431579449	385.490231157408	406.833688973169	730.623386797575	460.490138108616	517.322656411607	361.134612759118	497.611	579.832637154526	227.972143850243	374.79	753.553591997814	446.459779129385	451.032316733777	628.385474516148
PSAP	269.940216658748	472.571496408347	514.970910344783	469.805463410594	605.862	546.786222283146	670.307487314286	340.271395256501	548.612176617656	551.672083899839	619.718444026966	358.218282613162	391.062781169823	490.262565706581	264.833269614125	362.660478069984	558.607390948315	492.545274473194	591.383655835634	460.776415319422
MNDA	75.6905290335802	360.45180835358	423.675963517037	514.547875546173	613.125535623704	501.422396435062	620.446388964444	288.556739314568	419.703500060741	705.404385340741	507.433720343704	353.545145956049	360.438986222222	495.785068468642	200.952992622222	383.618010769877	585.631175014321	534.433830444938	522.741002088395	525.386376405432
FCGR3B	111.219022738833	371.036776097622	211.430687974063	315.069953110951	482.950046631124	640.760402830331	681.131739594381	308.868955416427	410.219665462176	692.51607035879	924.573940222983	342.27986432781	372.333220095461	600.081984270893	160.839248475865	360.328471064481	328.007211185879	533.634838020533	462.115934177594	509.992015173631
HBD	500.479526980903	759.995696095486	422.624474736111	465.634914975694	430.644867416667	316.811272762153	573.249133038194	1008.34800841146	396.155830036458	295.748944755208	273.370092487847	507.795946685764	398.785388197917	291.402698760417	253.822524217014	395.451903194444	146.793079821181	357.521426059028	357.335675845486	567.329688973958
MT-ND3	382.732	394.608	483.874	380.374	630.082	469.429	366.242	291.981	437.064	378.776	455.701	367.952	432.123	462.871	238.438	337.711	589.452	516.076	435.363	562.007
SH3BGRL3	323.260870037671	424.095426553653	433.48754286758	387.357393660959	444.352271465753	344.55548916895	387.231049261416	355.083956888128	396.319401625571	474.367655246575	452.843963978311	317.866880884703	314.341820785388	463.776384309361	408.413429263699	416.44833393379	406.727972077626	393.012316936073	476.944479158676	390.014539747717
ENSG00000284931	311.196545032258	549.386435612903	256.881741290323	160.310190193548	133.357632258065	69.3613082580645	296.546276645161	543.390656516129	196.098142709677	149.077904387097	581.226854193548	1817.10090077419	274.099042451613	194.741443354839	67.203019483871	718.30879083871	769.037	169.033880129032	303.868116774194	73.4747783225806
ARHGDIB	211.064290945642	384.212351146425	292.013386606758	394.447302273751	493.435216221841	414.49408770666	618.104484340353	285.587322851126	362.447387628795	449.97058134427	401.405750749755	259.124021654261	315.272927036239	426.573537186092	225.611980156709	368.735863175318	459.962397111166	400.808240566112	420.304514735064	370.540646864838
LUC7L	1.67611223801813	3.61024558516839	2224.7528063499	781.183616426004	4.4250128560557	5.01903445417746	622.412387734294	2404.2855062772	3.97285291013601	4.92387970385363	5.80363533840674	3.31977335945596	685.438668451749	5.33185401522021	4.62081825874352	3.8467446363342	8.10833018458549	3.77684187548575	726.233544249838	8.29915172393135
RPS11	444.883489036906	389.786141933286	476.321160572747	328.292371446416	342.252688750177	329.931788034776	300.857358998581	266.996277126331	396.999594364088	403.337717756565	380.116367319375	246.026369533002	289.557505650106	485.123102064585	554.548530251952	375.476615217885	389.499893830376	353.030626225692	314.096893300213	439.096528648687
TAGLN2	149.595430416888	358.877474290009	313.408398872679	313.170221092838	464.547050412467	398.400248303271	553.981394979664	328.414605157383	300.154817544209	404.029714650309	408.800755446065	229.627820592838	288.016502969496	407.823600980548	193.863633460212	366.138114946507	387.470381528736	343.362257371795	468.403961782935	311.759202011494
LAPTM5	179.802811501239	320.057146766109	262.842132741016	311.154006186803	393.968264089529	408.664265055142	517.699956581784	274.629309883519	362.829565804213	403.092248628253	407.512452760533	272.348075114002	277.65651854368	342.475875124226	215.989889543371	268.281762599133	415.838943139095	374.279485507745	391.828761978315	331.167541527571
HLA-DRA	450.918938058682	312.519253754019	481.078775276527	260.238286577974	328.730165524116	361.785754949357	227.02752459164	325.478025004019	496.359000886656	252.202971471061	396.452300323955	222.091653246785	297.416594891479	272.203174153537	131.595917411576	219.061370303859	394.108621435691	314.609783761254	413.654365730707	349.518804077974
RPL41	387.67714332491	316.249040644404	369.231479954874	319.427959785199	302.713671829422	302.362449546029	288.49656665343	266.429540799639	357.993508537004	309.437044147112	323.716809813177	202.844365685018	245.941516477437	427.771602101083	285.083381490975	289.248745297834	333.655102964801	291.142150231047	255.820448785199	439.814481539711
TYROBP	139.606235323043	357.715115450937	364.232487565601	309.913575721058	416.436550191841	308.645969632856	496.038421535832	236.797459348401	300.307888375965	360.704466553473	318.53	195.688543889746	195.374490538037	376.333504054024	399.328514659316	298.356269270121	308.069604446527	300.931000209482	320.380320890849	232.794983614112
FPR1	95.7001231281456	363.466888287263	265.682489137437	345.687953995354	376.258934641115	375.638891362369	597.657643445993	239.899435073945	303.571455513744	454.363002900116	323.558030819203	221.236299059621	195.562415982191	337.83824512621	229.77182759698	255.253159558266	309.424318422377	394.69869733372	337.26562729307	202.084579960511
AXIN1	2.8114789649728	4.83190273450975	2225.44051056189	782.903233532175	5.23008470677989	5.7094323214807	5.61936338662598	2387.34688212538	4.85502058988988	6.62596613095396	6.61950493021096	4.49125980642165	6.3754644584052	5.77897612272788	3.00928654199283	5.89710084423511	9.6582092026005	5.60771456308876	727.713872210561	7.46577989797001
SELL	98.3184881691688	198.734784592823	271.620751650677	409.556936003295	349.155321101794	453.923656158184	392.940378728671	222.796279363969	354.712396906994	375.547400620286	399.604851767851	245.774278862688	243.518356522153	283.246564720615	112.27225711937	145.698478035152	380.155735255218	349.63925496851	351.767724740388	350.135897696814
UBA52	357.510680632606	368.408602459127	347.472226787274	280.183673883186	244.21602878379	285.444403043196	267.904291751045	313.071739408964	237.774693285416	337.317555624245	317.879951677891	280.012103919415	212.031104848583	373.910874200882	290.41567658941	341.048742829772	177.158621443567	269.13169770483	257.75153813725	367.999439245239
PFN1	220.247203923077	320.994591130081	316.66499310444	278.897517081301	349.058522152595	261.628374507192	270.903488071295	180.979688153221	287.673257906817	325.625512647905	300.544527913071	192.716616732333	236.509873664165	396.943034133834	400.054744908693	346.433208396498	369.405089512821	277.337480973734	278.768774468418	312.081733046279
HBG2	293.116401706302	618.438748205707	534.302689669441	160.710685887039	36.6932136052319	29.7510395315101	261.516882324614	465.562908939358	159.080582593341	42.7510621165279	458.802960254459	761.711744637337	362.546556435196	127.897223156956	18.926446137931	269.669309555291	953.221786655172	115.159961892985	82.5633028775268	21.910760882283
RPS3A	353.704623767105	256.391827188596	391.156040973246	323.355474271053	262.674811589912	293.837839329825	201.43897022193	205.162908673246	372.314585062719	213.005191543421	286.275264084649	154.129559043421	247.099899096491	372.582114274561	310.637508464035	229.444264459649	328.299075996053	244.159134658333	229.428623392544	346.431250781579
OAZ1	235.878021901339	314.024725982829	339.368797947031	280.400335566356	318.685016915891	241.63550804482	318.988886506985	290.995562662689	235.812597607101	290.40561483702	264.228134051513	276.889363016007	221.827603523865	331.313869072468	292.208243462747	307.447648091967	220.855765551222	244.140657468859	313.867594111176	250.989856702852
RGS2	41.4076762131226	281.472986181513	226.568268887931	281.580566675287	423.532629684866	417.32933115182	439.856640040709	211.128289815613	197.513267545977	359.43864928113	303.395893547893	170.306061863027	264.589246203065	356.032985335728	127.26592518295	286.06768997318	316.605778408525	240.423607806992	280.979210515326	357.570357962165
RPL13A	355.472038681227	277.581829594486	346.773847269517	274.51967674938	252.60137642596	252.548243649009	182.490465375465	201.538103002478	329.079555697955	251.384016051425	273.425287522924	170.18370419052	244.218690859665	391.574931200124	331.637072546468	267.865533431537	364.921429745663	244.730054614312	217.541516608116	320.285918450124
LCP1	133.149350821119	245.789826250591	183.708216483649	308.034518045508	333.54033695331	388.604715717297	468.654572720055	217.045878933412	323.464257507092	360.194537732861	317.902959509062	244.095606608353	245.704910400315	224.585188120961	83.7342079783294	167.856219785461	363.194401135146	313.031164497833	330.732265757683	287.803146201931
PGAP6	4.68071528929539	16.6182459186992	2237.20773229178	773.933049761744	23.1754360033875	16.0271036386631	28.7838668794038	2217.78406473284	16.9130959399277	21.6758801011743	19.8909748299458	13.1738676348238	15.5393003245257	16.8796350749774	13.1363551553749	18.8680769374435	23.0733826289521	20.0132187064137	19.560214001355	18.3385876585366
CAPN15	3.50910638988989	4.6638027032032	2224.09674502077	780.096	5.45105635735736	5.14243118218218	4.51668230830831	2405.55628634059	6.31557252777778	7.24900672197197	7.69555177402402	6.49370554104104	6.99810701751752	5.69099000925926	2.64546021921922	5.89110141466467	13.2647729109109	6.43024889014014	5.26696687237237	8.3601563551051
RPS2	317.496556526382	251.636517518844	324.413375825377	262.159176406198	269.526375383585	248.426742468174	182.718278292714	194.152128629816	314.63673409799	253.166497441792	323.266786471943	186.625907453936	235.223940059045	384.422091275126	302.650798191373	269.105842262563	361.529563128141	242.925472860553	245.202016512144	315.233837794807
NHLRC4	0.271794240458015	0.30568479389313	2220.91	777.160041916508	0.307197689408397	0.296519	0.215801	2402.59	0.375574421278626	0.435442571087786	0.529559509541985	0.128974	0.47996690648855	0.528480467557252	0.293532631679389	0.152366710877863	0.591625393129771	0.351338363549618	0.510313642175573	0.502711593034351
RAB11FIP3	0.846749610147924	1.4714796950851	2097.87186521743	763.113491918244	1.60729420359472	1.72800679879116	1.26028288945443	2269.48881191856	1.65116244313663	2.02599710497853	2.72175414617465	1.71663095101002	1.92992778272626	2.18734304962621	1.0193493408621	2.04789931923016	3.83599594194369	1.97320851582631	1.91632225862892	3.14123516335295
CD74	331.192627574238	236.725795836058	401.470293588157	186.892963367875	239.604346033363	251.463741953822	164.943597588599	188.60756665422	329.698855348873	232.532486679629	294.825127671233	172.374672408087	226.110816196642	256.603883925983	228.250298404993	201.178339675431	321.194613203933	250.990394882899	292.121	277.554720572912
PIGQ	0.942455919297352	2.02111560208758	2005.92994706988	732.262684825866	1.85459291840631	1.65290923739817	1.4481010246945	2238.38749349224	1.70303808057536	2.22073787296334	2.51199280511711	1.33315372466904	1.95961754378819	2.25354027214868	3.16084010857943	2.55507509215886	2.42424	1.7974125509165	2.57418580473523	2.33249873574338
GPX1	264.86160557725	275.243236018676	262.167920476231	209.869759686757	299.36289612309	199.812250265705	238.654396403226	319.550878199491	259.948908619694	207.336540929542	244.514575032258	318.500605273345	164.92208421562	264.961287674873	274.000435535654	256.650604370119	165.52655058489	193.785922347199	322.62332260017	217.502259003396
MRPL28	3.94562004683917	7.19911373141173	1955.01152467114	686.924854321651	9.01525114215526	5.19270042155257	7.19351047133967	2108.87212810219	6.93297883982968	6.3790951375696	6.47937602751392	4.1452132757943	3.27962507599083	7.08103146151327	13.0516380638716	7.34652355813953	6.20361455224369	7.68324095119554	6.98592881231576	6.14155224762529
SPI1	80.0587477009804	252.921563272549	238.452999418627	221.122052214706	383.796580615686	252.614607420588	407.687980691177	156.861491607843	193.488869011765	308.338607872059	236.315565066667	170.380715652941	159.206657876471	294.560910483333	279.411684131373	232.398259512745	233.23326854951	301.68956832451	272.125879113725	176.630573531373
DECR2	0.427526693821624	0.536753782511211	1940.95579373792	742.737709569258	0.684118716243149	0.476676949427006	0.561095839063279	2058.93332832785	0.505437846786248	0.441075464374689	0.523268351519681	0.336537654210264	0.608581543099153	0.609754185600399	0.687926160936722	0.421663457897359	0.713820247882411	0.425241052067763	0.536462444444444	0.896875456153463
EEF2	269.024510991047	226.712715188262	188.948701466053	233.427078913206	196.188385511564	264.484582584929	203.934285804029	209.212254702562	318.778029517533	239.352697837603	283.016393441184	187.165725650087	249.642941639642	254.666811332256	92.5581046988311	186.578983960458	373.298354947526	227.947515400647	243.621475659786	287.45048252574
TPT1	275.398180105666	268.083596240707	243.147015705555	234.661709180844	198.187741146318	251.767329011555	210.419539765279	201.814469412223	296.416764668662	223.676939726716	273.561178160796	195.083497931923	195.255695474036	266.810249522623	131.512468798274	196.166627996798	264.859006709731	225.927134805235	209.005726890436	345.688231551163
SLC25A39	338.867398384855	275.732328136132	229.21763775468	262.628730100397	212.214895501134	171.555749782189	184.410025076574	468.738253728588	196.959974320193	174.438492456324	157.548577078276	203.635604181225	252.545024336642	198.270928123936	179.464366932785	296.916839587918	109.139706659387	222.652916780204	268.290090137266	250.015181985252
GAPDH	176.326296724124	289.357292468698	223.63350328005	227.46470141611	318.083198391068	228.172973207012	275.802569553005	154.705250690735	270.200469429048	243.632270290902	221.595242848497	154.232246124791	161.503702951169	276.638613643155	215.319835209933	220.598680720367	252.467390897329	258.12015951586	254.981893028798	191.80071677212
CXCR2	27.3044574380834	203.243702808339	108.607084089919	261.681620052583	277.181741249533	441.124143500933	425.633429900124	151.49604549191	194.847143359054	285.887980235532	209.505095426571	175.263048621344	248.489966349409	235.04277732234	48.9065999539515	157.509696891724	414.727373508401	219.355635771935	225.337156095831	207.207242712508
S100A4	160.011389133192	318.067507154334	260.277226377378	233.421173707188	293.548411617336	168.606610610994	183.154703337209	160.159966638478	275.286926938689	231.906308302326	191.230459429175	119.046301871036	120.136806429175	307.190936774841	456.04407679704	272.671728542283	183.110428868922	173.866667628964	207.594566356237	152.480877531712
FAM234A	1.48920317922374	2.11859727576647	1357.49584682877	600.833804912101	2.49983784621657	2.24523249575995	2.04153538975864	1794.17	2.50266803652968	2.20193994732551	3.01655010045662	1.75012484050881	2.2907871493803	2.63527903750815	3.16970512720157	2.23856965688193	3.28252756180691	2.51024198907371	652.884773053327	3.44388999771689
CSF3R	31.4385749939588	179.131871126864	140.501121282802	210.541144821975	320.82646921767	250.048729297527	370.121915066641	115.204581931471	151.438612549556	303.701560950538	259.977959575042	192.117422300736	160.280369484708	227.994381560223	172.407662419483	193.535660319143	291.703093368133	303.571552863791	276.943471321408	209.604551809515
NME4	2.4317655579809	3.23262718199181	1661.11560735771	658.468676706139	2.44496578144611	2.19324335907231	2.0933210313779	1994.8770632412	2.41915239809004	2.50732173506139	2.48218063683492	2.21932032496589	2.33921750668486	2.57360055143247	1.7185960005457	2.47954	3.2571202095498	2.17643633096862	3.39681488267394	3.13569115034106
ACTG1	139.887838886723	228.394868325518	223.777061254195	232.699173290474	230.549482957305	230.646055943732	231.731865992596	138.740346665597	214.070101914857	226.065463859822	228.222901600938	122.997808038499	215.469331565893	272.042878083416	164.56178491461	233.939689881046	326.192752784798	202.071131515054	223.747156041955	269.432907074778
IFITM1	96.5556614165666	163.553927243097	285.201300539616	253.753932448379	236.724523231092	195.661218002401	344.677104996398	141.877752558223	167.411847866747	275.359189455582	281.32805347479	121.99904482413	131.838832476591	268.594675271309	305.647525239496	207.837636905162	196.601986240696	186.981788154862	202.495	170.021596789316
CXCR1	40.0494	238.18	151.989	239.782	285.397	283.273	393.881	144.979	181.651	268.263	170.108	151.064	177.021	256.587	175.948	197.244	308.76	208.693	179.782	157.188
UBC	131.46890156901	186.422255990251	182.783586179579	209.022452484608	258.819870841714	187.209144736018	325.374925314777	153.128928396357	212.922911020267	237.643339819651	228.087830508722	167.862022812724	170.742956853515	222.820038193433	135.045661259364	190.902463666496	221.894383296819	227.619938951514	246.623086167778	177.601684343766
EEF1G	256.222395717317	208.274540578249	249.327387369458	218.573069727169	178.207672064039	208.716218231906	130.620058561955	162.508409724896	262.996694026525	197.557134269799	157.02851310648	129.241325756726	192.824526777567	300.126232879121	219.299401523304	195.770303624858	271.560473629405	193.767395585449	177.010337952255	115.281745958318
RPL7A	250.367531793119	202.51063526765	229.586499391421	213.949	182.841195452636	188.871267478999	145.717316436104	151.809638305183	259.292253703753	187.680779762288	208.619037782395	131.042356493744	184.536201686774	265.30712281546	153.122648559428	191.104668582663	273.389037802949	177.928485701072	171.106613132708	240.163554220286
GYPC	261.106864347465	283.96635213023	167.503216937379	184.272006864228	154.426205794403	209.118547870601	128.83617647243	286.891391850097	196.754	187.559182288723	205.872045062067	203.79813253616	155.819163821557	249.568888801884	145.413999983652	243.174578181768	95.3977156522582	153.37617746772	229.456751436132	225.19497104184
EVI2B	57.9080889655507	162.801423062591	112.241593971373	205.957341945172	237.315481027171	264.033421939835	391.777516301795	134.076461775352	199.204026900049	284.126520598738	210.743771621543	181.503380352741	195.096737842795	168.921	34.0544823381853	130.412995813683	276.868246816594	220.602723224648	217.45781428918	195.394208805919
DUSP1	28.4304	131.579	116.644	279.142	246.81	371.334	328.057	75.1382	113.974	218.755	124.788	129.1	220.475	360.029	71.8029	116.819	176.72	197.489	133.977	329.39
RPS6	229.093890518175	180.757569176187	218.958334656899	205.610750067878	166.261229966988	178.623838831231	127.287846851261	143.216851347552	226.119179239243	171.267995672478	198.508011965134	123.306924055638	165.460609388724	247.001868065282	147.950976066395	177.612631601261	253.634814064169	169.814601288205	149.339413865727	241.527125995178
CORO1A	86.8809390251099	190.989651443817	217.802405208621	179.147190846202	208.937690658297	188.031661777359	198.093002869638	114.092172641348	160.660507650973	224.222246249425	203.648372260305	125.920804507219	148.04333003892	267.642935362419	216.004484683407	207.569538690102	229.798343444654	182.545082400502	187.909563880937	177.914652214899
RPL3	234.87764645138	165.93895498896	208.374070307643	197.129373748408	160.196043517197	173.566879325902	120.93206093482	131.707542238217	239.956532992144	172.827569498514	200.493294156263	124.176220445648	171.935046502548	235.654679261783	153.732771798089	173.589769122293	279.349847244798	161.006626286624	150.06949393673	231.541400887049
RPS4X	188.663	216.738710328669	169.526514948123	216.794892868942	173.974645731399	207.62014356041	98.7622189870307	167.448734875768	266.579046477474	128.697233309898	205.198946554266	93.7263263624573	180.030762296587	264.617403517065	140.246929627986	193.025989459386	285.198969206485	132.374370750853	169.648656878498	174.965201938567
JUNB	90.2999	155.985	165.847	172.862	219.177	326.388	237.143	89.6741	186.114	198.941	177.298	128.59	172.196	276.519	173.214	176.115	167.673	179.361	189.676	185.882
RPL8	244.953512538212	209.435311499305	190.194942533117	190.872445088004	172.803517901343	147.921678641501	124.988805019453	143.251743719314	218.02631623761	156.443259779064	198.54997845623	109.195601055118	150.906248146364	243.929038012506	233.960317194071	165.700288877721	242.789615895322	173.861564960167	135.219087025012	209.771467201945
CD14	99.2341005537341	227.179587784457	162.05641035762	132.973098728597	367.379704568306	220.03939032119	280.857889831208	140.49725843898	219.415634895568	233.591685955677	178.506201071645	95.9947096909532	114.102668169399	179.189990102611	176.102317163934	171.726731786885	138.349097684274	195.885754241651	177.131653085003	129.149015318154
VNN2	28.9970304470135	207.518950904817	109.874388616185	177.698788523314	339.021287752987	288.393100336416	459.162435845087	130.220063099807	144.712060317148	246.859748812331	149.106372060501	138.850961908671	161.203978047399	192.26085321079	44.5211525676301	90.3623404431599	195.605187216956	212.860941357225	186.48786256262	135.492981872062
NKG7	203.918967064061	171.380636722041	157.461015464712	216.932246070575	128.338503517915	128.784667156352	112.255907528773	95.5214370933768	146.732824920738	152.996154114006	168.922149116178	100.984068983713	168.78065395114	253.235317005429	264.392480536374	333.227012463627	265.484204798046	161.77567551683	143.912421373507	261.584228095548
RPL13	222.783476700983	188.564355793585	233.678077195292	186.61924830807	159.828052866011	160.470275095447	104.496337753492	133.233765640197	195.968086043456	159.13921290119	175.144608743145	99.9721650362131	150.066428973875	272.791321773668	259.311347654682	186.046991800569	227.074331791774	145.027069121055	137.278415712623	189.855405682618
RPS18	232.560443314068	188.050638399128	235.839810416031	186.169441589967	163.908544943293	174.717854252999	114.855510672846	141.467860435115	238.449956451472	157.307819471647	177.717398567612	107.046443556707	154.107523347873	257.785172374591	170.919940615594	170.044404084515	178.22364005289	153.776180476554	136.563579395311	206.331315682661
NRGN	67.6804735251443	203.637	170.981015478978	150.818191967024	361.65247772465	125.323197688376	273.071697277824	142.834540202803	65.6376771409728	123.63882970981	198.002736244023	118.583823291014	115.447297836768	242.460006771641	110.915865101401	197.227296751855	136.791567757626	146.366568044518	342.419422298434	241.074706890354
EFHD2	76.5467036148382	172.925781018153	177.05957693015	193.936502765983	204.071220804262	187.494854635359	216.062398132991	109.915688286504	154.093235576953	203.175417780979	198.822749528019	124.083815739937	137.961391380821	186.576414686661	159.668329843725	193.785851310182	220.898325578532	212.532866772297	189.702383850434	171.81229573165
PCBP1	79.5807	168.139	130.198	177.171	192.676	193.285	264.531	129.724	181.784	227.193	206.569	147.117	153.469	182.616	49.9525	144.11	217.666	201.199	205.911	164.258
SMAP2	43.430890250486	132.771771589836	117.793105447376	186.219921875868	175.127499033879	161.558371905304	526.233585083866	126.365880354346	161.723787289086	221.131231936407	160.449604517079	167.793138180228	108.766909453207	142.748302104971	106.983021448764	143.507824970841	151.167635008886	212.051699584838	170.897177527076	135.437725816995
ICAM3	79.060241607604	186.947434141679	130.297690672884	172.995249366571	235.020718447274	169.325694639168	243.473928082138	125.701439853659	167.375019260043	214.083513074964	164.169290365136	125.785415382353	127.302676071019	215.025446866571	146.488159515782	158.978439633429	227.595383655308	171.071740274749	145.634972936155	121.946022385581
TNFRSF10C	23.2862992841424	136.156496895793	111.720863609061	193.45729283301	229.638504143689	283.759153867314	302.021277264725	78.5441401262136	134.878575047249	220.759364785113	152.474901124919	103.734681531392	189.412104539806	187.719119517799	104.340392886084	125.242630591586	229.430647673139	172.383365404531	154.074679398058	194.432212071197
GPSM3	81.346198355701	184.24624921222	164.812361208947	159.199504073104	225.854423962902	177.316308629023	253.695870690671	109.300538154392	152.835097743044	188.022234184397	170.243600205674	110.00873829078	116.784639068194	207.429250690671	167.488693816148	178.966007438625	173.570831986361	190.701281446263	173.517636753955	133.043001230224
SAT1	51.0050797449637	137.510631476229	197.597544388799	172.454904447623	188.645790780016	174.38118618332	272.371017211523	87.5439168831587	146.572586886785	223.613221368654	233.573886442788	127.617936375504	110.072709858179	182.878882295326	154.481107607977	122.860268294521	145.09263936946	129.365386582192	164.434764441982	231.87245620145
AQP9	29.6383577270479	139.675607215456	88.6470700126739	176.967128004019	234.193356283153	254.398706358578	464.334633957651	112.075490913756	150.962443813601	227.937053395363	172.67202115456	127.154617123029	136.666336748995	111.974614576816	50.7161977134467	89.415024709119	166.545975203709	224.304032685626	171.366110818238	116.686416504173
RPL21	142.023314406648	217.351960167122	215.91403279918	146.286565323315	146.383793946266	120.179816214025	164.460191970401	105.377309775501	169.938052905282	211.702171740437	126.216652830601	101.38961631102	115.753377984973	287.425121824226	208.309515983151	130.409348605191	101.035519306011	175.186036681239	127.549510937614	169.168236123406
R3HDM4	93.8301031481231	146.834046842746	153.716810810281	160.499314166723	232.86909468583	180.777728600609	253.971948951302	173.820336026716	122.961417924586	179.170704986811	139.179899956375	120.599985940818	122.922812920866	176.619999701387	128.439114769361	170.344651086574	138.296567079134	197.962432766317	169.816909285086	114.320690093676
RPS27	183.431231125486	150.928749987354	195.948006373541	159.108348107004	161.319095825875	126.506325624514	98.3444459474708	95.7282285729572	185.898211281128	143.156253594358	159.420007625486	89.9073812315175	138.192654891051	201.992041259728	243.327967670233	163.676062679961	192.988446678016	136.740332242218	114.464360717899	196.625539827821
RAC2	91.7155534353976	152.645632504969	118.660557863532	170.729070957951	176.528155076835	179.970881537462	187.644924848624	109.147211626911	160.188635037462	187.087536834098	169.003407213685	127.39926837844	139.60592434633	172.706682847095	69.7235169434251	139.741235434633	226.587910987385	170.457745573395	150.037405086774	156.252075212156
CD53	66.866987133829	131.675	126.280881716543	177.632271943309	180.448977797862	189.595281286245	218.912322660316	114.026131388011	161.61964761803	178.283788849442	187.882931573885	113.197573122212	141.601698692379	162.984781720725	63.0598825539033	124.204725865706	227.199269790892	153.028496566914	162.906076524164	170.223667982807
ITGB2	72.3582471283562	174.256885891918	120.401292900959	157.460179485205	165.920671703151	153.852206309315	181.386191105479	104.050980965205	147.156736386301	208.315326641507	187.818934421233	126.831537207945	119.036230808493	138.206730012603	76.0454507935616	120.743060089315	235.630924916164	166.930444160137	208.248434580411	158.699270383699
H3-3A	51.1143097929953	147.867	140.426545193414	159.219	175.505153851542	181.801951890225	233.009139791688	120.454637129639	171.371096663617	203.024389744119	184.561779242551	111.347103370361	117.404994603764	156.270027385259	67.7125040930476	129.295093504443	166.440830053581	186.573798899373	174.045523569786	129.443667378725
CCL5	195.829777552368	140.679752727151	69.7220673042028	197.632836580387	127.406727763843	134.499177733823	140.336248556371	79.0199779846564	136.621173514343	153.864250254169	183.798608054703	107.207057637759	177.996126402268	174.739925935957	53.0404277731821	163.643552427618	226.655394057372	136.508088646431	188.208451573049	215.197329428953
ZYX	54.5823474003673	151.108966649832	124.646517804102	164.125790285583	243.198378810836	184.051574547597	278.292761576064	90.4676542825222	119.546156316192	155.773978430976	122.758923554025	113.799886957147	112.798656074686	166.49183608693	118.819811765534	135.90560611356	176.272570595653	183.154076400061	175.533255199878	119.738201714417
RPL10A	176.764573272546	147.282327963528	179.650817961538	165.697722736074	128.594541385942	152.051268614721	98.7618685636605	112.478637974138	189.004078833554	121.944622745358	146.103543433024	96.1810512022547	139.609574862732	194.481246275199	123.95597437931	145.716112795093	206.676416525862	138.987925779841	130.754690108753	193.816382774536
VIM	86.6748054996136	163.760571684505	111.718761728168	134.841698261978	242.277830202859	167.335345045595	271.405430712133	102.623912990147	169.707894076121	177.513334600464	158.888845102782	85.8801110450155	123.930110652434	140.755393237249	43.0906477181221	136.562525951314	177.71276248068	178.471062773764	181.258571473145	115.275075134274
RPLP2	199.129078784973	160.376422895541	199.137276828345	119.315364806353	119.349862690898	94.0126629896152	99.2819702785583	97.0010181551619	145.821832689676	108.846315100794	152.271047305437	67.7483118912645	97.644155362248	194.771548798412	304.41204425168	155.167984868051	153.258900837508	129.316949769701	119.456919791692	174.362853041539
CD52	132.278840569593	235.700017358672	178.02180364561	124.323036253747	223.274767851178	124.610072835118	131.645198993576	76.8147366680942	150.330282876874	97.9936754453961	105.604753344754	67.5024290353319	105.679356284797	182.443384914347	135.977240567452	266.000843165953	145.600494023555	88.483047624197	115.917	149.102320343683
IFI30	80.501650831058	137.178837204778	205.950483045222	127.909800080205	188.220573816553	133.869974788823	148.013085613481	102.669372322526	166.399556557594	140.947183504693	185.026013133959	85.085796003413	94.1401396096416	140.836271063993	175.877550892491	117.598869548208	136.226001898038	151.776981136519	169.144009081485	137.135618639079
MCL1	32.9773204802314	87.4552242108647	98.7092098277081	173.031152177435	142.810701202186	199.40065879685	225.043346281582	80.2032012529733	132.742678990678	176.64183715847	176.921404744777	112.414216588878	151.29051064288	138.985541014143	46.1079661931855	109.895452487303	222.111669409515	159.145913663774	155.433241313725	166.46523677242
ALAS2	109.55647436639	173.457131050806	98.3029265632633	133.681925122618	84.4657030317538	212.898863968735	138.851955360039	327.906770426478	74.8079077567171	71.9567606321446	138.105489536395	164.390417780166	197.785349173425	111.206267966292	91.4803564294089	183.812041316072	34.329490097704	138.955775353688	236.553024012702	64.3399589565217
GABARAP	77.6287861050743	140.793221121989	164.206288279344	124.208328504869	187.079828440287	128.42034410815	179.490695603793	94.0502013116351	129.874913604818	157.002956574577	137.463777052281	81.9269979789851	88.5684592849821	166.522726756023	241.924390241415	141.029935835982	119.100123041005	141.755895498206	133.373919390056	104.645163671451
SERPINA1	52.2321565446756	155.10630479335	98.7869979375765	124.651583642391	213.667168055488	211.811768321093	283.270307981028	112.766788532232	106.620383308038	131.475371859037	138.740370004692	93.7360639179927	114.943813995104	147.356125308854	78.118703121583	110.94749771991	133.72546673929	132.099414589147	155.250281368421	115.19219072093
SELPLG	58.0001192600498	147.68206278513	118.56385739132	157.45109118392	148.250372053718	152.696021788332	195.593016069726	79.7482571682675	130.004006078264	159.302472937745	131.222677820349	88.3171292138029	119.681578458911	165.315673546425	131.326343111348	140.976775169691	178.604264644966	143.664942725009	119.590990642476	125.782384914621
CEBPB	33.4839	126.87	110.553	180.732	202.401	156.215	271.541	72.2508	124.372	194.841	139.223	110.482	96.8246	125.792	80.5227	138.194	106.799	182.128	130.317	95.4967
CTSS	46.7183181546167	107.989073607869	117.551105785714	136.072498921167	148.024836788618	158.234641698171	159.736364391696	103.629221770906	168.936858010453	182.852710075494	193.520665958624	117.345182312282	129.917786508856	111.126056514228	45.0500988675958	88.4575058704994	182.553355248839	147.636373246806	175.401841264082	143.65094895935
VSIR	45.2057749846691	142.736855833495	118.429239976713	126.17010750165	161.391008134291	129.711906481273	281.738361678634	92.6108124288764	115.261500507277	164.274908197167	144.990472196779	121.992927210169	89.6621027859499	136.71765946012	118.882036470406	122.577062743644	128.141309262954	161.946096860081	144.99295391112	100.021866598874
FCER1G	54.2338848900415	109.603	132.430923529046	110.545387056017	279.741960208506	170.315297678423	271.695769848548	75.8418566255187	119.897961979253	130.317606659751	144.094231321577	50.8763579076764	92.2883535943983	140.212680894191	105.367749625519	133.980940957469	95.3466371130705	157.296781455394	162.854	102.358717391079
RPL4	158.63185628383	122.232670146907	132.919610375111	137.921130982172	116.115101725441	126.860205781779	94.8712242093065	101.822562794081	179.411052091282	125.274534831699	144.316438020324	92.085020217151	124.653399082902	158.287839249242	86.5659374121947	114.329551606169	188.496068182207	122.736124507042	118.740386375111	168.166464729542
S100A6	72.450660969104	169.136186593203	150.833320138002	142.520782141092	224.637015564367	117.770147104016	157.238712705458	92.3403719577755	145.330519661174	160.081878900103	116.485558504634	65.9596255324408	68.5675600865087	163.065540632338	153.803187363543	147.644360684861	97.2937062533471	123.117241301751	125.425527736354	110.204432562307
RPL19	162.584429124199	128.209952849067	151.500095367029	136.626433750209	118.721121628237	122.608229235867	88.7810822862712	96.9944757231969	162.279993909217	118.683705690337	133.213692318017	82.8214981317182	115.310637473684	176.742496279031	116.714390551935	121.743244864383	172.484980377889	114.745926176831	110.770535866332	160.529794523253
RPL10	156.757352999565	123.378097423294	126.126125624294	136.655986150369	122.850527239896	114.068873082573	90.5503234028683	96.2734130612777	161.360789697306	115.593798271186	132.491060156454	86.1393497835724	123.094956327901	170.692671412647	120.784666371795	121.244433210561	176.758455746632	115.974044710995	107.456515275967	132.15444618492
HBG1	81.7136109079755	389.504925350375	109.53804467212	86.2369529856851	10.1332344355828	35.8066288786639	70.988740269257	132.180098434901	51.7919411301977	18.0910480879346	129.955986706885	671.53478332788	76.7457631874574	38.7734816905249	5.92014486912065	318.629934259032	224.942835456714	22.4773754567144	43.500825665985	9.24914642808453
SLC25A6	139.802439934321	118.154359573728	137.082531896974	119.896744620734	134.368269133934	123.381873177077	119.179526661945	93.1030575170637	158.292681200258	123.925347216999	132.965505524791	88.7727437765615	106.846232300708	148.873073068255	103.151353696072	110.616699396652	164.639821339987	123.354786759176	133.82122356085	140.669514457824
ADIPOR1	120.879011538387	98.0647462974622	69.2932184648249	123.117699369097	112.799065729843	168.952653975265	151.306672934147	213.135271406039	110.05268051044	122.932130383232	134.626944855766	168.213055162223	166.851196240604	70.1411011281722	19.3488795833601	90.888953452618	89.695045966913	165.386689793447	171.406054474462	132.670556102474
ZFP36	36.1861029696356	69.3898577241903	62.8483319251012	123.383256675101	144.362613647773	235.674007807692	134.872887188765	46.9110443947368	103.232949346154	112.211907310223	116.332100092105	83.2939661933198	202.297229609818	170.276309894231	62.4307292889676	122.502438991903	185.038606288462	126.837675638158	127.450019390688	231.822566297065
CLIC1	60.9424090015448	137.441676820803	142.767869930484	124.562890342945	178.806809432544	129.268555023172	192.282136818229	84.3036	120.964894868177	149.182490969104	128.179540554583	80.778139569516	83.5548214943357	152.780101538105	121.597608970134	131.782602142122	128.349417935118	128.789490325438	120.307007128218	100.50543173275
RPL23A	161.726145900538	121.460531813172	150.418238836918	119.46049040457	116.797667962366	118.443846474014	79.9862731586021	83.7459470425627	148.102022923387	113.180221956541	120.011229174283	82.2812382670251	121.087103172939	168.552880299731	132.971026509409	121.940251416667	164.46132640457	111.791020547491	103.244834389785	157.181087250896
KLF2	86.156	112.503	124.56	133.266	115.708	177.149	85.3037	60.8772	110.764	133.769	118.847	81.7912	154.757	181.877	95.4295	144.421	199.182	110.323	90.5726	176.711
TNFRSF1B	54.2329392856008	125.745419094759	87.7497148949179	107.200290813923	144.192941828745	128.167954679989	168.465357621493	88.8628723530969	129.370374123346	173.284764978825	190.982557101906	124.113262642668	112.597717379831	117.550927890154	75.0461568067761	100.705693774219	162.800392548174	126.029251231339	150.12395883801	121.952367665167
ALDOA	69.230751749543	139.951084968921	129.269166243406	114.868760679551	171.165319562027	113.181646463829	153.378684353356	82.6254701164795	122.107978750326	151.617275388091	125.958692225385	93.0868847887177	81.8472069791068	149.079740155915	157.965479759467	139.044126650823	124.655830241316	136.852681108906	140.004033193523	89.3079563342909
TYMP	42.1094303463889	115.687	228.497007976667	83.6442	124.275351340556	77.7817	95.5550082491667	49.2914	75.3453622338889	127.382178340278	140.944670490833	54.0177412816667	59.9915285222222	154.560896033056	527.351549735556	122.303701386389	77.7504419697222	97.6077474669444	110.956375861111	107.805
RPL12	196.700744646555	129.28341531594	119.503762498981	104.514243543009	109.649779982063	109.064063480636	91.521996730534	90.2547129188748	134.030444709743	117.944796656339	174.478803014676	85.4670413909499	122.876339355075	168.182333504688	94.7218581785569	106.111222445577	138.591138900938	93.0847185715451	116.39983001753	161.638499134529
CST7	89.1951	150.717	74.1303	116.006	191.11	159.128	383.631	60.112	84.2973	122.191	101.59	65.727	83.9331	89.0838	65.5722	111.8	143.664	141.59	102.675	123.388
RPL18A	158.756416430575	135.462748922703	147.812689144575	115.627174257372	108.261509286001	114.701148446321	79.1661183063269	87.283407460063	148.331336559118	114.017192754938	108.601140240195	72.4029063355282	93.9015215095906	196.000126841111	200.339190471228	119.812936561409	139.617900994561	107.090584488692	97.5685686063556	113.847819299742
TALDO1	47.0910417667699	135.346	124.981034195046	120.820670334021	174.85250797248	126.36023445958	207.029659932921	81.8005798610251	108.162984855865	143.555082270726	112.688488384933	81.3434764169247	79.1280098207774	144.461332167183	150.796139607843	120.009446235982	114.342790395597	133.220546500172	128.98019019195	90.5239497887857
NCF2	24.9287772970595	117.616435112989	93.4131943158139	116.839016282704	156.606257948831	169.249776593193	200.146993685344	74.1972972998379	105.385270179208	149.31390619009	142.387802487844	90.7770888497337	106.306818305395	135.993685608706	48.9978309622598	104.208168700857	161.274610686501	136.501822078722	142.191346855059	116.351049818245
YBX1	158.106507471281	121.55781319352	89.6132865254786	111.48130184271	69.7491954948454	144.070073818262	111.101337262739	129.065816515758	134.691948030044	115.437209851841	129.992120844183	158.760806470692	107.263722329308	114.699369461267	35.8539740571429	94.1689097564065	111.558732254492	160.295228890722	145.410952347864	130.455663326657
ADGRE5	31.4183668309179	108.683498861947	105.41332676217	127.411115670197	135.476507051096	128.181154079524	196.012412719621	77.7335962798216	102.254220459309	155.061599902638	147.357888263471	75.3482941694537	90.5244604083984	133.142861366592	112.194883382757	138.37094431178	142.697698951133	145.546553244147	119.292575232999	99.5826305473802
PHOSPHO1	112.285738702341	155.635	86.5857066312709	90.8988891852007	94.1144	119.786283609532	131.739293515468	190.589352033027	84.874268111204	131.238859329431	132.00935537291	105.891007069816	103.358316443144	107.256664508779	69.4073531626254	155.399824023829	118.959029058528	120.221801962375	141.119938830268	99.0140608524247
RPS8	139.815874760877	112.618918734628	148.550221193815	115.568685597627	107.109766701546	106.824886857246	74.3678419730313	85.9672422488314	147.438279094211	105.098049728515	120.585312061848	74.1499293117584	105.267488358145	156.702835282992	124.628284697591	112.026553981302	162.101364463862	106.24117797411	94.7068581923768	141.427142499101
SLC25A37	82.0667802697599	103.160185924087	92.559286155953	119.13918706003	157.594964821161	159.232103840795	194.16713232954	143.338949681216	89.6598014936218	129.112751084542	138.029	126.736720136068	106.164390208479	76.2799779766133	47.6991656625813	86.6755333561781	104.904451365183	159.256066691221	115.389169382066	108.706450612806
BASP1	18.8432877469711	92.9619589296365	59.6557744459459	146.581245552656	187.105347638397	171.550584630941	351.897557243709	66.6588243191985	85.6885001449208	167.031438577353	101.510279486952	85.7780009044734	78.5071295102516	86.9601146989748	20.0864235521901	85.2055079370923	128.79002904986	204.162672911929	119.335633690587	73.483398251165
CNN2	46.4210661230769	104.138649030769	95.0374161247253	110.921757870604	155.226864402473	133.690483643407	180.709775767308	75.8843973310439	101.383477942582	137.044422474451	118.702837237363	88.2234679950549	97.8644026096154	140.384588414286	86.0423566964286	107.689352745604	146.732923331868	143.962518689286	123.936323259341	101.474785632418
CEBPD	23.141	107.144	103.688	174.8	214.92	109.398	233.03	61.1534	60.9116	177.457	87.7536	72.7594	66.4534	162.488	110.975	141.944	90.6512	142.277	73.8941	80.5701
RPL11	122.342	100.702258245581	142.174763845807	108.620234919143	118.159265359534	95.0797675490786	79.7908170018804	76.3980793399774	134.624736593456	100.872489625423	126.996605357277	74.3585972843174	108.076106919143	146.379437752915	145.441378189169	118.708030309515	151.264686692742	101.930409651749	99.0447885114705	138.323190634449
RPS10	126.273006777585	130.921847265421	153.383446338836	125.855019639444	103.759794696785	108.471494977411	72.7863317615117	62.0965656129453	136.065802414857	96.4052236837533	124.999277564292	68.0298013575152	85.0982681715899	183.23255012424	149.853054758905	135.290352016942	134.321137054735	85.7323101911381	78.230307870113	125.45029755126
FGR	32.5344010700769	102.211216509166	102.98061138084	109.391900366943	122.518019444116	146.521025490538	147.30471461236	80.9403004387936	82.735814494382	128.562299407451	146.83551148285	90.9330351655825	106.046586356594	119.925687098167	78.6934097250148	112.888320316677	160.07792331372	132.266571944412	133.176036873152	143.98633755825
RPL7	135.571921621111	95.9411700014815	129.615678926296	114.772919707407	112.207230144074	98.8164641325926	82.654116547037	80.1177072892593	145.574644605185	103.64618866963	115.595805852222	76.1569478555556	107.491264733704	127.348879318148	128.220382334444	113.493196212963	157.173864567778	103.355602694815	100.008377766296	144.717943654815
CAP1	49.3281815744625	108.969920052176	86.246850901678	126.308728881227	146.363593498165	146.968396111169	193.705973652334	89.1764290241216	115.71224814473	143.530879028055	132.711889494232	90.1479523078133	98.3426563245936	106.770643916099	32.8139047084426	86.3992024024646	141.707165753277	131.358335224961	126.774258925537	118.229279934976
C5AR1	4.08054687719298	133.321442226383	75.9871632904858	126.983405503711	180.691099058704	156.679846789811	212.582981866397	89.0497068387315	126.012955403509	174.970795899123	161.035278894399	95.1575279281377	98.21	118.425881605938	1.5249530354251	14.1671078606613	138.073080934548	123.956015279015	138.639607508772	95.6056804598516
NCF1	31.3382269285086	111.639607313507	132.436939878113	99.1011592311749	100.443800808966	105.097512636976	76.7971151866393	71.8348399027249	99.4256008048637	141.568047533548	127.672089983592	77.4451363094052	70.0635948174626	184.287999352476	288.671766125989	154.590824336947	78.5899050096689	84.7648565347202	140.012756753882	85.1934447647231
MSRB1	31.8840851367479	124.52394327449	114.256989360517	120.60936855992	150.51092489458	124.61579898359	193.312260019891	72.6792675698657	95.7265558493287	135.218427649925	106.648394607658	63.6288472695176	80.6488859408255	151.594795843859	158.429459191944	115.493121747887	101.434475572849	122.360969966186	109.072709320239	83.4616962864247
RPL29	122.039410234709	123.959705021382	127.017025093486	119.477378166087	93.4993247349577	113.363376997016	78.1238224505221	85.2724701208354	131.995057764794	104.950737145201	120.669369295375	66.2971605758329	106.023977108901	152.789120485331	129.08840926355	105.503703807061	144.110549532074	95.3034184291397	96.8298388065639	131.042731762805
FAU	101.833161732558	106.012244833979	146.549724536822	99.7296149082687	119.70031395801	96.5262210387597	104.185457935401	81.2473657919897	119.903824094315	112.194526439276	111.584123226098	67.4789574250646	80.2142377913437	151.971520579457	177.104336089793	113.686165620801	111.879433421189	101.965444563953	91.3248816686047	121.899036777778
WFIKKN1	0.0556016015576963	0.215148894035663	2207.0946600701	0.213081317893011	0.178711363804058	0.204932568149211	0.271174058208649	0.0789945652797704	0.126755014962082	0.466113709776594	0.412365464234474	0.0504166644804263	0.205814807542529	0.232613399057184	0.187578546013527	0.439967805697889	0.26825581553597	0.161055983193277	0.378352106579217	0.25335594015167
GMFG	47.0795958912104	99.1764616505764	130.461136849424	108.589891321326	172.337251198847	103.411676481988	177.350941966859	73.6436524834294	103.366831892651	122.062024770893	104.218224283141	68.3599839783862	65.5575580208934	129.85080796902	185.878701115994	114.699408864553	99.8333630612392	113.421612158501	105.781940864553	84.3463395698847
NCOA4	36.5905844754263	81.9369712978937	60.3851884400702	93.3471440097793	119.684338673019	164.246892974674	128.04685978335	113.816875666249	111.985921306419	129.610633622116	153.892077226429	76.5763904831996	107.948566339769	102.941240494233	18.0100766246239	79.0222255115346	194.428434012538	142.509664817452	163.072631810933	120.007369088766
CXCR4	105.296503508959	134.930190212612	100.38	132.921821425569	114.809510101999	87.5813216564438	129.232478586492	80.5012620248105	167.178762313232	161.130214570296	166.54103941592	122.917798421433	94.0121592012405	75.226303356306	39.9339747580979	87.9479585416954	80.4528746623019	125.463262820813	100.877736799793	86.7618772115782
FLOT2	37.6937003368732	96.2356405412979	90.9694543224189	110.755657447493	199.614809780531	146.98592730826	248.884768362537	56.0799134259587	82.7915738536873	120.485732099115	89.145590920944	65.6111433896755	75.1826843828909	116.429080710324	95.0348494474926	90.1218912840708	118.851374418879	157.509141239823	98.9343377569322	79.6621988935103
RHOG	56.4384970227531	124.330593642776	108.379624665529	100.898959989192	160.176488693402	116.327494476109	195.180329591581	83.7140445346985	99.1128031734926	121.898232149602	110.208406786689	74.1173480472127	73.5467838105802	109.510958819681	114.666713292378	106.400428702503	103.963233806598	121.556485919795	110.276236012514	74.8585663668942
GRN	61.2567191946651	115.008071606981	116.675014430477	91.8377126535187	151.669584493473	121.119	117.432205293984	66.595691969353	114.470459846765	136.752862457151	128.822588066686	68.0434378918842	71.0743977687287	133.34299197588	115.172253975028	104.450094869183	100.579742089103	131.99010761975	127.923860335414	89.8636286523836
HCK	26.6154888576062	103.429597482647	101.005811134934	119.373140582549	151.068884505352	149.191796568602	182.155260535517	51.523735502757	90.1693532588388	128.887649983133	113.158344877717	67.6277276921829	86.6985447194291	111.949232254946	81.7273084534544	99.0976378803114	130.550156928965	140.561048028544	115.031214559844	91.7035601946156
LITAF	43.1564047999209	98.8388986708185	68.7296658141558	116.447565826216	142.37630520344	150.485321540728	175.28440770779	71.750761199486	105.412766129102	131.143079840253	119.892527858442	81.5418406674575	100.29311961032	107.951991716291	56.3764008293792	74.1864670365757	147.415458922894	117.146881768683	102.406514479834	108.800527700672
CYBA	54.6996586053833	108.746749350877	121.697448206921	88.5843460009613	157.576000410959	91.9708358171113	103.766829400385	60.6502696157174	86.9049154950733	118.190770130738	109.679858789954	75.9384663114636	60.0525079891853	130.012130117039	219.944618939438	112.621785968277	106.455759908195	110.860766849075	110.79184321341	86.2604260812305
RPS15	117.921555215154	102.522147739476	136.599766698784	93.7440781903648	103.527243719364	81.9002685659495	69.539278868101	71.7079089883068	105.195530979888	94.6863207591207	101.773716413471	63.2185948325538	76.7724174859682	155.706037471469	218.149146109916	118.41857221188	113.238458230122	90.1183277249766	83.2540597362021	116.74517348971
RPS16	129.994026635004	110.94627357255	141.233975527674	103.382157902767	105.02396439454	94.1104365684368	75.349159644353	78.3538511716529	131.359811808901	91.2246833545251	95.1070913492894	58.4035556937173	89.4935387528048	151.07546147457	144.488659108452	101.986427434929	125.261228453254	86.2292506851159	85.1206039839192	108.195120381077
RAB40C	1.49256220420851	3.66539607604017	2005.65699598541	3.64322878120517	5.35163939335246	4.06744740746054	4.77661203275945	2.14855571496891	3.24511884026781	5.31508683931134	4.52484847441416	2.49034007245337	3.53559685963654	4.23429315973219	3.41433545767575	4.13337832950741	5.19121613582018	3.46683112816834	4.4835735047824	3.89959341200383
S100A12	34.8589	106.845	62.1205	121.777	293.292	137.748	250.63	81.5908	75.089	139.695	73.5527	40.7741	48.2045	115.027	107.794	69.0783	54.3338	118.736	103.995	35.8466
RPL26	125.660400574717	99.4372002055735	116.500540831987	102.102289583603	102.947653986268	94.2914698594507	80.6649227613086	68.7922451268174	125.758433328352	96.3892163380452	109.369223211228	67.2907103832795	101.275011888934	126.784533397819	92.9536463101777	98.9241906033926	137.795703811793	95.1276860044427	89.319628134895	130.403307683764
BCL2A1	29.0473854884422	131.80114961005	103.697537809045	147.760563736683	181.085689640201	124.554833474372	254.520149434171	70.5116384824121	88.0195208964824	158.095631578894	102.364235324623	82.9285792281407	41.1033089306533	107.84153780804	70.0672347869347	81.9587560854271	35.238117479397	115.007427931658	62.477928718593	71.5268097507538
GNB2	38.0222541831352	108.165922330609	97.2897430360327	101.908	150.337910756686	111.624386504829	168.555086646731	62.173379507058	82.6365390014859	128.65070334584	105.707432862927	71.2566430263744	72.2436977604012	116.771080554235	118.222906215453	110.11804190156	99.3609452225111	123.20549327526	106.011742386701	78.751
MMP25	15.5140131759747	91.7623580476291	65.6411961323498	112.638280351106	190.703908149631	127.763488434984	246.119775579979	48.223540080295	65.2185257656481	149.560703406533	100.247675718019	80.2837387970495	42.8358233605901	108.290371293572	65.6908004899895	99.1921834539515	112.442915028451	138.435536079452	113.930882712329	75.7234294126449
MYO1F	23.5545213151501	94.3815804368649	75.5616543294008	94.249564843593	131.894916907137	121.352140062025	148.990277234669	60.1769578481486	79.6658278501343	130.711697218432	114.120922893587	84.6250795000584	92.1496157362458	108.054163169256	87.2410751586263	103.005031811704	137.263816257797	123.792032636257	132.412773316902	98.8583257439551
RPS25	117.014048230873	96.8099689363575	123.897912319567	99.4607723967502	102.222068113744	85.2189535958023	74.1641129749492	69.7853971496276	125.417400473934	98.8980082701422	116.105564561273	68.5418556134056	94.6681363046716	126.014518895058	102.487336817197	95.9231672782667	130.753923840894	88.5350879749492	90.6086203744076	131.536583148951
RPLP0	137.282127427282	98.6629414450853	125.078947957874	103.786797291123	90.6534592081244	87.2664395005015	67.0561722264293	73.7968643791374	135.044993074724	99.0471413212136	103.872427137412	66.6023455140421	90.8096992419759	133.391094721163	86.7337727061184	91.8000896088265	142.196810965647	95.7972017269308	88.9083688049147	119.984010623119
H3-3B	37.4254805776003	92.1961335432018	97.9684900626019	105.358563605804	135.255552180469	124.220493435442	142.437137066025	63.8011063454516	109.762721260189	145.354765374796	116.246409407564	74.6392210800456	74.7874912081839	110.699321641017	74.8545215862406	80.6755038374633	100.035770649821	126.452789179491	113.385120263776	93.8363368725139
CNPY3	43.1449	108.316	96.4992	84.2695	129.425	104.967	105.37	74.3196	94.7151	120.123	104.832	69.5086	69.0204	144.418	158.915	95.5339	104.685	91.6498	111.724	92.2973
ATP6V0C	82.5775895833333	95.5100886087571	87.1175872521186	81.4364887874294	127.658559147599	106.669317175141	144.868751844633	103.598322153249	91.3845428142655	99.0867519420904	100.421680393362	80.720679644774	89.9207749357345	115.666592752119	78.5371912097458	109.552390574859	94.325015710452	108.875045245056	109.042585347458	77.7697904018361
IFITM3	30.1750242865682	51.1193581065401	190.871430948664	114.499009894515	66.3362051037271	70.6899190537975	130.272225274262	61.1226740400844	56.5260828136428	127.149	203.109691825598	38.3329732791842	38.7689774574543	174.765473425105	226.995666582278	94.5186177981716	78.675869790436	59.7680405288326	84.7237164922644	85.424711706751
ALPL	21.3984632744966	71.2677363694631	49.2630495949664	104.579975328859	162.496100201678	170.456311134899	409.109192378859	59.1258823436242	48.1241961003356	131.477372591611	86.8989439553691	61.8602645966443	69.1662883701342	36.6059019151007	20.5380213144295	65.094347611745	91.7737368536913	179.394710734564	102.907301558054	27.5556561624161
VASP	31.0897384468626	102.23281808338	86.2194035466365	91.8853703694177	136.369431422555	122.055020945449	155.103848548898	68.1449108750707	90.5221907524025	127.57010616987	108.303529915489	74.5098720401357	75.7471363589599	115.900137322499	59.3227473256077	92.2183220127191	113.323891453081	120.071973127191	106.353972864047	77.9579842744488
RPS3	124.225360773852	102.934371110087	121.649565842635	109.268207784946	93.170225208568	85.3559873239461	58.3127251404677	76.9681122749616	123.976452701314	85.8412	90.2928774553678	51.5916709580133	76.6363523754907	137.079130753712	107.007142994368	97.5858242043011	132.588537845195	81.1110902998805	75.5283761824543	107.071008587814
RPLP1	114.017649043665	94.6117999409594	133.271776799508	82.877513195572	82.3627595658056	75.0639196257688	67.9112293035055	66.7531843613161	109.466665433272	83.1117465448955	97.1444656134686	61.4882328579336	68.7952684793973	136.406131620234	161.650339059348	84.976157050738	112.91	89.8630238708487	79.1657364222017	125.855523146679
LSP1	45.1163804177785	101.901024430799	92.6144679672078	85.8383441466002	106.698947873332	100.786182977656	122.666030212185	70.9740546846166	98.9373313803247	113.709748705192	115.092786910947	74.0416651105931	65.2317191091464	115.930819049349	88.8109008591866	98.6095367828323	107.072697950973	106.915325960457	104.641720585276	85.5672640470985
TSC22D3	42.9057244381682	77.5896744476498	104.152123562033	147.45550982328	119.543670495259	72.997552521283	179.604155669558	64.4519145717168	73.6327002798063	124.814807991931	79.8097417472261	84.8226746015735	57.1595642896913	120.932233872705	59.9417143393181	103.609796914061	100.773775233206	124.134923908412	67.4887926300182	73.8403601654226
ADAM8	21.3072905853454	90.0727039836238	97.9052000193156	99.7982166437119	142.140580940794	108.109998789628	136.943828547554	51.3428092466933	69.7823883407516	142.624409202184	97.9321729634684	69.155572969767	64.4162811326895	95.6979027488977	76.4893388097837	80.4060492068024	112.799717702079	121.448626064875	111.019320035692	68.3137816157884
FCGR2A	15.1941367427149	73.5556974509406	51.9369064948359	100.240707526005	134.162010986905	151.234003291959	194.232971761712	53.4450044703062	90.5971102458502	118.77702984692	101.524165582626	71.5403576455183	91.375996059941	85.8946426265216	26.8448129267798	57.6299260081151	119.665825741424	136.959323331612	101.095749445408	81.4443598290299
TNFAIP2	17.2747150292606	82.9091383519178	88.9774382323053	79.0435077615658	86.4556848489522	119.531230750099	70.5667552091736	52.2656704276394	77.7551965470542	106.811045371886	158.665730805852	74.3446764705417	76.4648171967181	99.5349511888098	67.408407485172	84.9005629029261	139.492276241004	108.533613238236	139.598183830565	123.163539684263
ITM2B	28.1415659395929	77.6774609550699	75.5183387255417	107.840956029547	125.639854451552	113.108094915111	156.700321512522	69.392634218835	99.3753451830035	116.153088883032	116.79352285583	71.8413	76.4803661390114	95.592368093237	30.4550799227089	65.4420635064253	107.434039372854	109.924055128037	116.533631610637	85.8992727230091
FLNA	64.068223888674	83.2222673189687	68.7754136271639	95.8333716746777	83.5676857508287	94.7387566821363	79.8579902691529	59.3792616955801	93.0973829097606	96.4825228802026	114.109011475599	69.0106089745856	105.564232655525	88.0117	52.9088622841621	90.5021826300184	159.945091675599	100.835503059392	128.652078502855	116.071108425138
LTB	79.3392067993485	84.9126194534202	130.480941428664	83.7558790045603	73.655636029316	85.3303314859935	40.9788780110749	59.1533149250814	85.3183780723127	100.483558154397	94.0645591478827	44.5015210618893	71.6721021153094	145.177896183062	176.469094926384	104.966927408469	132.011204523127	79.3706242970684	68.7707147433225	92.1702117283388
RHOA	49.7782422133195	89.9853664029136	80.3294195336108	91.6826663831426	113.871685810198	96.5168609100937	138.225596695734	69.9444949073881	100.057510489698	107.299992665557	104.831048945473	69.858196051821	70.0990577171696	89.7177568913632	42.1682773386056	73.3414897669095	102.020148847242	98.8595449577523	103.773398845369	89.9018341918835
RPS27A	104.625987974498	92.4724891584495	117.238572080585	90.4193696558994	86.5270086208773	80.3954224080245	59.6989851795308	61.589539916355	108.728586251955	77.7390169316559	89.0530934787487	51.5190924546073	77.196677433526	116.06219949609	100.950276462088	90.8705103787827	120.442735287997	76.4487929982999	68.1099348095886	105.240166557633
COTL1	52.5417734879456	84.6806987407188	96.2491876237243	81.7091142508505	98.7302499859488	85.838070597101	125.554133545777	61.9070443626682	94.046651033427	110.705202829759	112.718910328058	76.8005320766159	69.1682389637628	90.229962794557	67.6965969758911	77.312528125721	98.5224146253513	103.407842662476	98.6294087510723	77.5051709605088
CDC42SE1	27.996516539914	66.2089537588432	52.9299519498088	97.4298480623805	99.9291404273422	114.480394302103	131.370981624044	55.2549524799235	86.2876268711759	105.774472569551	104.416733885755	72.4873377557361	102.914	81.692818958174	23.5319503147706	67.2862801792543	153.078917651052	95.2820485069312	95.2892357222753	119.045874491874
TUBA1A	24.3147836908187	101.269923917081	76.1859926298718	94.198205196181	138.693865644258	124.36	145.941349254512	54.4989098231755	96.6181968108815	104.791411187026	103.678596477374	42.4701992035051	64.4251149557939	98.4698329693958	50.2259985718023	76.6369462924405	78.0887992613131	88.9033663526027	92.5491	68.9955859785509
ZFP36L2	63.6766	68.1818	51.114	101.351	81.4495	70.9988	97.9	56.5522	109.431	109.431	105.359	110.413	107.044	65.8847	25.7354	49.3284	146.163	113.293	82.1762	103.289
RPS9	88.6335944888476	94.6112135799257	122.178625837361	89.7853711268587	96.5792444200744	74.5089418547862	76.8263299502788	70.9209124156599	91.285976767658	79.0510289549256	73.2889170838755	55.1820031182621	62.2203293436338	98.9613125650558	138.268262450279	79.6742921340613	84.7686972211896	77.3063147690521	65.9509152218866	91.9402649907063
NCF4	21.7384211085306	90.8748591594462	84.7518255314873	76.2439741715051	127.158975526574	101.584186416704	131.815787165699	55.5397219115677	66.268714438142	115.713603962037	78.2539514126842	64.6791932970076	53.5371395051362	107.355443004466	87.9862759173738	90.2193365975882	101.891837986155	107.69342511657	84.1954010982581	57.7169531683787
SDCBP	16.6836126045635	64.3026124802177	43.2213768990999	95.9744105576722	129.712284824157	119.096338744191	182.488722249738	60.0438754421185	88.0452044860791	116.351061317982	102.595034693113	74.2433800439606	79.4877579713209	70.0714556282185	19.4259356893448	63.284065003768	87.3232554913125	125.482998449027	92.6764963006071	73.1193336707138
TCIRG1	21.111527337973	92.6720426035233	91.3547247572858	81.8158829578077	95.688241046542	74.6111326657242	94.6306253984341	41.3938284441061	56.5376752451066	120.69529657351	88.5659094967377	72.7444804891257	54.7947391089604	97.2503929819487	151.51634576555	95.845761469552	89.6604069410613	103.681	106.638484521096	72.2930475415398
BTG2	20.2804026503446	57.7685783025027	59.7470501940515	89.5742322782009	88.6790987399347	172.138226666667	68.0208588034095	28.2689393935437	72.1962503025027	83.0703081701124	75.5147340993834	38.0594921947769	147.189	121.085644899891	64.8370271722887	131.357208895176	86.9930736307581	54.0003500428001	66.4130931374683	177.862987019949
SARAF	54.3941530543514	65.4554365938646	65.1173833624541	96.7012452480827	89.9742764641547	87.5052567562521	95.6972086648883	70.1461825055018	112.415490023341	98.6642619329777	110.78183245982	80.5625961117039	86.906519186062	97.8469549353118	21.6524090076692	60.2569096182061	112.029363085695	90.6320800730243	91.8772430226742	102.022612564855
RPL17	97.6509625226438	83.7958050379437	111.327415586291	84.3711581036312	87.9350472019584	81.3143953504692	55.180768129335	63.2051349787842	102.988512824561	79.022762869033	77.9450062219502	51.0176156903305	72.3749173439412	114.755582523868	85.0034094463484	71.4351709694002	111.461985360669	71.5996761840065	70.0070443892289	96.0430788674011
MYL12B	53.336270226122	85.0245136634062	95.2482050966628	80.9910163325662	96.7160797364787	80.518901693901	111.514943678366	63.3639260678941	80.2989975724971	94.7079575632911	87.7035134695052	57.0762601317606	63.8907227445339	101.960750865938	60.4561453550058	87.9800760771001	99.9503551070196	89.5629162002301	90.1191728337169	84.9405041346375
EIF1	68.8357248766216	79.0321584937897	79.3704143499862	79.3796067551753	92.704635769804	87.936901979851	88.3233826657466	62.8838784667403	99.9353604178857	100.108198796025	93.7121972359923	78.736355076456	65.1620622048027	89.4034822575214	62.4535	67.694254154292	76.9485092348882	101.426199405741	103.506193476125	78.876419211427
RPS19	107.778675518636	87.102080694308	115.948934724646	80.641563589425	79.6429729219879	71.3175467333141	48.3980631381104	59.884769048252	87.9945350505634	74.4260535145912	77.8569403655013	49.2300893912164	60.3754266775498	124.198764674372	124.648728052875	80.6125251323317	103.546530070211	66.0777293530771	64.071383707599	88.7935728933834
ACSL1	9.60456864607108	66.4315607923052	35.267536677372	111.260802347897	169.167338664656	144.786188594718	259.207514476035	33.3451013932181	64.6831446118357	111.354325107271	60.986057689925	76.9933737569286	57.8474029502771	50.5905771866645	13.4367463589827	39.5040036578089	82.1346603169221	140.012890969188	72.2389911504728	53.6183905407564
HCLS1	36.2299716933045	76.2890068629492	76.9734438209307	76.4973972028274	109.137798142352	78.6652230054977	129.331768018457	56.2690165953269	80.7579037092087	107.257430445513	89.8627386106421	66.5632951415669	60.8691929293147	88.8800579073238	77.8863069723149	80.9262724107599	94.4150812801885	90.8637235546829	88.2036603229923	77.4173477235421
PI3	71.6357	203.382	59.1428	104.414	13.8548	180.924	22.4946	50.4111	35.5015	63.972	50.8597	43.9948	118.02	37.3915	145.635	90.7745	102.653	120.791	49.8921	64.6731
RPL6	86.2538102107159	69.0705351846015	83.241864545475	79.9092996395768	76.5918343777578	74.1574939813147	61.5271046751463	48.8380771548852	102.818344577668	84.2442938214768	94.3939103153985	59.396509912652	81.7817158034669	91.7508419171544	60.8193558669518	79.7436114371905	123.349436687078	79.7888899849167	73.8556914894192	112.437990275552
ITGAX	12.1963258021481	57.699236517948	55.4469130518655	73.6135196321368	100.235424872951	117.714026921566	131.571939845393	31.9777063264556	62.2591677059073	126.856133055116	98.6730355907292	71.2077290976541	63.1441498114754	62.9885221753816	60.1409288766252	73.2233001750989	134.749728810769	110.736214634398	99.3520091642171	79.1434791999717
PLEK	34.1823302527301	78.8417901603744	63.7162986040562	89.6468305204368	103.408811105148	103.804938855538	124.717246079875	46.2950150390016	82.5187580312013	97.955804224649	119.619154212792	54.9146413054602	72.7098337404056	71.5531058677067	28.7930331132605	60.8626426558502	101.479613997504	86.3987471856474	96.3638580692668	95.7373916599064
ABTB1	26.9345	84.618673677498	69.7058886008123	73.0443693829407	115.171108857189	76.3943825809911	134.076460018359	53.5276207926889	56.1162211363119	101.246211562632	75.7247904872461	62.5800254284322	54.0731969361495	97.3091895273761	123.158693452315	92.7441424838343	80.2708553187652	82.5461084740861	83.2989672199838	67.3708881163282
IL2RG	59.7230686084095	80.8210398296161	77.9603142372943	100.344316053748	59.3339495063985	94.2015784402194	66.1162334793419	53.2391775473492	77.0692563820841	96.3697593744058	91.2100981828153	47.7765585923218	78.2830285001828	99.163149193053	73.1808730219378	85.6842818120658	127.264126679707	75.3616710808044	74.0705854325411	87.6802395513711
GUK1	82.334582682963	89.1993041856085	73.1536649274074	110.508080273016	65.2040225197884	64.5936491153439	68.343	120.356815606984	72.6275623314286	89.8552336620106	65.8241797382011	63.2461620471958	57.3928011231746	79.545201298836	68.4152330996825	92.043960290582	56.6011100946032	81.8175247060317	103.217128408677	95.8714638666667
TGFB1	51.7791223348652	81.8741810661765	72.1647387671569	74.572658877451	91.8416771053922	81.6901906176471	84.5243065220588	56.9074513348652	76.4631478085172	87.6126254920343	95.7331637735907	64.9478987123162	67.152587711397	93.2885931724877	72.7798936629902	79.0586165818015	102.862491848958	83.8530128584559	96.8045922797182	83.1893521375613
ARRB2	31.4156422112544	83.1000010051583	66.7985666178195	76.7889364370457	102.983703958265	86.3356439535756	123.843484218757	56.7358394686987	68.9187823554514	106.140651181243	85.9319257247362	64.8007964119578	58.5211507388042	93.4811255284877	71.6797101186401	80.0099095941383	86.1362655746776	102.268335083705	81.2250605953107	71.8360663901524
RPL5	89.4334335942501	71.0990637794955	90.4688643859506	83.419594764307	73.5104208426905	75.4169756861947	55.1047251391375	56.9280531131001	106.734130951451	76.7697902438297	88.9096342215894	55.9779076821264	76.9446020504475	101.527893595606	60.2161612836995	72.8443812470844	116.776740092758	70.2606860442094	69.2966164399241	102.414305178736
PRF1	59.9855632803813	71.0402551803018	48.5862475488483	122.563248125496	48.8231360174742	63.4312504622716	54.2529831548848	45.7308566084194	62.6377201699762	74.4899181509134	78.0358297442415	54.0622026195393	111.936346374901	68.3119324733916	33.9691110532168	103.113419628276	194.077648139793	75.5088361223193	70.7338045305798	149.389167621922
ARPC3	41.1195681516353	85.0242194496201	84.6634830958044	77.0837984344235	102.28672009217	86.8967042312521	121.213987003964	63.8313429659729	80.2109500974562	92.4709088790882	88.2099261886356	59.7890278529898	60.0619337264618	95.9243336864883	44.5770378202841	66.4371207803105	85.4454277892303	88.4595941129832	90.8747286042286	75.4305305295672
RPL18	91.9436157969925	83.7272540012963	105.308316483018	78.8601742216749	71.2527610933368	72.3150471091522	50.0207512691211	56.7965731853772	95.0961919891107	67.5133279287011	76.9878267632875	43.6998091078558	64.3730794350531	118.580478289085	122.470281288826	83.3930307635468	99.6571881151154	64.4164072463054	58.4611093502722	79.3232338504019
DAZAP2	42.6622193015663	72.9703889901868	64.6608012394792	84.0977148065673	103.610027492546	91.1298449105492	116.880288586903	62.6864816435177	91.9332786669183	94.2503961037932	97.6056683304397	69.0026111026609	67.4298101600302	75.9065191841857	30.1575262085299	57.7891963032648	92.6926262098509	94.6903459926401	96.6919794540479	75.4564896537082
PSME1	59.2155094842342	76.8539073355856	120.569782631757	79.2598924836712	60.9543017218469	66.4928747004505	49.5371987494369	53.5939983164414	89.4692521739865	84.6810427190315	92.6839283541667	47.5649483074324	52.4705206942568	112.754634821509	114.217268913851	73.7738398170045	78.2942645546171	82.7399583620495	79.2572934876126	90.2971118879505
ALOX5AP	26.5715112339286	82.7668	59.2092403886905	82.2722	170.564199530952	65.4455058803571	122.893819656548	39.9924438994048	54.4361946297619	115.057893871429	81.2600416988095	58.068274960119	60.4292438547619	95.2872784017857	79.2431448922619	77.3676876107143	62.9490353720238	85.7822205553572	83.9582222684524	58.4601650035714
GNAI2	41.3104622260635	74.8253612488859	68.4086982749494	77.4216472224173	94.7583510532073	86.7242779431465	110.092770037812	57.4511324340311	81.9859876081026	96.3479991205942	89.335923058474	64.5992800835922	66.7573302130993	82.4113808051317	44.1921719503038	66.6460885505739	97.3320170611749	88.3393	93.0578370089129	68.8076998076975
PTPRCAP	82.3342	71.8151	89.9014	77.5891	66.9273	75.6068	30.7538	38.0587	60.4743	71.9773	61.9023	30.5303	73.337	146.369	150.57	107.382	110.415	58.7995	39.2116	104.862
H2AC6	19.2006527817746	68.7203883555156	59.3161671031175	97.6822741288969	109.795119447842	88.5339422356115	114.144561078537	60.3129440023981	57.6858924028777	82.0364593411271	94.5540825293765	71.2702527068345	78.4391246816547	72.4947116372902	28.1554453513189	52.6130366678657	85.8719015347722	95.9053353956835	108.578788998801	99.9156693926859
PNRC1	27.1433500471257	64.2116514057487	56.3112303983957	89.1918854197861	102.448737166778	99.4531992951203	130.481441979947	52.0046161724599	70.7384462546791	94.2453915531417	98.469847802139	68.0849587058823	69.9183672175802	79.7943735197192	21.1652787493315	65.093152989639	85.5091231781417	97.7061285805481	78.642438602607	69.7779186089572
PTMA	77.3410568657202	74.1911703629104	74.1742340479148	80.3295060195208	73.9075847116238	80.3112843280095	56.4884022221236	56.6403822339544	101.597212071872	70.0814346282165	92.6266344643597	57.9073156415262	79.4804546072168	91.1235490686187	35.4710842020112	61.6350432451937	114.517357864537	69.4599272996155	80.2558163652765	91.5634012114759
FMNL1	21.6999667858291	68.6985961062148	60.3920254097241	72.5897268885615	94.751168403161	83.9475000971069	102.512811380927	39.5264645332173	60.9745151814894	99.2812203305652	94.1710787215376	65.858329119341	65.7227456946156	80.2908471379587	51.1284	73.5994532911867	107.77717905947	93.9222568167693	95.5073087289044	77.4482172151085
CFL1	60.0554676337596	83.3708758115942	80.6377741573743	84.3185704283035	98.6371633703325	68.7320945236146	94.4667883582268	50.0235776953112	83.7219164705882	84.9564939389599	76.0224705756181	47.7764100774084	53.9572558192668	93.0217919832907	74.8650488151748	75.8127673583973	79.1481988063086	76.1896184888321	77.3107634190963	65.4112125764706
RPS14	94.0273309687131	81.2766091046832	99.4117518707202	74.6988771109799	67.3939543380559	68.5973506601732	49.8162498829201	60.3396705846123	86.6840788203463	66.9072487343565	74.678391673357	44.9591379911452	66.3489920306966	105.672389690083	84.520282313656	72.6429702272727	86.5331156259347	65.5266064551358	59.4064581284927	86.6020919454939
RPS13	85.3152606888889	75.2211241016548	90.0632390534279	71.6765253692671	78.8868126647754	70.4217247333333	59.7042805744681	53.2358779839243	95.5372895886525	70.9014279148936	76.1395310562648	49.129665058156	65.636878058156	98.949360620331	62.6091874737589	67.0130256893617	92.2498820893617	74.8383293257683	67.9332591130024	90.435043301182
RACK1	88.6849850817073	73.6618452059234	74.4402418614983	73.4220854081882	71.8577193353659	73.8897462263066	55.7622194803136	56.064944171777	99.8275105294425	69.1783295703833	77.9769021768293	51.6362837280488	62.7412788109756	93.9130875747387	53.3643344857143	69.044377580662	107.569087809582	71.2623242095819	69.8137139876306	88.2827535137631
AIF1	33.8134563201931	64.1036345028158	87.935425687852	66.2631558608206	122.068484645213	76.6937700458568	114.866586692679	36.3159333234111	62.4352412936444	79.8796960917136	74.3198520201126	43.9632461029767	56.4942191673371	72.675134619469	91.6160574730491	69.0559178744972	92.3536428889783	80.4322127868061	72.3049759839099	76.3951203282381
MSN	39.1358400580345	66.1249506472341	40.244310609012	84.9236603735426	78.4251968443061	97.7093483840624	112.620533660296	53.6490026104147	84.4300665373893	92.3255212273166	86.9430968156395	68.1999077766284	75.7415429362672	58.8956897007977	16.1731191471027	48.0625268738494	114.738279899974	82.3196261115105	88.7563023837118	83.7597635415096
LRRC25	18.0903340556242	68.7225101928307	67.5914085475896	62.4861502546353	86.9961774932015	78.7745027931603	125.544	56.1591548059333	65.9332953741244	75.8767144515863	98.1772475010301	55.2046454841368	68.6117082826535	87.6062341681088	44.3195451491553	67.6887168545529	101.186580543057	81.528006631644	87.7591469369592	70.8914544717759
YPEL3	31.7432753797548	66.8136297274442	63.882060520591	63.8094926199308	110.094727443886	72.3042679324112	99.4202366010689	51.1079886538824	52.3037742483496	94.2305244014461	69.7026646645709	61.5236300386671	59.3175291455517	84.7149635504558	79.4955168160956	77.3328998390443	99.6082044033323	80.6256949047469	84.2115102895316	66.282905308708
CSF2RB	9.2084948997996	46.6167381106212	41.5151340312625	80.9109874811623	79.3968475805611	134.206861273547	103.524037061523	44.4790585098196	65.1316671148297	98.2861827420842	105.322109606212	53.6680387098196	88.5822968847695	61.1232953697395	18.8992100643287	48.2018801336673	105.563653577756	94.1746191390781	85.4533296829659	89.6130560945892
XPO6	14.330630521299	65.4219063698861	46.6521479457332	76.0241384709686	91.3832525637565	89.8009572211444	140.084003140025	38.1287735855476	58.362120516519	103.785439797132	73.5341225370449	67.5913990240405	58.249342943062	71.8113553520315	56.0803371948545	59.4729786185857	101.15445236131	96.2223171855757	78.4151690470969	56.9089373424715
MOB3A	23.6857009490953	69.5912940127865	52.5056463522316	68.1509179606755	79.6047759008444	93.5653645905911	94.1961078361882	41.150253745959	57.6732680624849	83.4227401396864	79.4973390665862	47.9834849310012	71.2036476506635	86.7260507910736	81.6991002542823	73.5284798098914	112.632430542581	73.466350280579	73.9002912188179	76.886390895778
TSPO	44.2330468270042	91.1076010745429	88.9140294360056	69.995445931083	130.842638625879	62.5765360281294	111.553751315049	40.9197213649789	68.7606943691983	81.3909427144866	67.1834351744022	42.0054725703235	42.6253967742616	78.0288946350211	104.005404689873	71.9615528361463	57.0956427039381	77.5636705914205	65.6227277292546	41.0185414395218
LYN	18.1532189318624	58.2073308259247	46.9904557955873	78.5850683877352	85.1261478513952	103.24573799562	132.18080598913	54.3851353536664	77.1396989542505	85.9904795889033	89.5800780575925	69.6787112034393	64.7771108608047	54.8342844719338	17.3049398935756	41.6235954782609	84.3600975129786	101.072512305808	90.8144143702142	67.9157412459442
ARF1	38.5085159266708	66.4179693378713	57.7648021683168	72.2201348335396	95.2856349192451	72.4945373985149	105.855210328899	54.4617364597772	75.4088317193688	83.7741974956683	82.4251902162748	56.1536994412129	60.8128559743193	78.0689847667079	39.0610059987624	60.1292815399134	83.7641938415842	78.1048422948639	84.3887856667698	70.2365411147896
ISG15	18.1504569653979	21.6924528985006	252.887462147636	34.1599697854671	11.8761782133795	15.2962097889273	5.73696673933103	17.7218557128028	22.2542731441753	55.8072832145329	143.867028269896	11.4198966043829	18.7233521591696	126.577834824683	458.983976019608	32.0611789607843	19.3062802791234	21.6744661314879	37.3646897116494	77.4043288442907
ARHGAP45	24.6893460647747	64.008057353856	68.1423168911336	66.3215366294693	76.1059112637486	69.7084644741061	64.3940054272888	34.2008704022767	57.9888303128106	89.6009736190476	85.8481204048421	57.8157478096841	65.9345221277858	96.8114149389129	82.9289500238897	77.4522209066859	99.124293979317	67.6041737939715	76.5200987710438	76.2526894276094
MBOAT7	17.8210705308012	70.7115192739985	58.7000564331066	71.4782179661754	91.036217771542	73.5066189323507	118.223326009259	44.0944282620937	57.4153899850718	99.5092536613757	80.9881323949357	50.8612588325775	57.3865211343537	77.1003952324263	71.0061411039305	69.4164552035147	79.4395084357521	84.9655894805367	71.4544582452759	55.661020478836
SOD2	15.0102928572531	55.017240522597	45.3021060737434	82.2003183237985	81.5212651513448	101.949995867394	116.194909648148	40.7613930516424	80.1437233531195	92.2233987679123	77.1898347549603	52.8789984391534	64.8281343448523	61.3287304572862	34.8888479345789	48.4117430904431	88.225187635582	104.748706211199	71.9249144468695	76.7140844672068
GZMH	76.4960348401682	73.4066046635121	66.0170959894848	98.3823141640378	45.6035066740273	51.1864043943218	59.7705869274448	32.4421269274448	47.6961365457413	61.3906344742376	72.6940499978969	33.231782723449	61.7219277518402	99.1516397371188	64.708524044164	120.117905347003	79.9095554773922	53.2864336435331	70.4956303301787	118.928852147213
RPL32	83.8045759841142	73.097291183091	83.1396210971998	68.2611137224017	61.7772949316101	61.7387981908993	44.4581764224556	51.8608588546042	79.6729676803985	58.542583311524	69.5518122565967	39.7919963397954	57.302942588853	104.51945823748	90.2917986583199	69.3243118737211	83.6226457296715	62.8390506206247	55.1586219954227	82.8888785366182
S1PR4	24.8255102489477	76.3457552687913	59.9420285820806	59.8357819146121	88.0969574612147	75.0980726229705	95.3182120571257	34.7634386265785	48.028295809982	73.1562019512928	50.2623695706554	40.3557755646422	60.2218689043897	123.303187817198	118.994819242333	92.6462382056524	85.5446814756464	46.8378988424534	61.6004954437763	61.2443875917017
PTPN6	23.5218055585945	67.4831892004392	71.5906726278698	71.4078569954083	86.5804090453184	70.9267372319824	88.4520092210022	42.3593176711919	66.2420595070872	86.2668765452186	88.9768132357756	51.7636751419445	56.7133454651627	70.6573344158515	55.2806187660212	65.2949788947894	83.6437109888201	74.3929391323617	72.8077960624875	67.4416340419245
ALOX5	13.847140611588	64.7105719181867	44.3607873425429	64.1140801646996	138.699096402092	78.8331329417918	148.148228376609	37.3571141236588	48.4087852247854	88.6974400319206	63.9854454533262	58.7028948870708	49.093331541309	58.9651734914163	29.4446783379828	56.3328061716738	75.0446719356223	102.473420883315	72.7491321209764	55.4018699600322
WAS	22.9177494706055	60.6320058253968	62.1086639656085	66.4939944905938	85.9787013289242	75.2665678741917	98.1888091258083	39.5149147868901	58.8346212328042	83.777	75.4294330717225	46.0908455420341	51.5920247621987	81.7002782010582	77.0887913480306	67.3323737242798	82.7597562310406	75.4245299456202	70.3425567654321	63.3170354444444
NAMPT	9.58737351428935	52.8761102877374	32.6643837461839	90.8777452622541	90.6077659494149	92.3038852385092	159.962199995124	44.3046973022388	70.4756840938772	112.441399533625	95.2468777216333	84.5868411109651	40.8041095644505	35.8166776050288	12.2848201378053	38.6725273188602	52.8943857415197	105.50081021769	71.795402864018	44.5745919569199
RPL35	88.0537685615635	70.0365219205212	89.4767776723127	67.8554539615635	64.9618	55.5293920827362	37.8879957335505	50.7496930267101	77.8216581420195	57.1021900143322	61.4316503596091	38.7495735355049	51.1086125928339	104.148952816287	107.337989887296	67.1547131400651	77.9451576260586	52.0895726775244	43.8864053928339	70.3559242625407
CDKN2D	25.4906894033223	63.5687579262458	65.5219352053156	64.5896412877077	126.894655813953	57.8311748431894	133.809598624585	53.0319164531561	61.2128812664452	83.0261	80.2809544724253	51.0444023421927	39.248337386711	62.616431669103	39.6248095913621	57.860413648505	50.9687503614618	82.9674349136213	84.4554492338871	46.5848825780731
GNLY	47.223720671152	29.0750200026255	53.295185190023	79.1746598066951	42.9166166380046	51.2883565717099	58.3393056219232	29.088593056449	34.1496961470299	52.500989196915	52.7515946773876	61.1165246537578	103.236835241549	64.4780705310141	58.9126635894322	118.423724308828	194.458939679357	45.9036456409583	51.7410482484411	101.364015395471
UCP2	59.7921042554191	65.3984606651012	84.8137916083815	56.4883567630058	49.7885707893786	69.0719728468208	51.6131287048411	50.0661192807081	74.3169147243497	48.9127462756503	64.6960055708092	47.3392040986272	73.9769956217486	79.0058663760838	66.8597977142341	80.949741140896	88.3936056499277	63.0711125307081	82.1574440111994	72.6970549732659
ACTR2	28.0010078671121	45.4004148448404	29.8196551658005	72.0405455518436	72.9763743677307	97.4105852835932	100.979264197228	45.220052576095	89.1537	79.4520323709478	90.7895225946548	66.1988486411779	75.2941231108637	41.5431255048255	8.88308688344469	36.0893042271715	102.542285512992	82.6889719955456	77.8492157374412	82.0795609806978
RPL27	80.222108606614	72.1808352551826	84.7125378859822	67.9221969476802	66.3898106327739	64.1388219713722	47.5927151209279	52.3810883746298	84.6684787038499	60.1509448627838	66.2185225602172	39.5226032028628	56.7450684205331	89.2716171623889	64.332932174235	58.3697496890425	83.1250685128332	56.077732719151	50.615613857848	73.9864737003949
MYL12A	42.3877240877309	65.5429339403034	69.3939139868074	77.4793380013193	88.6019280204486	70.8630098202507	82.6238978317942	43.4742481949208	63.3555462005277	65.5193525629947	72.4029402770448	43.6416524993404	59.6700808634565	77.5289615260554	34.7938893608179	64.8533821038918	83.4816232770448	61.8115302150396	71.5582971210422	78.5008889689974
SECTM1	25.4268900996906	65.942835982812	89.4163458552767	74.9020595311103	61.3732015132348	68.9503050391887	87.3926	29.8585611316604	64.450064432451	65.7903007476796	81.1585913633551	32.5617827999313	43.0381657115847	84.317343247164	157.627990665865	56.8497128941217	56.4449622619457	74.4280516418013	47.2252892609144	48.7391933657614
IER2	28.9104591601169	59.1180658428061	70.365398216304	60.6311799519324	75.977129709646	102.585572127964	65.0675790964599	36.4446862409873	58.4170672887301	69.8628075147775	72.7829903033452	38.277089783696	64.5419460909386	96.1011484624878	77.7368502871062	67.2091505261449	68.7898431977915	57.7221586183826	70.7225973670023	73.9673521909711
GNG10	13.9259	56.8002	46.464	76.6363	109.676	85.4781	178.993	39.2083	60.7481	75.4831	63.0329	43.4797	57.309	46.6318	28.3258	60.9152	54.9754	99.0349	68.5834	47.0894
FRAT2	13.5075	61.3814	53.8601	59.3547	85.4181	96.7634	104.955	35.1094	52.4374	70.6888	59.6395	38.5335	67.5259	86.4462	45.1569	69.505	114.057	67.7931	67.9613	59.4586
CD37	46.7355774607066	68.1639794919491	74.3741885034847	58.9328694977169	68.6537942242249	68.4807822256669	66.7292591884163	38.9216049872627	65.071	70.6363969072338	79.8068	44.6571207019947	55.8943549819755	84.4500221288152	63.6447837392454	62.2366516330209	91.8402991451574	58.6155510591204	74.5475758860851	59.2178690173035
PTPRC	21.7459591562581	37.1442118941436	22.7249486812646	72.499719306297	63.2368219724022	95.0306508387536	105.852680535437	43.6127765584348	76.7506368457502	73.1354601302799	89.7013497295284	63.6416741598212	84.3813353689427	38.0579884454522	5.1910579766779	30.2289784351516	123.545058924333	82.335958222143	80.4323700557139	88.1307560018139
DDX5	27.5184011841907	46.6495331424122	42.3251500641177	69.6364	66.9699608109763	75.368985153367	72.0361520476855	38.979994171088	74.302844033831	74.9735279915154	95.2101468226828	59.2480966679197	66.5189826861777	52.2524827752121	14.8642017520137	44.5656703189776	121.53815198679	69.8046669644507	80.7417923752551	103.699894221781
CNBP	37.9799626554129	58.7317354673549	58.5037272664621	65.9593802449777	79.7114468049665	70.7439744037388	93.4124772064732	50.5787517435826	82.003234968192	73.2371004963728	85.812473374721	53.3646865066964	57.3054523317522	61.6587851356027	22.4638177645089	47.116567500558	73.3113571146763	70.4483934868862	78.1375653275669	68.4834546819196
SLC44A2	22.7160929438611	58.1631760900646	47.0669532677706	63.0185240726979	71.0100693602585	73.2665156651858	94.0344241359047	40.8968889517367	57.0970738677302	82.120789608441	71.7650461540792	55.5459037207189	60.2211911025848	64.8229	42.9963236704362	55.646084503433	95.7158533422859	72.3185385650242	78.8480111728595	70.6878767748384
ARPC1B	36.6523754242967	66.2485080478409	70.2074758923132	61.9227423373947	83.9623936629636	61.3751718109658	86.1302621014155	41.0636255214119	53.4385442884788	76.7526718994804	67.1217694022577	41.3349050881562	49.6470912469092	73.683769228812	48.7325748613152	66.0370151521233	74.1359223210894	66.8273235957714	81.4402154311055	62.1030162264827
TLN1	25.4256122895909	53.8447362837181	37.6565044335763	59.7136696646416	68.9416533365735	90.2798774622317	92.7981930589307	43.1467727486837	54.7222721922843	77.9293716531997	77.6140922668084	53.5200676336574	65.5447825032402	54.1403098330296	18.6311029790401	47.6411416012556	105.569673364115	68.3510358081207	91.6852470082017	78.4405757288376
EEF1B2	80.0365615451697	61.6128886553525	74.9362036266319	70.8284101399478	56.3341873524804	63.2631440156658	40.1305134120104	50.7568137446475	82.8978997253264	54.8875646198433	64.142928048564	38.1748556365535	58.669948489295	84.9260324449086	49.0835927321149	52.8172686480418	88.3945134673629	55.186897813577	53.3880880992167	84.775044786423
PABPC1	48.2659526554578	51.7513312649277	46.9245677413576	62.0467535058663	55.6074445246176	76.3144084260423	64.1723227632516	45.4555001428871	85.054478597842	65.2304105353028	78.3044480627488	58.3531341254976	74.9709287834695	56.398290481563	12.2684332006076	40.278283372093	113.638758835952	65.9432058043159	71.6709538787974	85.8856873535512
GRK2	22.9417606228416	58.8609297290215	62.3279800446834	58.0382268183884	74.3319727161466	63.7042962384126	68.6011077452287	31.7305625611936	50.9182002921842	78.9676439436534	76.4155639783399	49.7070242250833	59.2005042549227	79.4778562420479	56.948861431233	64.1475717190245	91.4602768089973	67.3030625528628	70.4640314860648	70.1857695065132
SLC9A3R1	27.6738058991022	60.8878502505344	49.3453998144506	71.5750409747755	67.0402444407867	70.2376079209064	62.3763660761009	35.7015061838392	46.8322855215904	71.7754667935015	69.1690143830697	40.5238396143651	68.5153838781531	80.9000880726806	52.9307315861479	72.5084555912783	103.744882725951	55.9343127460453	68.138585342454	79.5088468657546
FFAR2	9.48841923985408	50.6163522608299	67.4267311728226	74.3863718882809	72.3584179598723	106.99203626083	51.5569462179663	25.7715321181031	52.2145037770178	74.8453509037848	86.7255005070679	27.4045241431829	55.6105710560876	83.1240060396717	70.2838466598267	65.7855433014136	74.3743273210214	55.1618225508436	65.2526258212494	84.9301050775194
NFE2	24.2616118006771	59.6496157143462	51.9354186140499	69.9059964485823	118.034955379179	96.0819019788404	89.4414215209479	51.8974490994499	37.5845658408802	58.5675306017774	46.6282902903089	28.3974563072366	63.0264827393144	89.0430188599238	55.425255603047	67.1959110063479	61.8149711489632	57.2352493478629	55.5940410342785	61.5530710012696
MXD1	7.72172081105338	44.3860471853251	34.6176678985986	63.8613145980161	73.7028039203275	65.3012141454889	106.166560627618	33.726971447646	55.5913993974177	94.8473812202803	84.6766044923634	78.6764645501496	62.0195679776413	45.8455344846481	19.9398612048496	45.1486976340734	94.5919328153047	83.4351669456778	76.1712046162809	71.0964097266572
SHKBP1	21.8047006273513	62.1096682559736	49.0513412153025	66.7105875805796	88.4053269023894	64.992060105999	139.18646767819	28.8506580521098	46.6767615033045	74.8677566987799	66.1153453970513	36.4084814951703	43.0955952048805	47.1270014120488	61.2217573706152	49.0412655472801	70.642805305033	93.8085150528724	85.6417491166751	43.0004634763599
CCNI	39.5104034110672	52.3104905521245	41.7034370953557	66.1201614429348	59.9700646578557	76.8014982742095	83.9896695946146	58.4923227018281	69.8195808698123	68.1175782267786	76.9823406277174	56.4924141870059	54.2542009545455	58.4900334661561	19.5903086084486	46.698718555336	76.7994099775198	80.1178534318182	77.6584097793972	68.7338271210474
JAML	11.7233793803767	56.3154738494536	61.6634913522437	55.0886221607766	81.2781765716113	74.7106011161358	62.5835216202046	31.4777521133457	46.9813026336898	89.9049426853057	72.518155786445	38.1354428128342	56.6305922771448	76.0251156482213	72.2114885188328	57.9455084573355	79.4141918120205	71.0446996396187	73.1986526347361	63.6092328385259
FCGR3A	25.1954169923232	59.8902432359596	28.3476042412121	48.5276811745455	53.6337836284848	80.2038612254545	74.5242465214141	53.4145454931313	60.0780908323232	75.2261332557576	98.8702704191919	52.7220916040404	75.2281859143434	68.6068037939394	16.9573404292929	48.321320929697	74.818239109899	68.5271616737374	64.9344476024242	103.066945614141
HSPA1A	15.5791587354409	57.5811554076539	49.8791406435108	53.5860479201331	91.6174462562396	91.1982229617305	122.642671547421	30.3874133111481	43.1126286189684	85.6404998336106	56.4955018302829	36.8057	49.6359394342762	68.495474031614	36.9044425956739	52.8593446514143	82.9228682196339	53.4306818635607	51.6163828960067	94.9162901168885
GIMAP4	22.0830924921391	39.9542730643163	73.7798075778942	67.2347408861362	48.0585067756074	85.6177551167223	49.8481455259647	26.3269468165793	56.3179289118628	57.7418383468318	66.2022200281086	24.5542125226298	80.6579045597904	103.347081989995	50.3863056374464	63.7631744711768	118.875716999524	43.2567305907575	38.4405502286803	108.520762945212
ATP5F1B	48.3700839016979	56.1349395585344	54.5815956514745	61.7534903364611	67.8667828355675	61.4135139794459	60.7080140236819	45.8724312336908	72.2056186130474	64.085815847185	71.9750298078642	48.3770380871314	59.2546269289544	67.6261150500447	35.9967834848079	53.5109525321716	87.1933370116175	60.6230573440572	71.9580797265416	75.4245969946381
RPL28	67.5885774640719	60.6321413306019	87.0057	56.7259838846518	60.1314068939489	45.8342188543965	42.0181481942956	42.0155	67.9384236369366	55.6906286077844	55.6773704063977	33.0426287470848	46.5984043635361	86.1468696671919	113.389508285219	65.3485907831705	71.2432025148125	53.9557499732115	47.958756662307	64.2425756928774
ARHGAP30	22.3675144887441	55.805288157188	55.1068634583333	60.4672281577804	67.5697050770142	71.8124962802133	67.1789221088073	34.1482659494471	52.5096000918246	85.9725920444313	73.2184475227093	47.6682928728278	60.4118196088073	69.6268122255134	39.5144370408768	57.6961933236572	88.7714145697077	65.8902691232228	66.7651164747235	79.4332573370853
ANPEP	15.0033575499405	62.6121902923107	47.3291631801427	65.0849298997226	83.8000533222354	72.8196308975426	86.0650932843837	33.6254012980579	66.4979907493064	101.456934807967	52.3311993610781	62.289627598692	41.1881975408244	50.7514127649623	45.858012911415	50.2674863610781	80.7324892859691	76.7998471573524	87.5131442885454	35.3002542538645
LILRB2	9.73603505158419	42.5441464985598	45.7297278926421	45.9926948245614	86.6145773417125	76.6938630123069	82.1589747714061	31.0113688549358	42.9091719350615	86.5002878779785	68.2550779814087	57.1058393275727	55.7238727939251	56.633307560618	32.9351588837392	51.8670544503797	92.1799271633936	70.7810096231998	109.54936419691	68.9483845187222
PPBP	23.9239	48.0542	47.3389	47.0974	124.401	47.6458	108.821	53.5458	22.85	34.9891	80.3905	46.2554	29.4885	51.1908	9.98287	49.8411	60.0238	49.6774	198.062	77.015
SASH3	27.0122356410069	53.2938221327983	55.2699551889821	58.3167196012404	58.4167093670193	66.5541390324699	59.724117757023	38.6349015899307	55.3695541306093	72.7408144932506	73.1424789025903	44.5163327654141	70.5031533721269	71.5168762900401	42.4540015538125	59.6918098741335	100.371829788034	52.6755065020066	67.6700960328347	80.500418206494
HSPA8	47.1002774365849	47.7920977630439	57.6868148744071	67.0168857762425	40.4208283895649	84.3061258737884	33.9277893613116	33.1946286096102	59.8369580115488	55.9415746817901	55.1117282041658	29.9850240070118	80.9684628574964	99.4579012870695	33.0249235582594	58.8605561183749	129.194333572077	46.7873959758713	45.8305973714168	100.312695739534
CTSD	32.1981467328418	63.1376346477093	58.1834305244866	50.2839654354924	82.1251626908899	53.3609990702124	76.3818911895735	33.5755027802352	54.3397642943655	70.7672174156574	68.5952946687731	45.6841846729858	38.1887931076005	78.5159056247148	90.3214000315956	61.4947593975777	51.9606733912586	60.5722199673512	66.699301470423	52.9789223608917
PLP2	38.9226608841136	62.756066762855	45.6729536047582	56.8056065471988	90.8382170360706	59.0014587820414	95.7238832931696	42.7950001381427	73.1417206016884	75.8764942317728	57.2928754174981	46.6044821933998	44.0766600038373	63.3150034996163	34.248300076746	54.1522553714505	60.9170626584804	74.3643038618573	63.1764914174981	46.5766992210284
MYH9	29.7728227312434	52.8718021922625	34.0726698940942	59.2755303787719	62.1679233841141	75.7205827530234	83.2810836906188	37.8123954219209	58.5976522035341	78.654126728132	73.2410519912528	53.2733771115416	61.2041095610544	53.0434824584361	15.1909437010097	43.9524552342374	98.5894755346366	69.4553142444523	77.2848868673242	68.7425621054362
PGGHG	12.0157386800152	61.3715341979503	55.0264690561776	82.3706875427975	74.6318812148415	54.6439292192067	97.170088124312	19.0899264689694	28.5473861038148	65.4606194118429	47.7534344312014	32.8795657623837	41.9724704144999	116.523502195673	49.8409337098121	108.544446689505	64.2662634761814	52.1708944179161	50.6130092672234	65.2255529073828
UBXN6	51.4971105021917	75.1105977108824	46.6996769007052	63.3396146754336	57.8974351968744	48.6969785566991	44.4683660259196	102.234502683248	46.4075965092434	76.3266957848294	52.4412805913856	46.7916317690109	51.5511149872308	63.3376543453402	49.7819635757576	81.7072919857061	30.0827531118735	57.9112890470745	64.6805105403087	68.2639490049552
PREX1	14.5473317126115	46.9198754145692	35.1198919704355	57.8033141155946	62.193353670795	71.1321283960581	125.275128012252	33.6090624594487	55.120404504994	87.696045791983	71.8057830829671	57.530931520309	60.5729168709548	49.2418696153949	20.4547528238114	46.9076073639632	77.8094947833267	72.3626	71.7002650195765	56.2249672901851
ARHGAP9	15.2335464421649	59.2674182190309	47.3763411779992	55.7077699079719	68.9727233782728	80.9700430742478	85.6455132753028	34.6760612680735	35.7871795437671	82.5714426832747	53.8721094996092	51.8514452581086	39.2241273300117	79.2412513786635	33.1352652598671	63.7300735363423	92.3684673518953	64.4107189359125	76.9932680760062	50.7058499880813
TMBIM6	29.1171989689622	51.4945417655997	43.227271556741	62.3290495730682	66.0565053323634	73.2656704030068	84.392634076463	39.8068659584546	65.2992831483996	68.2924130135791	70.2928937840285	42.7842054867443	58.8510642463628	58.9514606432266	24.7589142379567	42.3162281047527	88.5504105552861	61.7773337221145	68.2797266367604	65.3002511188167
NOP53	75.3954408015798	53.8109500564228	78.8305647854053	60.947775544668	47.1448480191838	49.1383343165319	34.5193838309197	37.847853658454	70.9848411260109	56.0587259858943	57.223632821892	34.1951169375588	53.1465063328945	78.6722047899191	81.2695522960316	52.4193499277788	76.4964917342486	48.1543318322362	49.0341321260109	64.6135335977055
PBXIP1	27.7764211197092	49.235982169826	48.6360637948585	55.6938670685536	75.2548521724227	64.7906557979746	59.6486914653337	43.469687561932	56.5422952718774	73.781860985718	69.2439104305375	38.4287306304856	50.7115168564009	66.0015304705271	37.156600661127	56.9679489542976	91.7423544121008	58.5449986948844	62.9324539265126	58.0300077379901
PRR13	28.4345920060198	58.9237693148017	64.1229493937677	55.4485131225212	82.3555852411473	60.0253822443343	101.026999929533	38.7490172758499	54.6495089727337	61.9690236175637	60.1634659826487	34.2293467744334	41.226420582153	67.632190042847	53.1065359872521	51.5563580127479	63.5452293208215	58.9190306023371	59.7409049805241	47.2830960814448
LST1	21.7687343985094	59.6780173971942	69.1181501161771	55.8448987623849	49.8951016646208	56.7390626878562	42.5118658259535	37.6812660811048	53.9055925944761	64.7307790508549	62.2057396304252	33.4951524870671	38.2178282218325	83.9809184195528	118.595223448049	69.9704565405524	69.5747730254274	46.6545374357738	57.3016444090311	51.1846022836475
LIMD2	30.0767205737739	53.5215263169859	68.8699471517575	52.6178629675858	67.798632117028	50.1158779398021	53.1119721001894	35.6643472870975	55.6699392323721	65.4789116750158	64.2723733306672	39.5933832788887	44.9593734338034	78.4361612753105	65.4010051801726	59.8757091507051	74.2462181589139	56.829464140181	58.6877444544306	60.065454415281
FBXO7	68.564382445605	63.7272428261941	36.2673367277315	74.094149774557	48.1583694990025	56.5933489184368	34.0843966196456	100.75418074334	53.8113839140946	61.1692465071001	57.659613760122	83.2789109091656	92.0935249090482	36.514736131792	18.6094638240817	44.8596432140594	49.1842542394085	46.5741161606619	50.7013113341157	55.4034690873137
LRP10	15.9995183399831	50.6296377403765	34.8363716513065	58.126566860354	75.4867780012644	73.0179336019949	116.809549724642	37.4826333641472	54.2031551715369	76.2517512371453	62.695408038213	52.7504745273953	46.0579858280416	51.9703711100028	22.0445681055072	42.8925473512223	76.2838276087384	71.182476809778	62.3010895519809	48.603672721832
JUND	45.635283994816	57.6750012400207	56.1651332716433	55.5714287812338	70.2466647770866	47.6276	68.3875439906688	39.6913	60.1887360217729	62.4467754810783	75.731329404873	42.599	43.2143	68.1142852089165	65.0161	59.6747214142042	54.8293	53.2012583281493	57.1059227496112	41.6956
FOS	4.0130453301946	26.6028576246077	16.2036143411802	58.3606041622724	54.0393968691149	149.210394125549	55.5649842382298	12.9890474783427	21.1561258779033	48.1727497222222	22.5429508769617	20.8984249956058	146.254099909918	118.534132819209	13.6336835160075	40.2242983782172	77.0143	30.940210826742	30.8952471531701	176.640610383553
HNRNPK	31.635107550736	47.2117186787046	37.7152815546614	57.9100357409225	62.9023937163886	71.4426053860648	77.4893539774288	41.3727693093229	70.2157826526006	66.5834	69.4768991852797	50.8506252029441	58.3056799428852	51.4509121947007	12.1073229894014	36.8578360327772	86.959292515211	60.4621617774289	65.8601153709519	66.5897146645731
PROK2	9.05301498140112	54.7046334928704	27.1193476751395	52.3381801866088	121.47213683013	126.392671107874	178.203206746435	18.7414099057657	39.9291122876627	89.4601225809051	34.6603459088655	27.4022822070676	40.4245337489151	42.9022885951643	9.15763687848729	28.7231311215127	64.1850205356479	87.0467657377557	52.5795563099814	18.8985605418475
TRIR	40.9596330747521	54.7266663333333	61.8524	53.9393803737605	63.2770913005339	49.4563937963387	53.5316246300534	35.5106754622426	52.1448449694889	58.679422057971	56.0353846308162	35.0529712646834	46.2338616590389	80.1423510915332	91.2616921762014	65.2319694866514	67.4634642242563	49.8377785545385	50.0528337597254	57.6445801830664
RAB1B	31.588313114359	52.5096040548718	54.6998999369231	57.8536465158974	69.5085997676923	54.407504671282	76.1328716071795	38.7843640702564	55.0024010620513	63.4657708128205	61.1266530441026	36.4995563348718	46.5576224030769	64.1769580348718	55.6656832307692	56.7258083620513	66.4521555374359	57.2234379220513	64.7151960225641	56.3379249205128
FCN1	24.3988	69.2409	64.7975	50.4393	72.0922	69.7689	54.5111	34.2147	64.7344	71.5143	76.0667	39.8856	46.3811	51.3113	46.5105	28.3705	57.6586	54.021	86.5861	55.0797
THEMIS2	17.5651388037221	57.3164488565246	49.717501488206	53.9814638768665	73.5876874895044	54.6505993194114	96.4054386422852	36.2899844226358	57.4915907372863	71.9048052237611	81.2276285979225	49.7325450930535	42.9099602259251	47.7129223704826	33.8316498402943	43.6225544936161	62.974787486042	66.6046582490803	68.659653989829	50.4697537526509
EMP3	40.9738323452888	56.9048788729483	69.3602128243161	45.4924456893617	73.7243943203647	46.0959	39.3869403574468	37.3206963161094	56.9053425920973	50.3076744109422	58.5806937495441	27.4495476182371	41.1442570522796	81.7867446267477	102.804480756231	67.5545573009119	65.1254039264438	46.2948442182371	53.7379563161094	54.090815581155
RPS5	74.0007445703622	62.8660304738734	71.9362367403926	61.3524295681504	50.4118319914294	49.7363296137683	28.4905390682886	43.0741536049212	71.5364643599668	44.4857311515068	51.3468669538291	35.6763399599115	45.4027124412497	77.7742487262925	63.0391978717169	50.9017668197401	75.5012281979541	47.9948528097871	42.9254563751728	65.6297167340337
ARPC2	28.4993608867229	55.718016694244	45.2094574910207	57.3919743373753	65.349532237759	60.0488650348427	79.9153245537989	39.683149657099	56.7132667105142	67.2475139858787	60.7982334279355	48.5766387309286	49.4561196947045	58.3526736798158	33.3284172379125	50.7832692624712	71.3083691289332	60.953179094244	67.2453497524175	55.017207771297
RPSA	72.8292057669398	58.2441419217063	77.3674188815191	49.5351949284692	50.9524710690597	45.3450163492002	34.5122320416179	41.3735354825075	72.0959729343218	49.6738351943035	49.7061359148134	35.7778536493692	53.8655139171544	81.766152974379	66.4027217708415	56.3664567478216	64.9926991702432	42.4404216856548	44.6538605898036	60.8250973436078
BIN2	18.6737775127948	46.9168287992975	34.0341936726041	61.0984720160562	69.6076416126442	66.9560406412444	89.2179545694932	35.1244282182639	50.4683492857501	75.8388168366784	60.6521327501254	45.6518922405921	62.2352780805319	51.2657401432514	14.0124383615153	45.5868758376819	85.3461029104365	56.5777410837933	64.0760033376819	74.6625089518314
ATP6V0E1	32.7212494182722	59.2456032802983	58.2047110118086	56.0750666594158	75.0690560708515	54.8350419036669	90.6592824630205	39.2574136998136	56.2851938210068	60.6948966693598	53.9994393393412	32.7115796308266	41.0241789254195	68.1429141019267	49.9905909179615	55.4116443368552	57.3776794779366	56.2311473965196	58.2730123219391	48.3391981398384
NADK	12.090502929623	41.871911205386	55.5725345910233	48.8542037642729	62.0488452572711	74.637088924596	77.8082860114901	32.6448105019749	40.865345705386	72.6262045655296	52.8427488086176	38.5619739816876	48.0846902752244	72.948735610772	56.3182534958707	55.8240469524237	70.6508266324955	57.5526132666068	65.4460312789946	65.7363289597846
IL32	61.8990310582736	53.2873525886569	63.3219823100654	68.1789677986912	34.2640144163291	43.6259289354939	26.5532543187909	31.8851991822998	63.7597880735432	50.150277655656	52.3103856244936	28.7670034889374	22.1858	105.835331845435	98.2879645076348	77.4242346369586	75.5325694216267	40.7314629108757	36.8877200267996	67.9902765743222
IFI6	17.2333718974359	19.6395905972222	169.31576038141	42.9315777425214	28.2378646004274	25.9627704412393	7.61323552777778	24.6204332809829	25.8750984391026	68.4668579358974	133.484705626068	17.0896161153846	24.6348337403846	113.492050990385	174.032949989316	28.2402614059829	28.8964818130342	23.1023616858974	48.4894770405983	79.6755326784188
DEFA3	12.7715	133.533	24.8377	93.3952	20.5603	14.6513	11.8443	18.4212	49.1352	41.3982	10.0056	63.6922	17.6518	55.2107	109.187	110.052	30.2014	71.8831	163.125	48.962
RIPOR2	15.2295142074192	38.7058865786964	31.9023973994701	67.661294591203	66.604449117753	73.4854	102.586979657976	33.7199171349232	51.349367527186	68.2653334591415	63.8755583241123	47.3996723401166	59.0202925751987	47.387764009539	15.5400555685215	38.5992784388977	88.602713464017	69.0830629305776	57.9024471191309	60.4592252517223
HSPA6	7.8262	48.7623	58.2397	49.1149	71.6579	71.2606	85.5921	31.0809	38.3335	79.1915	57.3378	27.0171	39.7434	78.3739	56.3778	61.0118	63.7902	61.4479	59.5667	51.6316
PRDX5	40.9209322093023	54.3804726139535	61.1653703488372	46.0317467116279	72.0376391255814	31.9279353255814	53.065916722093	55.584435077907	47.0921355023256	52.2569022348837	45.276693105814	43.765362955814	72.2275520883721	57.6419674604651	97.3403375058139	61.8460031895349	31.2048402651163	69.5901515802325	55.5362731069768	48.4047680988372
PGD	18.235430539754	57.0020802169217	50.4384799936994	47.0998813087309	82.7638783651365	65.6188261431143	112.290765939394	33.8289794419442	48.7793787554755	77.5197704236424	55.2715255094509	47.2406405511551	35.6757588316832	45.023709219922	35.7844315451545	53.8899029252925	45.6096966108611	68.9923328010801	64.7679763336334	43.438447609661
SHISA5	26.0579653759797	42.8316724649608	67.6511859963117	53.9362631129553	56.9680207646381	53.3532514896266	65.3076057886123	30.7341535267404	46.047645098663	64.3584658704472	77.5476470292762	28.5997439797142	38.850500334947	80.9903778503919	72.6816452554172	52.8463513144306	63.7775867222222	55.3209449529737	52.329409791609	56.633832049562
APOBEC3A	4.59348877575244	51.8943907698177	34.9338664785926	41.3171001449767	100.13555999025	67.5738142276388	80.9428249262399	26.8145966519712	23.2795866362866	89.6600530979229	84.6430593738872	51.0237082662145	23.1489934264519	62.6637919817719	51.1757987388724	34.9599603306486	64.2278	60.8770498372192	65.4597939236965	62.2477457308181
CLC	5.30088	56.3592	237.561	25.7986	6.54973	23.3495	2.70256	18.0435	36.2743	105.564	98.6707	49.2194	26.9221	19.8977	71.1505	88.9623	46.3504	68.8693	62.6053	30.5438
CDA	23.601539497561	68.8531420158537	42.3169596695122	57.4804200036585	83.9364569902439	56.6762949536585	108.456122129268	35.5292969707317	42.0873709792683	62.4559545036585	44.4442559231707	37.0442042182927	27.5801617463415	94.2256399890244	62.9862359865854	50.1565623121951	34.2173	55.7144644158537	55.3042208304878	34.9644153719512
APMAP	23.642904009434	59.1815864052111	29.603411638814	53.9711906181491	83.9497956909254	80.5035358881402	121.886708028302	36.0655603171608	44.4901113814016	69.3579093530997	48.6191599038634	41.6906711828392	37.9823922938005	48.9302117475292	20.3351966949686	40.2633048827493	68.6598669308176	60.8386196698113	49.6729074254268	54.6464692210243
S100A10	42.1839101116601	60.6985701729249	59.3441946768775	52.5154899871541	65.6319011620553	49.6058750928854	50.5636971116601	42.0328446116601	65.7524111581028	52.352402270751	56.1352744120553	29.3858867855731	47.7651917974308	61.0742878013834	40.5264353409091	57.4803710385375	60.4786492924901	58.2623038270751	68.4529597885375	50.3585335563241
PF4	27.3329971840491	64.7983632259714	48.8978775224949	64.2934012034765	113.30103243047	34.6170941574642	80.2898428640082	41.0561327873211	18.4505130439673	31.5429830398773	73.7912919141104	40.8522159509202	37.4162264519427	57.0871591155419	21.017526301636	59.7133803721881	44.4650481298568	42.3509666472393	84.5362443691207	80.4211978456033
RPL30	65.3278548668171	51.4747002626035	58.5306826453474	52.1377318319539	52.7216996232756	52.2908986443441	45.0905560012541	40.4736726155004	62.6429764075746	51.5818159533484	57.2749676445949	34.0902909879609	44.6292056375721	74.3168764893403	48.0104239029345	49.9307865515425	64.0112406674191	50.4926653054928	43.3887113521445	64.4015340772511
CHCHD2	44.7748889241245	53.8107004416342	69.4929719941634	55.6557846420233	55.2276052441634	48.4533978550584	49.3562692373541	35.7300351284047	59.3298522743191	52.2438919571984	67.1798739406615	34.1899834776265	42.8117493822957	68.6180702003891	48.5396854435798	51.6074782675097	62.8196127976654	53.8555878832685	56.7617460145914	52.2670623307393
CYTH4	14.3597647240531	44.2643884645024	46.3348974592556	53.7340667842269	73.3016779465486	66.938508063781	84.7179957983276	31.1575425243483	48.1120139180194	60.9362376937203	64.5787809316281	35.9695579181833	42.8678734594196	54.153340046401	50.6090448222659	48.9361686304312	66.4415211969175	58.0576334077718	63.2742940091818	52.7800803859649
HLA-F	23.7823401323291	43.8502203207416	67.5199674354577	69.0111533258401	55.9101751902665	43.7690851534183	52.5637786885284	31.6150767816918	58.3704624648899	67.6140390903824	55.8969574326767	39.7045063668598	38.0630959126304	69.0190854495944	59.8281518971031	54.0711992048667	61.0476372683662	51.2307630336037	53.4912625223638	54.5770775017381
GZMA	56.2781	57.9324	29.666	84.9941	47.6754	55.5505	32.1051	29.1262	42.1311	46.125	58.4399	30.6545	63.958	67.1884	27.0104	58.2591	89.5342	39.4837	48.2698	83.3305
CD3E	53.5072645434374	46.7969973997743	41.4547277980444	64.1722552440767	35.5649490549079	49.8333385268898	29.5458386310643	33.0589114103046	54.7870297999248	50.6849666502444	63.3075049969913	28.1656504911621	54.8798143441143	90.7800812564874	56.5194793087627	58.7883588134637	90.8476135791651	34.7315676404663	36.0094711165852	73.5896240142911
OSTF1	20.9582	48.599	48.036	60.8337	71.4369	59.1801	84.9376	34.6418	53.6725	70.371	54.7173	36.6374	42.4626	52.9646	19.6305	42.8407	73.0994	55.0915	54.8538	61.5166
RPL36AL	43.5136	53.4646	52.9068	45.6437	55.3266	48.173	54.8555	40.4964	55.176	46.6511	54.7546	34.3539	48.3379	62.0829	65.423	51.0816	62.6726	54.8196	44.8209	70.0103
PSMB3	27.8275344914384	55.0612393013699	69.2277237311644	50.2380527037671	58.8067683989726	46.670000114726	60.5689150325342	28.2709867928082	46.915751114726	47.4858143030822	50.7658242054794	27.2568584931507	31.6428536763699	74.4747229606164	125.116602061644	55.1861089092466	44.7492154571918	51.3898911164384	45.4429589743151	41.7961
PPT1	25.5304419181495	40.1220033383749	47.5862405536773	34.1307622221234	69.6354909098458	79.3963447959668	116.468115670819	39.939336878707	40.1042342790629	55.7189856553974	63.9616829908066	40.5170435649466	27.829208215599	55.4325270358838	18.731933690688	40.6718556174377	60.7941567182681	59.3351323027877	70.9078744433571	50.9971256794187
ZDHHC18	11.204604582967	50.335633570696	39.3177372904762	50.7796429285714	62.7109029659341	67.4071329153846	87.9637145021978	31.4172578950549	41.4599914217949	69.0437704315018	59.0163106205128	41.0714364435897	41.8213809472527	60.5450685141026	37.3834878750916	48.522666139011	69.4985684217949	62.3037271758242	60.9696974549451	44.9917440038462
CSK	23.7431344896612	49.9696781225253	58.9477968768148	49.2495033198416	58.3787943365596	53.8902977881654	55.2497715846898	29.0335793479982	42.0542351040475	58.4743108526177	58.6315475411351	32.9978542206335	44.6334715112187	64.1072203475583	61.5401778024637	52.7280983688957	75.0852600512539	53.708410233392	56.4477212111747	58.0653071379235
COX8A	48.6308	47.0936	67.326	52.9205	64.0295	38.9924	46.369	30.9055	57.1187	50.6901	57.2372	30.8083	35.3402	70.9607	77.082	59.3138	47.452	54.4318	52.0481	46.6967
CD68	34.4084036435506	55.069095063338	47.6416936000925	32.4398249440592	68.3542580240407	56.7899532491909	59.0719132931114	37.0462426749884	75.1758633735552	45.9840706287564	77.9378699926029	43.4690188626907	50.4410829588534	43.4163663351826	23.8179224350439	36.0457672496533	67.5657762191401	55.477406334258	70.7848656777624	53.8523760836801
PILRA	15.1969257929648	50.5263610899497	41.7324266060302	50.3269126834171	57.0894314251256	61.7353770577889	62.9587319924623	42.3059090447236	61.5497908969849	73.4713893713568	63.1566094638191	38.8653218542714	43.928828101005	63.158644618593	28.4648878758794	45.6932945291457	68.0715610964824	55.1026086884422	64.0072304959799	46.2044610708543
GCA	7.96200502498591	37.4192738617321	36.4627374860041	59.4791088679316	81.5141332021417	73.1803242032688	133.956901255871	27.645712705805	45.6027034963367	65.4172432825474	55.6683994602668	45.4017718758219	37.6325768155176	43.0770647467593	15.7150969605486	33.712630063498	53.4616884009017	80.2961511238024	49.8626974683449	43.3768930300582
RPS23	57.5654094043339	49.1793305471559	63.5533191607978	49.6330961282935	48.3471354260034	47.8225874646639	34.5046184897808	36.4017657441517	67.1753865535582	44.2074822664368	54.7927273669047	31.7908188071903	46.5363659891652	65.6492598315686	51.8067990620537	47.4188112090618	74.1988366311253	43.1533500167446	43.5568485210539	67.0670994166461
TKT	20.7778280818775	56.0373977902547	45.4576308427699	45.4632488122501	68.6505702075353	61.1215169873711	93.1029342333193	38.156033804357	49.9946704208588	62.8465613128815	57.6146569242265	41.9474265500947	34.0095071001894	57.7235175600926	31.7581375383077	45.3112209019154	49.8899017677331	58.1689159493791	64.6719937744685	39.9630534519049
NINJ1	19.365723937404	64.037601811828	48.2635414481567	42.2746518333333	56.327565483871	53.2205962880184	62.4181362868664	44.1821338529186	49.2371457907066	58.0652115403226	72.0494532407834	42.0828557169739	34.6378604919355	48.926202188172	59.2150724950077	49.7192024051459	51.8033047642089	47.9187531804916	68.6510081305684	45.1226124155146
GLUL	16.1683838006805	47.5108485352113	31.7253468188796	64.9894583244975	54.4415043987182	62.0946125440734	94.3952347199715	42.2763728632695	55.9240683100174	81.4978223363665	72.8801253639025	51.9253359166798	41.2963471603893	40.0990720637759	12.4406416654534	31.1733316857098	42.8788306276309	56.3502622557367	59.2211679762621	55.4212259056022
PTAFR	12.1365318208175	48.1622128588403	38.8104398512357	55.3444821195342	56.2278413255703	62.3177584434411	68.6626677062738	30.5193672497624	53.1031575114068	69.5452744291825	64.6212933842681	33.1364589681559	55.3482	50.5436777231464	34.0092416585076	48.5534471506654	74.0955133310361	55.2426720064163	52.8887282873099	50.3683244828897
GRB2	21.6037523430874	48.3142735907549	43.317648322095	50.5803078420271	61.615817490458	59.2368379457167	82.3305545795165	30.9344758369381	51.5649898753181	67.0111948799831	63.4643601660305	38.3475472154368	45.566279148855	49.3709695360475	27.5095009092451	40.0850521810857	63.2913505199321	60.3064599162426	59.6040769302375	48.9991138420271
PPP1R18	16.1801585546858	44.3672218090889	34.3709942098282	48.9483349873886	55.8534111819961	67.3791619693412	71.6411396466623	32.7548177899543	42.7201495677321	58.5634381426397	56.0391401459013	42.5118993124592	52.9803491465536	60.141168635573	26.8258778932377	50.6697120341379	76.4070993372472	60.4371795962166	53.8208167077626	56.5750144764079
ATG16L2	6.66143497053645	47.238515375044	47.7512816077004	44.4403921187933	65.0203267030168	60.770212393943	71.0598043981688	21.0029189701843	27.2283725302266	64.3018423572016	55.3805526220214	39.9574869107877	39.8134245498298	57.8619960827562	59.7300100712525	55.1052450026998	74.2907258625426	50.5696491494307	66.747481284423	52.5683657908205
GMIP	13.4672017986595	43.7570288731903	34.373334616622	50.8933193321716	60.1677951117963	64.8097335560322	82.1593789919571	25.7871036308311	41.7341546428954	67.6268971016086	65.0648842029491	49.0540847975871	47.3280084018767	43.3176742404826	20.1859521991957	41.2286678790885	77.4693087662198	59.6454344067024	63.2979906882038	50.9216010428954
ARHGEF1	17.9730581495826	47.0328598038033	49.1326111936456	53.9509362810761	52.9836297247217	45.471955554731	45.0423886288265	20.6162410280612	44.0709575904453	57.7193175613404	54.1537539598794	41.8106107751623	46.1439969387755	62.2688524656772	47.2688868598098	57.2736164541976	82.624998622449	53.8401369238173	54.2698198919295	67.7247871967764
APOBR	14.7367	44.4847	50.5437	43.2862	70.008	47.4238	71.2638	27.0863	38.7947	63.0041	57.0874	34.1153	34.4719	58.6975	64.7571	58.0837	65.6582	55.2965	54.6458	47.8852
ENO1	44.9966846859663	50.4448541219325	51.6640519514954	50.1174102208589	64.127065796204	48.9021903169095	55.3447152066718	32.3133851873083	60.4913454654908	48.1468633581288	50.5686096196319	34.7677035030675	41.1253104628067	57.8406290824386	45.7818306779141	44.3756235092025	63.0128570598159	51.4721657083972	55.1598317567101	48.4643052014954
SERPINB1	19.5123627751887	47.0574100078766	51.1303922651789	58.5063002481129	72.9792390554644	54.3719025566131	104.042857870036	26.550436402363	49.2716377774861	52.9810022960289	60.1405983222842	33.3373637879882	37.0045633239252	42.7093587981621	30.6762883327863	43.5835347036429	47.3781620544798	63.9095203564162	48.3447322920906	55.4264356206104
ARAP1	9.31841502803223	53.5991922584704	53.6641287945039	39.767103435272	45.7874731025273	47.6006711289041	58.3322133891403	20.8184223026156	48.0826901662068	74.5528201937976	49.1305216639444	32.8987862613398	35.6901009525439	82.4675014362653	63.6564184773204	54.1558167215539	61.550437064452	64.2394925988302	46.1516740043042	55.689223677519
BLVRB	66.9605133211407	61.1674512721637	43.1056365809051	46.6267680750155	53.0500479311841	51.913511016119	42.2733	78.0688022603844	46.5124559615623	38.0534074612523	52.4744228220707	32.1441740489771	40.827264916305	63.2910653434594	37.7663984147551	66.8189745406076	27.2851598394296	61.4136371097334	45.0029906224427	42.2993068778673
RASSF2	10.8264263830828	41.1613434727368	28.1215	46.0194055122335	57.3165228322265	64.5389640085634	84.2412727600489	27.3855586646278	46.0394511328207	73.3141648054876	58.2715306974834	44.4154020253408	60.8242404900385	38.7059418729465	14.8297918542468	34.4079617156589	90.3792	59.3214508488291	55.3199634792031	55.5397986611325
CST3	36.0494615869986	50.2126082282158	74.1733569598894	35.1433998860304	92.6180084351314	42.7152185814661	53.4007198130014	40.3579857153527	48.1698310063624	48.4129057626556	54.436682938036	28.1105626121715	25.2465118622407	53.3794460041494	75.7847094948824	42.4297126821577	41.6528069042877	45.8026683659751	52.8312543255878	49.0684548426003
PSMB10	32.2631782564576	54.3427796359164	87.7682572785978	46.6153548247232	41.6951965215252	37.9812696808118	30.5924960750308	29.4436916266913	49.345557097171	47.8977004618696	49.6031276051661	25.8090375098401	34.0875840381304	69.2518955861009	116.339599070726	53.2700367484625	45.0582790547355	46.7484388277983	45.9909077921279	42.0319551758918
HBM	67.6388882785088	71.9979997741228	40.2824445153509	36.6744918026316	37.8680771666667	28.9186330855263	35.4909679057018	56.5528243114035	44.1316891425439	25.1929509144737	40.132963006579	35.8374910197368	27.2272982083333	67.4237933881579	142.114298785088	46.2065663574561	13.149664870614	72.1969728684211	27.6396020372807	67.7739912302631
MYL6	31.6175849864376	53.8300093960217	59.8124161778933	46.0954660904159	64.8636551344937	38.8936983492315	52.4103809873418	38.0379061295208	42.1589450140145	54.1395220947107	48.1358382938517	28.8396008160036	39.3456407771248	65.2229390388788	90.8993926898734	57.6976478607595	43.3474973076401	38.7767329183996	44.7435295705244	43.8916812653707
OST4	41.8516032783333	46.1055	53.7938851016667	48.1959022133333	58.4764674866667	37.0311921083333	53.4936599816667	37.2371173633333	43.5680953083333	42.5386	54.6223	39.2368689916667	47.0803	55.8104692483333	50.1495287366667	45.7384876866667	52.1569	43.3467188916667	68.6618578966667	59.2373751666667
UBALD2	24.7749896509091	48.9590307672727	47.2427	47.6554665236364	67.7294920727273	41.2425235818182	84.9371360921212	33.0180147454545	46.7348709563636	57.0010847890909	52.2535770036364	45.4223375090909	33.9038151636364	62.5868	55.6290917963636	50.6200425854545	35.3863	61.4018243854545	47.3405353854545	31.369025430303
RPL27A	61.547847378081	50.0311677155223	61.4266394678697	45.7682951176643	48.4381914760857	43.5267854110916	33.4159447285798	36.7957837725939	54.9407245534038	42.3428632816901	48.1827591571303	29.4164230820129	37.0767875485622	65.3295674159331	69.9322853745599	49.0203234545188	57.5177417120012	45.3880892686326	39.1002202058392	55.3897801116491
CLEC7A	9.26709389570406	34.4120945778043	28.2978311847255	58.2379982995227	72.9848402288783	35.8480289756563	83.3032681198091	40.0762731288783	49.1577898968974	55.9905385973747	85.2862514589499	44.5505900250597	47.7331493145585	43.0459522749403	12.8560119431981	26.3140027642005	65.1605314899761	58.4971866288783	70.3326111763723	52.9254226916468
BTG1	37.6646645268795	50.6616713515963	41.0848135124614	61.8418901590113	55.7826857973224	54.4155801161689	60.9454096797116	30.9285038378991	49.9690261917611	56.7057179334706	55.3767078636457	43.8488470486097	44.4967966891864	53.4108736422245	18.7507578492276	40.5658909097837	66.1054946584964	55.0568078968074	42.3421582319258	53.5611224673533
FCGRT	16.9342232857848	47.9747160446693	48.018608643386	43.8918911233959	77.9204818714215	51.8123461428924	77.646333980997	30.3666125984699	42.3179246880553	54.0338592040967	53.7536740794669	33.9788018716683	30.6561424249753	55.0901203353899	55.3912177956565	47.5036562391412	56.0597925481244	52.364962732231	55.7604054575518	41.4043591927443
ARPC4	25.9571080886076	50.3482646927503	55.2413863387035	48.6760610161105	55.0391429129267	47.057997668201	57.1328389750671	31.4576300421941	44.2792231008822	53.4302692512466	51.1735777330265	31.088072739931	35.996109832758	61.4647601526659	71.8526704204066	52.8992761258151	57.6886740103567	48.4675343920215	46.6541931745301	46.911143986191
MPEG1	22.1774	34.0352	30.2089	36.8978	41.7429	65.9633	40.3625	28.7228	67.7912	56.8076	79.416	39.764	74.5539	33.1922	15.874	30.7354	79.6287	44.4749	68.7805	78.2983
VMP1	9.41220851925883	44.8308451307266	35.6778023810913	46.2140158234607	67.1146920579224	66.9354557846513	112.026035139918	34.0660847232273	43.9644292153487	59.8011975840385	47.0968726019842	37.6678346313102	39.5903286946309	47.480321723665	21.2480865329734	39.0278419495185	60.5118027065947	53.170149650569	50.1300507613073	46.3405155967318
YWHAZ	27.5392669694987	41.7063615365198	32.3381347123992	52.3733262131588	57.7063895581395	64.650453120603	68.3826294162674	34.3746698136029	51.7213455644502	52.8646614430291	61.3826041071637	41.2921265472712	52.6414	40.9662171037747	12.8382651305364	34.7214783569008	68.8907250009349	50.0885330779479	54.1079254249153	61.0400015684235
STAT6	15.4591016542888	42.0722757454097	30.038435626336	46.6626500797479	58.5572820109619	60.0248822806248	63.3471637465059	28.5605162092354	39.9485557813099	67.3801430875582	51.2203254057276	43.084024229789	48.179578706769	49.3816500120581	27.1339515135654	46.5890320783776	73.6496835143875	52.4327027671965	59.4241882539052	58.0746113466703
ARHGDIA	37.6609861290435	48.8974459513043	45.9613056671304	45.8919579746087	59.1785037937391	40.0937436156522	42.7452987196522	30.2835371728696	49.4478481749565	52.4160899224348	52.5516479606957	35.3805373881739	38.2311120473044	62.9999979533913	63.1198710038261	53.9943387297391	56.3947145433044	51.2087474267826	46.7866470333913	46.9678352817391
RNF149	7.26631784284641	33.1979896507698	29.2685417551634	53.898986718175	69.8041702035298	64.0101791926399	96.9931951458881	23.6655884630116	45.1730755600826	63.8165738383402	54.0036802536613	48.4589488619977	42.9325021877582	43.0665593317687	24.829852144386	38.5619466740518	58.1874231590312	64.4917963869696	46.3782503456628	42.8790889438603
TLE5	53.1935677780749	44.8198437083652	54.2826512490451	50.7545238531322	43.5520171745607	39.5069694453782	24.833538500382	32.4356153095875	54.0664265817418	46.0406344322002	54.2194275933919	32.2751087175325	48.8252000198625	62.959755288961	41.8483601350267	46.954323908136	67.3471173412911	44.0660418869366	46.1446506869748	61.9790899115737
RPS17	56.5697357663112	45.3732090141154	61.9445442801129	44.3422111204517	44.7010398268507	41.7245940602258	34.5241092042033	29.0103778873902	60.851756944793	44.5487931872647	49.1788698842535	31.2750571176286	41.647721218005	61.3931153183814	54.5805893676286	49.348284194793	61.0924438538269	44.9780206565245	39.3883451813049	53.0801757437265
DDX17	14.7962816159848	29.6764639750925	24.4702756825048	52.9614253105932	45.7943863161949	63.3588975244573	49.606605626688	26.2547508038412	56.2453351636491	51.4493345862759	61.9684770193058	46.0408147915375	58.9200462572772	35.1902088122437	15.2185702923877	28.5255226029809	95.689886903371	52.7512215802741	56.0128758136441	73.1000949857957
HSP90AB1	48.6309259560403	39.7502519107383	40.0452958657718	50.1965891744966	38.1277865671141	54.5594290604027	33.8220474651007	30.390777361745	58.2840664996644	45.0834102587248	61.4753951597315	35.0482962651007	47.384378847651	58.087702983557	26.909065345302	36.0682318973154	82.3886486191275	40.6097916768456	44.2921725291946	65.5439880318792
RPL15	52.1171197335107	42.4241517760818	47.2874524387341	51.704879703963	43.9806580348691	48.2922396818373	40.4945388752276	34.6442381954908	64.8905023551323	44.9298636150399	50.6921090889231	33.3404853206834	47.5147560490127	54.0812198689259	23.4340358035289	37.5814329350231	67.6944752506652	43.7830916433273	46.1161477668394	58.7593210495729
PLBD1	12.2268542505263	45.8941858875789	27.6297229903158	46.3953075856842	74.2055	67.4728275465263	113.589	27.2603235174737	47.9579063646316	61.0432699869474	56.6151574749474	30.0528714231579	40.9967474715789	35.5466116303158	10.2478482661053	34.0370413056842	49.4214074951579	56.6967	52.5460918635789	42.1719206787368
PECAM1	13.0585541343496	39.5515151471386	26.8510856422943	47.0729790537398	53.6907007464152	62.2556253772122	65.8086495414029	35.2404173246351	44.6218992025578	59.5888065282263	58.1630131760754	41.7002343412996	51.6631863513758	46.2940930378504	18.5241314932179	32.1534582323989	70.6533544779744	49.9840996348017	60.9150459267536	53.630176527968
GRINA	33.2214115065243	46.0046211640965	45.2790179351522	41.0930272953737	61.8017710739423	46.2775801158561	68.1561384329775	42.2038441115065	42.7824448572558	45.753173455516	45.2945224780546	43.6110143503361	44.2586019976275	40.5240186132859	56.9639679062871	42.3361312194543	32.6481051344405	66.5355471162515	44.5573104448399	39.5067149331752
HSD17B11	13.7816141174957	39.4397013713551	36.9328424373928	42.8754921968268	66.9950684914237	61.5308540248714	75.0364050484563	35.912901462693	48.7095328331904	60.852223233705	59.7829695192967	33.7002337937393	45.2894534451115	44.3405730458834	16.6693044819897	34.9150453074614	49.3172883494854	51.2309652024014	60.9583982041166	48.6538647255575
BSG	37.7043274784971	45.7312949144409	40.8708987224989	47.9237790477592	57.0233467229516	49.0102214669534	59.7443920602082	51.5104165246718	45.3572886489362	46.3577422885921	47.8426633166591	38.4839193492531	38.246080225215	44.8646145574921	33.1395171326392	49.1623045853327	48.3737501339973	52.0516587313264	49.3728997019013	40.5363098911272
RBM38	57.4752787059696	37.4236448290693	29.9564095164998	42.5537678616982	50.9448359988877	47.1592195406007	45.044849965888	79.7082500782351	51.1070710055617	39.9226001928068	43.2830226447905	40.034992005191	73.3538645736003	35.7433963555803	22.1969195365221	41.9768907467557	41.3544678361142	49.3022476996663	50.4683579354839	43.3835354679273
TAP1	17.6245402653018	35.1215859062896	67.346179116927	50.7893584883917	34.2760130981427	46.2308532560152	33.3822343537358	21.2937599605319	44.7969752064162	56.9059097237231	62.1336002672014	22.8301276390882	41.8964576359223	75.4855110274377	69.1150237365977	42.6667537068383	54.8325232431406	44.8785178541579	41.8215637986492	58.9116412336429
FGD3	13.7795801366449	41.8032346314885	40.7898677203506	43.5961955419388	62.0335662115847	47.6193354437951	59.9785523243383	24.0472971301134	32.7762651275352	59.7528087488828	53.0334900482984	37.0368287952905	38.5290637561018	55.7904654639051	51.9457231041595	48.1068532148505	58.8506416914747	48.9175	53.2142541399106	50.5197686526298
FBXL5	15.2689875366943	38.0409186551797	33.4905154528824	51.7055664301213	72.5904481533716	68.3879557815358	91.7824281078494	37.396430316103	51.2952059876622	58.7372783833227	55.7297356775154	39.7444252074027	37.9505797475005	39.4538156315677	10.1512182116571	23.9542161674112	45.3568106256116	56.2949623643905	52.8926826666667	41.8957566868751
ARHGAP4	15.7749056148746	45.669521521147	59.3379507808244	42.4943757903226	50.4381330645161	40.5174502023297	39.5039834786738	22.6426181435484	33.9687674340502	57.9820835896057	54.0256023150538	33.6010806498208	33.7845111724014	58.0860856560932	77.1072576989247	52.8516404697133	58.1604284320789	45.7018990612903	48.8047225293907	49.5644873684588
CD300A	19.8124828474639	41.3535249896335	47.0643846815994	54.3949841036653	48.6420341258793	62.5164499340985	47.295289176231	27.681610757127	38.4216881891892	38.985879845983	57.9489892276934	28.1183172987782	39.5876241377268	63.877549188819	38.299808866716	57.6016138211773	73.262834674565	40.3047628874491	53.8776245623843	39.5778030436875
P2RY13	7.03497	27.8013	24.3655	47.3122	51.1896	56.6454	69.4939	24.6069	35.5989	60.7404	58.6893	29.095	64.5315	47.8865	24.4724	38.8409	71.7857	55.944	50.8531	70.4435
RGS19	14.4722046775148	41.7275097011834	48.7502126030572	44.9320367470414	59.7364756079882	46.5911467534517	66.2259714482249	27.1448495596647	40.6218372189349	57.088343020217	52.5324440029586	33.9108553284024	39.7131603022682	59.1637730606509	32.3013874921105	47.7771682899408	55.0642345093688	55.9085713456607	52.114023545858	39.2642980182446
HNRNPA1	48.4476655474093	37.1000405638346	37.1205565169479	51.1236010441989	44.6548764817082	43.1595107812453	34.2213450088099	31.1774358678513	63.5068020637599	48.076798441541	57.0253802541436	40.6743	47.9787058700911	45.3621717816933	19.8962039244438	35.4831334406451	67.8014104158578	49.2520923043154	45.6100655242646	66.3449932066597
GP1BB	18.0445	41.506	55.8246	38.9921	108.56	24.3919	46.5365	32.7353	10.3488	31.1339	70.9421	24.5955	26.033	84.1355	56.2182	57.1872	36.5913	17.6701	74.9499	55.1758
CD48	45.9455055734481	41.019043888445	47.3735731942225	48.862214547941	38.7364711687154	57.9027355442532	32.0902229370006	30.4745019031961	52.4496798386601	43.9295639031961	48.6347924643516	27.8171128896742	48.4682974625077	54.9932342175784	24.8761472778119	42.9023114035034	72.6189389314689	39.1298253915181	43.6489116923786	61.0897819529809
RPS21	51.2012438233591	47.3545028108108	63.3326861235521	43.4282298465251	47.2897	41.9773509555985	24.6870121245174	32.8553371727799	51.2392011457529	37.9237020646718	43.6861248252896	23.7124235125483	34.0901744777992	65.6401392673745	71.3685998957529	46.0308251380309	54.8924697644788	35.5187033214286	32.7330489797297	48.9731776862934
RAB5C	20.4865727897789	41.2334004052193	40.111529258427	46.7467844142805	53.6136308310982	49.3338006534976	63.9435746386372	35.0202752026096	47.4198545911562	52.939462537876	56.3170144976441	37.5184524113809	38.5174975396883	45.6564242837985	26.0870682058717	37.0461040246466	53.7185153327292	51.8553220927872	55.7428887187387	41.3128
TNFRSF1A	10.0851485726516	43.3763583697979	35.1364999198573	49.3840693688466	56.7048436057075	75.8976368953627	60.6182768642093	22.769803975981	33.0199138351962	45.059534251843	41.7009244535077	21.5202657605232	45.6861084313912	60.9190514504162	42.8904410734839	48.676691337931	63.0193550775268	43.7118979331748	43.3379721964328	48.9727388801427
RNASEK	23.3254109468977	48.7144229144774	55.5511821917272	30.8486022179989	63.1532425030743	42.017	52.6627532235886	24.2573108049189	40.0995955243153	42.1745317875908	46.6755435081051	24.1450722258245	27.1148172196758	61.7936576931247	75.941510764673	50.5121393471213	42.9350436769145	47.3750778854108	49.7458695673561	35.8841940558971
SIPA1	18.791522855761	42.9981167482803	42.1969755935082	41.2475238914445	48.9468480965176	44.9423023628547	52.6245343783319	24.6666159853826	32.0909556448839	56.4732086463886	56.4468714576526	33.5482967807395	42.6586067579536	52.5786597957868	47.5325395812554	46.2627294346518	62.4870155728719	43.6334229428203	45.6331285073087	48.5519436175838
PXN	15.5592678312332	39.7348114491957	29.9154537093834	47.4849073910188	64.3644439280161	52.0463790336461	72.0760178537534	24.5622173410188	38.2889452431635	57.1565363682306	51.9010786691689	36.0136776243968	41.2883400013405	44.2406937327078	26.8934885108579	38.3920980601877	61.4126720682306	53.4665487836461	47.117184650134	42.1013693187668
TAGAP	12.8482674389826	29.790462901932	35.2240584959648	64.0134916018586	32.0171420530692	64.1427112873563	24.1561660733676	19.5617904830032	37.0285023827342	51.4890128368794	56.8362922621668	16.6458716363414	81.2978957089753	54.5323734052335	14.0906062668134	42.1036297564197	107.952375776718	29.4777518302764	34.2471576035705	72.2459095184642
BST2	27.1299293896458	32.7463427756585	85.7806558991825	34.5114881589464	39.1193195794732	34.3619186966394	22.1037187720254	21.1684692870118	36.9350491562216	45.9393585168029	56.986983191644	19.9066214141689	30.6622383106267	61.2197607384196	117.004889250681	40.4773588010899	47.8271729591281	29.8705002016349	40.3283620808356	55.0187407629428
IMPDH1	16.4856826974331	42.4387258896778	38.0703108110322	41.9569512400328	68.0630366510104	44.2264381873293	79.9258924631349	23.4104770865647	34.0038477531404	56.5265217140907	47.4847945854724	32.1891254046969	33.0597341507373	44.8923412326598	39.4108360172037	47.8175072534134	52.0897385445112	48.7750986602949	48.5068364822501	34.9387765603495
APBB1IP	10.6469484111371	34.3808475519126	28.6503822479833	49.9842844139995	59.5696716606818	68.6230908246162	72.6337606005725	19.0104944608379	33.1690071556076	50.1738986422066	47.1683819802238	27.7429326984127	43.0138951509238	44.2376835469685	21.5544469115275	41.0753417910487	70.5248176193078	54.7352114090554	41.4107632071298	53.0853163791309
PRELID1	26.1455032271739	48.0860013407609	57.5706236619565	46.4974	44.9984704201087	42.7370126461957	38.2330332733696	28.2540343206522	40.3460242847826	52.7476715309783	48.0207	31.7112913630435	30.4703104684783	47.9633778184783	44.1430983195652	35.358101751087	55.1424268038043	55.8453796016304	51.7032960184783	34.7476321244565
RPS20	50.9871178635625	41.1672011506282	58.3983334359202	41.692917381966	39.9850517441242	35.1408865120473	26.8507742529194	27.0819889507761	48.2363891207687	37.8983496101996	42.3682334956393	25.0400872063562	35.2744586665188	59.3058197934959	69.2275298415373	44.4335503416112	51.8998028549889	37.6680591711752	34.6059247966001	52.2755484771619
CYBB	19.0441	30.5808	35.2032072290886	36.6162678216812	47.9504338980441	59.4726125865585	36.6420570337079	25.170822357886	60.9201760561798	45.7525830740741	65.6825312263837	35.569325355181	55.3225038056596	28.5839589074074	16.2704716233874	20.4102410730337	58.9584926437786	46.3505814841864	67.9732139527674	64.2304685886392
PELI1	8.52329480273772	27.0315393818137	20.2226202400391	41.6156092771938	51.3781662023955	36.5055260718651	92.8326216981178	30.9705888178929	49.8892807401613	73.9243697724273	70.2483781085309	72.4771800310438	28.2240846164752	21.1982496946957	6.51708142752383	19.753391487167	37.0650670227328	83.7897087526277	50.9459733901247	31.5213781266194
RNF10	29.2481062925424	37.565469899322	28.3888419184746	41.4622839730509	46.4391161249153	45.5698843684746	66.6001682622034	66.9332	31.1418026638983	52.0785429161017	40.2632205262712	49.1047636162712	50.2393940089831	30.7958070661017	15.1657778042373	38.750197159322	28.7033388549153	51.4912472269491	53.0787854847458	49.1113252069492
LILRB3	7.75937570449679	44.175372000803	23.6211248072805	49.0604832392934	54.2864932984475	42.0132360230193	94.3116064197002	26.0347426980728	31.1244224617238	81.5606673444861	37.1708100947537	37.8104885797645	41.6046827807816	32.4421839336188	33.4200663851713	40.5987664898287	46.5686111699679	51.4289230535332	43.4213502510707	33.1784
RAB5IF	16.2016209123641	44.0624551012228	48.5716	42.3461319279891	56.8901516759511	47.6931943648098	57.1164098091033	26.7313574490489	41.5969096107337	54.7431400998641	46.6169908063859	35.4616696419837	27.8864687941576	50.3278121494565	46.1040372751359	39.2842073220109	39.6889684728261	44.4552372085598	43.0440729476902	36.6615483702446
DEFA1	7.28701736546185	79.6526	31.3831372289157	58.9231613534137	14.3573575140562	11.7849820281125	7.50648675502008	29.165325751004	8.5177613935743	20.6672165060241	13.5851995220884	109.629954843373	17.5104378674699	50.8189047550201	75.3723721084337	82.0263393092369	22.5250086425703	45.7526	121.414858329317	37.2252048072289
LGALS1	40.3882864442362	52.1355645960637	61.6605790721649	37.3212123477038	54.1426677788191	34.6729739072165	39.3699619756326	29.8101771986879	51.3832786794752	33.4104670459232	38.7557786766635	22.442436497657	32.4531145426429	47.3409909465792	62.257716371134	51.7846533495783	36.5896174386129	42.9965478865979	43.7150977928772	32.2522358697282
PFDN5	40.672980239333	47.2312026512997	62.2941816665032	43.7353140657185	43.2216882133399	33.5065330733203	36.4296258160863	38.5068753155959	42.8563800706229	42.4306319833252	43.5878546512997	26.7955046939676	25.8712637256008	57.9579315988229	68.4252778185385	44.5977433057871	29.6373187300147	37.5870289051005	28.2599211559588	50.7076322040216
BCL6	4.86002135865903	30.6800346386456	20.7553834765836	44.190912360849	76.578495282345	85.9605888162062	95.6480017494946	20.5643116367925	30.8233259319407	54.3684511266846	42.1377333352426	34.8920470434636	28.9649040357143	30.5893710702493	8.89114429076819	29.1269023660714	63.0627331300539	61.1807124567049	44.4750222393868	36.1454877100741
GLIPR2	18.4585166458265	42.4445475705401	45.2047233162029	42.9685900121113	62.9778480572831	42.3338	55.7135396212766	28.7518	43.7130655695581	52.9479497656301	44.8896257934533	29.868708594108	30.0349187695581	47.8794930707038	42.4929395463175	36.8710243528642	40.4775828513912	53.6348776091653	41.9644618147299	39.5365419711948
CTSW	61.9464872830293	36.8943975627418	15.2216274173577	57.4202305406302	32.1520753443892	21.8338949292427	29.8708717589829	30.594445655058	49.5183802736318	33.9110558872305	40.6038473372029	36.5802855328911	39.4800199286899	58.8734468982863	48.9780670889994	65.2620328839138	69.2103100414594	39.0319057816473	24.0511368242123	51.5236523405196
MYADM	8.58519570637506	34.0862196833411	25.8603348959981	41.2987567103304	56.6698505253606	57.3358332366217	66.3135931807818	28.0849343248022	44.2653730535133	52.6093473920428	59.7906322973476	23.5674164201954	48.3042754115868	44.9440678352722	11.0259261186598	47.4531205123313	61.164538280363	41.981966216845	55.0318205421126	34.4568850200093
SLC11A1	6.32119821058091	43.6931327255648	22.1826988848548	37.0478050788382	85.4486721745044	54.0140754600046	134.152672764984	21.6141161860304	22.0300920023052	55.3388718001383	40.3205089352236	37.2152312155371	26.7936821637852	33.9755259798294	24.2597	34.1115727745505	45.0964076974412	51.8977313279161	43.4580250751498	23.7402320715768
PPDPF	47.7439330769231	29.186716048433	61.6505359107312	29.927253640076	42.5861138281102	24.8136483532764	20.4668033437797	27.7623948518519	59.4916318594492	22.8339174719848	58.1037051775878	38.8102158651472	21.2953786448243	85.4325234140551	70.2184961225071	62.518101014245	49.3228506932574	26.5009575261159	29.821404945869	34.0999849648623
CMTM6	12.7909893144931	32.2172201203008	24.4345487565465	47.7969996232823	53.2717	58.3009221495981	84.5711431866736	30.5973	47.9014292424164	52.1027800448535	54.3497725662432	39.7025539437387	41.708765178377	30.0056446414312	6.3345661265232	24.6145928084003	61.3345377956961	51.6037811739694	44.3333365169821	44.3859514902774
CALR	38.3112	39.8133691709493	37.1286034050678	45.1703047194861	34.9811067626695	41.0406690367595	28.4923062787295	24.5558662144897	55.1816639678801	45.2779989675232	51.4969721541756	29.3871407651677	43.2282622633833	44.9429071288365	23.4266	39.1754272077088	71.7579702837259	39.3630788547466	51.0858455728051	57.9927030885082
PYGL	7.4485051616806	40.8971863007039	26.9231473765948	42.5641688464584	71.2375374652442	58.7054598031236	126.338899460625	20.9048456953366	39.6696515686318	61.7442499903212	39.1237202956445	36.0089920015398	31.1520330041795	27.4897839650242	10.5771453950726	28.2693137936648	44.6133318743951	54.6562711812583	45.1716004813022	27.1235692303124
ATF4	26.2800385962495	44.649257449292	47.3703	36.3589737853042	56.6450295977803	33.9161580287026	42.6057293605052	29.7807751595867	45.3186958717949	50.1045818763873	50.1127124041332	38.8890946624569	34.0248098606965	49.4584290508993	32.9906973027172	37.0181738599311	43.2017770348259	47.5262309942595	53.8652032238806	37.9182133356295
RPL24	53.3963518750955	42.2529822142857	54.2823240118411	41.4403804106188	41.1635302196333	39.4218963873186	28.6872911879297	34.8635043495034	53.225064644767	37.2853153346066	40.6335205550038	23.9882815970206	35.521027183728	57.7388369927426	42.4909118105424	38.5535337456073	50.616908683728	36.0523125909091	34.5210585244461	50.5330695733384
ARF5	24.5981902564384	40.4502363408219	51.7832429315069	37.6684883720548	46.9823214076712	37.8163966520548	41.0932051989041	30.2140646169863	37.9204969961644	51.8218671161644	43.2883180454794	27.9364378367123	30.1940705463014	55.9412879791781	65.6582905912329	44.6554943906849	42.5018452043836	43.1994448887671	43.7219632038356	39.2115053441096
ATP6V0B	16.2545404205002	44.0907689956777	43.9464745001544	38.3305313519605	66.0765787113307	42.4412675764125	64.394794969435	28.5610451290522	37.261169788515	45.2943531259648	43.6996592188947	30.7270489987651	24.3735656795307	51.0985793680148	51.8550891846249	41.1482866878666	41.0404784640321	43.3152091605434	48.0181832605742	31.2098501299784
MMP9	16.2127	50.0438	32.857	38.1533	93.7563	41.2721	119.689	28.1558	31.2872	88.8387	19.539	29.1626	19.6379	44.727	30.1384	38.9494	15.5142	45.5782	34.6243	13.0687
HIGD2A	37.4569	42.0141	50.8704	38.1751	46.0885	39.965	29.0122	29.576	48.1962	40.6304	45.5814	26.1786	34.9606	53.2347	58.9527	43.6497	49.4653	37.1312	37.8747	41.9534
SORL1	8.04490679431162	22.3927731468982	12.6205330248351	40.8836555857894	48.2998699520301	65.6013015440025	98.317071272568	23.2790405140664	40.7245880108718	51.7686611709604	45.7693345920239	38.535647454864	52.1241960671888	23.6378201991962	7.38848834063273	23.8623288399629	82.780525616859	49.8609721236603	46.7493769530606	46.3144693835532
ADGRG3	5.67155621820988	41.4356320191358	29.044527829321	37.1828344975309	64.9290653021605	53.2510763080247	106.064132986111	29.3439996756173	26.3546856604938	57.4275599919753	44.9887323067901	44.713677341358	20.9048240648148	31.1925466373457	33.5030748410494	37.6708801274691	37.7474417364198	65.1588723104938	33.4930189145062	28.7116461157407
DEFA1B	7.19346	83.1577	24.817	55.7198	12.587	8.96004	7.49551	29.2366	8.4635	22.9482	4.64637	110.041	17.1588	46.5803	82.0327	82.4539	22.4381	45.6684	132.812	23.5109
FXYD5	41.951753741558	43.7357864256102	50.0855919180876	42.1289500809094	44.6643601608158	36.8263107265129	33.3154593988633	32.4387801972584	49.8620346382481	41.5076899535273	38.2892075409562	27.1093009180876	38.9837968676028	49.6358273945169	52.2211906195252	43.2576230916082	49.3564896412571	35.4228885396189	36.867973669007	38.6185067198261
ARL6IP5	31.5560441706458	37.8386285471624	36.866828081409	49.014903948728	41.6236495248532	52.7030699796477	45.3588458786693	30.0132971874755	50.7023274297456	45.4056922677104	49.9215142528376	32.3443324962818	44.0225661260274	38.6956487240704	9.94384647827789	31.294163844227	60.3705656180039	41.1629012641879	45.3637578837573	51.9020967682975
CAPZA1	13.7146499676681	32.5127423347639	34.0103075298999	47.8757885490701	51.3365619327611	56.7213214529328	56.3044147994278	24.8126016114449	41.1947192761087	45.4795683505007	54.5697016947067	33.396660476681	43.2108502243205	41.2076838844063	16.2501557699571	30.867690858083	57.9079386160229	50.7350898678112	44.0065376014306	48.3057088520744
CPPED1	10.2841990111741	35.6810330333648	25.1829135807365	40.3235850168398	40.4530852167139	56.2090133424614	65.759187933113	35.2543370915958	40.7851070884482	47.7500317787221	61.8804391348757	31.6261856627321	38.1416739068303	39.736265056972	14.3962785797923	39.4058471159899	58.596461307995	46.8733595007869	53.0830184878817	42.4858125533522
CHMP4B	33.8191	40.6727	44.8259	35.9322	55.2974	38.647	48.1112	35.328	39.3588	46.3507	45.7889	35.4599	30.9917	45.2333	35.7714	39.8324	37.4567	48.5467	46.7026	39.4221
HMGN2	29.4065454825964	37.0427091411101	48.6900425468799	38.9751079165883	53.439940661963	38.4205690890561	40.1535844035748	26.8390544098463	49.759596031985	38.7341962975854	46.9786423809972	28.7141450981499	31.6681742928818	53.431736199122	36.6426239181562	38.891175991847	48.4765001232361	41.6645696513013	44.0655752022578	50.1495208049545
SRSF5	19.3653474282248	37.2602229591189	35.0914096203099	48.3681054168378	47.2181913050215	42.8309136464439	42.3563032576069	24.0994196169498	44.3578789089042	50.1818201340302	57.9560060920291	35.0282350882957	37.0317426022027	43.0648938321822	16.4106012402464	33.5809979341049	61.2739455308942	41.7241366815382	43.9047158655964	60.9092301218966
H1-10	39.8854	41.171	60.6763	37.902	49.6567	31.7208	29.2334	26.354	56.8998	44.6574	50.9788	23.6328	31.8371	47.5083	44.1174	35.0883	40.1353	44.0649	44.7978	40.5506
HLA-DRB5	122.646	72.5752	41.5914	3.1592	15.7786	13.2661	75.4616	19.6133	127.302	0.62078	8.07161	69.1031	8.93822	88.6205	80.0493	6.51272	19.9562	13.859	27.394	5.20788
SNRNP70	12.0157913699829	40.0423912559778	46.4576741981213	39.1702320085397	46.4393498599488	43.9629954201537	30.8653493067891	17.9811946972673	32.3240950111016	45.4457755866781	50.3525	32.2359987690009	34.865870633433	54.0414701714347	46.0780345166524	42.6773955328779	68.6664283625107	38.2526901714347	43.0171148050811	54.7643707194705
SRRM2	11.6325031834374	28.1005419208112	27.0929780377824	39.1655718138638	35.7208052465109	49.981002162927	40.0379488126301	15.2581434530804	40.2041959139486	47.2225040758732	51.694626298481	41.397897017272	51.3743936218675	34.5807840899838	25.4317253297093	33.5855004041946	82.6790413812167	46.5693828568124	52.5214259286761	61.0290809469504
RALB	11.6108556397906	37.1055136705061	33.7389945308901	49.4878732572426	58.0263026739965	60.2062859123909	85.7910771500873	24.1542646129145	43.0615032373473	50.359451539267	45.8749587246073	31.6725699947644	28.7089313092496	40.4846863532286	19.4571444219895	30.0812961664921	39.0307527434555	52.9752277493892	35.1486978495637	36.5924369940663
PHC2	9.67164303756382	33.5048470671043	29.1112343196572	44.6704869726477	60.3967643304157	44.0469390908096	125.776786320569	24.9137	29.5980928936907	50.3485299659008	33.352623234318	44.4664479073669	24.8002057751641	37.3599121803428	30.9253030226112	35.7028487567469	32.6950054505835	61.512757293399	32.6368690370168	27.3578259115609
FPR2	5.83410121903448	31.7954172195862	25.1243678342069	47.2045249550345	53.1669671230345	70.9270120634483	72.6402996455172	26.5724328744828	41.7859465089655	55.9582751012414	55.8932	30.5823205062069	37.3592194576552	29.4607060852414	5.74151155586207	28.8874981547586	62.1670888651035	56.8357712135172	39.9397341324138	30.9630862342069
SUN2	27.7367037829782	34.2822946107254	32.7035840797223	44.0834686502274	37.7616952750778	41.3203509832416	30.855593439909	23.4544153603064	39.8586860464448	44.5812745232224	52.2016538275078	31.2069234351209	51.8835010964807	44.9129653056021	19.2152558638975	38.4627692880058	73.4644425937276	40.6458115213072	42.8347273896337	55.6700424827627
ITGAM	13.2163032222222	35.322793056962	25.1766015791139	41.0340311547117	62.097428714135	49.1087629398734	73.3305202471871	19.4176014794304	37.3088615497539	60.6556668266526	51.6253296075949	35.4483825750703	31.9111966357243	30.5711736005626	18.0801719771449	33.1689363001055	51.4016478183896	49.8369107616034	49.2152914731013	37.9678524305556
RPL39	50.8183394149436	45.0730947015977	52.7795163181391	35.6333499154135	45.0901796804511	35.5789125399436	29.6446975610902	30.4040513721805	50.5265994807331	32.986000406485	36.9898532659774	24.8977412969925	32.0817609257519	56.2486800093985	53.1664378406955	37.2573244713346	43.4029922203947	36.0536856696429	30.9611170512218	45.3994596029135
PIM1	22.601447349835	29.3016612389439	40.878987630363	45.953915249835	38.3956540264026	40.8221162135314	28.9897837287129	34.1305035419142	39.3701727963696	47.3865448448845	46.551121509571	27.5791321937294	58.0873130122112	43.7523423062706	24.6330647495049	40.1499316092409	55.5057057914191	47.5151304138614	40.3100102320132	52.8603043221122
MYD88	12.386958935272	32.4838304371482	27.1649	40.356542108349	46.2312911496248	55.6825337298311	63.9958299889775	26.3739678569418	40.9321023991557	56.2028066503283	51.2591153677298	31.8057792575047	42.9140911568949	31.9560213946998	13.9398907155253	30.1010138407598	53.1816300952158	51.2865979165103	47.3632438864916	40.3303957919794
LENG8	11.799669842897	30.4880116574132	30.3790655705645	42.4098334888337	42.364652557072	38.4064584026055	27.3745014176489	15.8824432405397	36.5357848759305	44.1603062717122	57.9441063717432	41.496665242866	41.1165690438896	40.7894982627171	26.6072549896092	39.1134737334057	71.6674544402916	47.2109403777916	50.1045938005583	57.8342087437965
PCBP2	27.4786655719152	38.1771650258642	31.9261257030028	36.219118991673	40.9667693046934	46.3870226225082	51.9524226068635	33.9328456245269	44.5475593060813	42.5198721693162	43.5355459352763	35.0507528575574	34.8186798586929	43.1738794102952	18.4678	33.0812509576079	50.750879885188	49.3306851202372	45.6599147089326	45.666107847464
RESF1	6.55574121155582	19.7278118773698	16.6761333137225	40.3119138836894	40.5869765684622	52.6368714708095	71.2107996603972	14.4672585252784	35.9246853399037	54.8775020486007	44.9346992017755	41.1853063751128	61.3162799778814	28.9255672121577	8.78674550722239	24.9897080186578	80.5345688293711	54.1259437407463	41.8243197013241	53.121593403551
SERINC1	15.3944	23.4518	21.1691	42.3798	45.3195	52.0641	61.9704	29.6734	48.8202	42.6293	56.8946	34.9437	51.1093	25.9155	6.33355	23.9942	61.4493	46.7917	49.9427	51.9875
ETS1	37.8161655393761	30.0091049420898	19.7515639420898	55.253097963911	23.9332754183802	38.9916763392083	25.6516729392922	25.5468558202546	65.6629335867954	44.1044711877186	51.8222744673381	42.2871893133305	56.6895984371241	29.2756569089383	4.55346979087984	19.6922858219331	80.3544826076374	44.6415677843055	34.7340113681634	61.1358603228424
RNF166	14.4954321839159	39.615161913411	27.1855375764222	40.0732473516107	44.123902435915	28.2995285131368	45.2493922814713	23.0238024377427	33.196603930546	56.8799981960247	53.4172613511538	43.2005393829107	36.6067692981494	45.586448594928	37.9769684404843	44.7037006145762	45.5102720893306	44.2961420925291	42.6704387765593	43.9985457356637
EIF4B	41.9779387929662	31.8246422999336	24.8483793618115	41.5359609283344	32.2041081869608	50.165212220637	36.6485432441938	29.8498278420703	59.7689248128733	39.1881301142999	43.1053767536496	34.4393625573988	47.6582202357332	33.434230958361	9.03274283443928	24.4980978039151	73.7898939107498	39.8365347000664	39.7683495419708	55.1641622952887
S100P	0.765607	9.29675	50.6026	49.6999	169.376365825902	56.4522	107.370504392781	40.2078	50.4996266539278	3.81595	32.0834	19.098	1.66402	5.17901	4.65299	51.0442	34.5911	33.8333	44.5302048386412	22.4959
IFNGR2	10.0573286553761	33.9991221370618	33.0523038310358	42.8867242414336	58.6182581153998	52.3493004938952	61.2203469976369	22.0238435143757	38.5186692331627	45.0497297243009	43.1950612745175	22.9134971189445	41.3817651153998	46.542742046475	19.3142862528555	36.2331007562032	57.014944090193	43.2663177991335	40.9666526270185	38.4744601949586
PGAM1	27.743018346063	40.9048197996063	39.7858701665354	39.3314842480315	48.7481871346457	43.9536376598425	46.7039833720472	31.9362521913386	49.4807345031496	43.7508062425197	51.7116128547244	27.0708929259842	33.104142580315	41.7849316200787	18.5289812850394	31.8569109826772	45.8135916338583	41.2023707929134	47.359994230315	36.2940692862205
SLC2A3	11.1738309883051	37.8036269105584	23.3475522157799	45.8820818512601	39.492559990117	56.8756247590183	98.7544695071652	20.6067053589195	43.7054461316093	63.2602151762477	46.5314657423818	33.7474437623126	30.1492017328282	29.6782922780432	10.7684423806622	27.0242017496294	37.6656045121067	44.5003848726734	43.1992837007083	39.3080006969198
HCAR2	6.09592	34.8978	28.8601	44.5722	38.8442	61.2233	34.3348	44.2995	37.8046	67.1482	62.2842	12.571	46.1767	33.4315	26.4478	44.0494	44.1199	55.1413	26.756	32.3393
C6orf62	16.0940975962949	29.7029909120031	27.8739230293323	39.2471963743728	45.2763257001158	42.5353417113084	47.7928545403319	28.2805542693941	36.9015285777692	48.9879170165959	46.3325922744114	31.3721276561173	49.3201889610189	39.6487693292165	11.8362771763798	30.1661736978001	64.6779116750289	39.6961399382478	45.9364693681976	58.718248777692
MVP	14.3508988545839	39.0226918529555	43.3116194548119	38.6856659591272	46.9684065640775	41.2761834823319	47.4463940395701	20.2822410351734	31.8993197414102	47.1398343619932	43.8431998155024	21.8882674198013	26.5827695477935	50.513932517831	54.5128933256799	41.3132599721544	43.3053791913369	45.1049066145579	38.4092001665852	36.2659749154861
LILRA5	9.55490738947957	39.6381014700616	36.2634875836598	30.0452868953553	62.3879791186346	43.5589400044768	107.759753970341	25.8109358080582	33.1037804398433	63.3175689792949	40.4367309585898	27.7347566821489	22.2061473878008	36.1492867431449	28.3669349602686	31.3000249177392	28.824669348629	49.5110670615557	25.3324466205932	30.7392213049804
TMEM259	12.7948694862317	36.4280310327462	41.6012280379558	37.1115883096006	47.4095563277102	36.4246778362689	26.7506940305135	18.2121015584222	32.6813817253783	44.5595939503845	45.0422350667328	31.8611768982883	31.6739303207641	50.2017286700571	49.6123	41.6312191471099	59.4438083825354	40.882840429422	43.4625193388737	44.0170051959811
TPI1	28.7852	41.7123480674074	45.4944083074074	37.1565774307407	51.2550674040741	35.9573708366667	41.1092318688889	26.8603703540741	41.152464582963	36.8773416825926	41.6721243944444	25.8535410248148	29.9738618066667	46.415146152963	41.7634092937037	36.9668	44.8745803755556	34.272603107037	44.7858889451852	38.7328295566667
FGFBP2	48.7718802485257	25.9051722283067	31.7530407540017	56.2565321187869	26.3992329022746	33.8781400758214	28.8747131086773	18.7298598483572	37.2376724136479	36.4584817101938	40.9534550758214	21.9953982982308	37.2993066512216	39.556700631845	18.406772556866	66.3232971609099	58.7654732518955	39.1309442249368	37.4432852653749	64.5431654338669
RPS15A	48.6015164446773	40.8704976417128	44.9350208293158	37.788111833508	34.7687380874382	38.6271734807606	31.5012	29.1919807128313	47.3621521739781	34.2729466661177	40.9485073470579	24.4856595887109	32.7259129534361	52.8837183796976	31.9367134186255	36.403688790837	43.034416635125	37.5374746303339	30.9783762144034	46.6801300872885
APLP2	14.7459176457189	35.7079873107329	26.1732873284202	35.2129232576712	47.7592378274152	44.0107876256197	53.4712421766046	27.3365570103176	47.4806560544017	54.9810059934343	49.9614979591317	38.619161643441	35.7347079468042	31.1815262021975	13.5237942303363	25.905250285944	49.2634028032963	42.9980909647595	50.7515427764974	40.0682427038724
MTPN	16.644	28.2102	24.0577	40.3067	36.9945	54.3864	49.0003	27.815	41.7946	41.6678	48.4559	34.3707	47.2555	31.8854	7.7279	24.1277	61.8064	38.2125	51.9246	57.5995
HCST	38.5080472003546	41.595009070922	40.8013049450355	44.4511151560284	41.7427376631206	32.1070051808511	29.7175290656028	26.3860088031915	37.584906356383	39.3836522287234	38.6026264131206	19.695950606383	30.5417849946809	52.5194681985816	63.7739275797872	48.9394210496454	40.6036350035461	23.6797269060284	32.2642228156028	40.8972637960993
ANXA1	24.3288839622726	35.9334338551538	37.6331383911969	36.1392846254211	71.8776882131148	34.8832336586571	38.313534499214	26.0912154022008	45.4860516856052	42.075068854031	40.4090441801033	25.9956219658657	38.4759366164384	33.7791433602066	10.4897936260948	33.3427806496744	55.3364297433191	47.4878353487536	42.9551793534696	41.6896042290591
PIM3	21.0687735746133	36.628987555505	35.6337025373066	32.8399776069154	48.3784988384895	34.9574304431301	62.735276244313	23.3984559836215	46.2559229140127	47.1291232902639	46.5456595650591	36.7847016269336	28.2554815509554	36.4921006824386	24.4637151983621	37.2338586592357	42.6568794681529	48.3217870050046	46.5351476483167	26.1120748198362
TUBA1B	26.1204311077224	38.7985201401791	39.1084923489088	38.9518784370453	38.778	44.470821072188	40.3390481287073	25.6391968796866	47.9576200766648	39.7002736102406	42.474509538892	25.9185822551763	34.8862480696698	49.2050771247902	21.8531590554001	35.8949503047006	49.7185873489088	36.0041338349189	44.9220801790711	41.1284004689424
CD2	34.4807624703364	35.0906988978593	30.7399800434251	57.0831708782875	26.0782069211009	42.2717947235474	17.3623376746177	19.4070480373089	38.7321577088685	40.5156405987768	38.1186864318043	20.8339216391437	49.7277089883792	60.0062437137615	24.7951311388379	49.586323124159	60.9553778899083	25.8838699474006	28.9326674911315	60.3845789394495
CAPNS1	31.9702095180645	39.0450797158065	36.712014053871	35.1688550132258	51.4708329370968	34.7603851329032	46.0310628164516	27.1375687280645	41.2085203790323	38.8902126767742	39.0656790903226	25.1122723767742	29.5542	37.4432868470968	43.4792476832258	38.5358090719355	40.6429654351613	38.0967385509677	46.2680074522581	39.4401199290323
RTN3	11.220121378453	37.4635957639848	26.1538759772099	38.5881544646064	62.3580124609807	49.726457605663	86.0806112413674	25.4575372422307	35.1957059103936	49.187442417645	38.4658600383287	28.7228893777624	29.5643754219613	33.4908613266575	15.1757164742749	28.1765049703039	42.1433986353591	45.0172456517611	42.2093089204075	32.6636377876381
UBE2L6	23.6639689413191	23.9786748608147	72.9720391450049	39.1300995048497	18.6239140232784	33.1861650058196	15.1077206047527	22.155384528613	41.2609062798254	40.7517323448109	64.3233225969932	17.5251002386033	27.0742820955383	58.5473066653734	71.1408735829292	30.3867912681862	33.5922572090204	35.458958128516	36.5239600358875	51.3801071241513
IFNGR1	8.70968108706678	31.2350745350803	23.8415566198929	43.8058001797689	58.0231510698788	43.7369485748098	95.5197227709214	29.5674698179769	37.5437743060017	50.1424878233305	41.6739846818822	40.9248319374472	27.5757	28.007857364328	8.4227038179769	25.4215428030431	43.8713822364046	46.5638740853762	36.3604644485771	34.6402377838828
SIRPA	8.90973593443615	35.7460313098648	19.4935140671777	43.7000245539641	60.9132123490014	50.8936311359693	75.0495951777285	20.7154025115998	32.8041921549324	46.6443807379463	41.098238328021	29.3691691690539	34.8240377129312	33.0949019768005	15.3781369416986	29.2314932217067	54.9045870907807	46.7302300217874	41.168949117208	34.8293814613678
EIF3L	40.5421837122905	36.8443004904562	31.3801184522812	38.6044488389199	33.7186653014432	43.3132947788641	33.1586206461825	29.894235297486	52.1334134201583	35.6023588461359	39.8321799387803	27.4979656042831	37.8968797544227	41.2957879003724	21.0786793137803	28.9016552602421	59.9276231368715	34.5673353638268	39.2047651536313	46.9260247497672
NFAM1	8.44277834763212	37.856705615477	25.2528275053191	31.9218851144475	42.0329847340426	51.1317544828415	61.3785974593342	22.0923663834935	31.9676127170556	50.2827245942004	43.8271377210021	28.3989202421071	38.7102812987303	37.0081866053535	28.3062492055594	31.4389790065202	58.8808878337337	42.6570128632464	41.6275574207275	38.1849957481126
FLOT1	11.026345099529	43.414277888854	35.8207069243328	40.1231310838305	51.3567289896389	46.9167891139717	67.395369889168	19.8738912480377	39.3466459171115	43.877740489168	34.6825870618524	29.2649267642072	26.3849296100471	38.5280688398744	34.3715946973312	38.0044977601256	33.3645758175824	45.9794573811617	33.6901635142857	33.6461307632653
ZFP36L1	7.12733760968992	21.8039525965116	14.4544695594961	34.6932228312016	41.2918206052326	74.6143147447675	34.0133195399225	13.5177537757752	36.2150455284884	39.8164163914729	46.9104313337209	24.1769223974806	65.0497119027132	29.9064155108527	10.8741241079457	27.1071455081395	71.8655162614341	42.4469970248062	50.0978001069767	60.4640771246124
MIDN	9.85768466740527	35.9173	21.8194561444715	40.2690032386439	47.3422761495679	47.9259218570796	64.9340215785508	19.9008175049856	31.8634704429426	49.7135861608686	53.6259222774208	37.2085823897629	32.7274428783514	32.8089367259029	12.1972140609351	30.4181198996233	43.7181152572568	48.7188978302681	44.5686	37.1356765639264
LY6E	29.8939674992418	18.047798146323	119.891541808567	26.3648311755117	20.4889347543594	16.7499775610311	8.58254014025777	14.0873643487491	24.0412657077331	31.1799072956785	103.289838208491	14.6947612736922	17.8129131986353	52.4035919169826	95.0225213798332	24.9419370989386	24.9018203893101	20.3631938919636	27.6952015307051	49.2141434533738
HCAR3	5.72842	37.5899	30.6508	43.9671	38.1737	59.8774	40.5537	14.4949	42.6521	58.4398	51.4059	13.9855	48.571	31.3043	27.6431	45.3723	47.1726	43.8537	27.7474	30.3575
RPL34	42.5499951392297	36.6220151917261	50.5124413289586	38.1893023746077	37.6340187306705	32.4658259186876	26.2120043942939	26.2925095149786	42.6543545383738	32.4668418522111	36.7012920054208	21.9296486413695	32.7776446676177	52.6616197241084	48.9903567637661	36.1676245514979	43.0779072601997	31.6190449486448	27.4404074661912	39.3579552336662
SLC25A5	39.3047357569132	35.8333	35.9315595163987	36.8967232045016	40.6922044302251	37.7014640623794	41.3884995639871	29.0412038643087	51.3418061369775	37.6800172508039	40.1270009569132	27.7977087299035	30.2324051755627	38.4913286019293	16.1797434951769	30.4178871903537	46.8101788784566	35.6413730244373	42.568895762701	40.0490776025723
JTB	25.8471933852902	32.5568155681511	42.7239864723347	33.5219137860999	42.1053511309042	32.6762818576248	32.4796131039136	22.546626231444	34.6243270384615	41.5810353954116	42.2134859230769	26.690564219973	28.3280967004049	47.9322150418354	50.7002829048583	41.1381542712551	41.7070972442645	37.4546905991903	38.1398282665317	35.7847224844804
WBP2	14.9586487601408	32.3645015256529	31.6386692722726	35.0896076386368	49.5881295439896	37.4232188560845	57.2181877501389	26.0178995245416	30.8865794600852	44.6659215419522	42.7180854389702	28.3639061027968	31.7414914215595	42.3046878160771	31.1244036854973	36.1724634445268	39.8618992644934	40.0237839209113	43.3996346647527	34.4391984135951
IQGAP1	10.6110268852003	23.5284062958199	17.524323738507	38.9532820909012	43.1592233689928	57.488288633875	70.8918012464587	24.1830855218563	39.0161093924568	48.0809625559225	46.0220667173894	32.3644438122882	42.7036728077692	21.2482769459459	7.21263685947684	20.7840484165291	54.5234086828887	45.1904098251499	45.1830675503606	40.1372051027201
PGK1	19.9258332111459	37.9171123634357	31.4933834037153	40.5066571132978	50.3645	40.8053488105573	58.0349353424683	26.3697677998896	42.3145458164429	43.3092834702961	39.5349556236895	31.1213935821225	27.9136280617988	34.7067867347802	16.6431371438293	27.5519261482435	42.855588492735	41.5938312030532	40.2553565927901	33.7088987618172
CDC34	30.6124438574446	35.5208428664203	36.9539955480465	36.8784336446674	39.8968034229145	30.6532645190074	35.1950648838437	58.2275406921858	28.344649655227	31.5521843315734	27.9055217951426	27.1416137481521	32.5940474287223	43.5013947713833	43.084393655755	58.5675335496304	27.6379912882788	38.8622816045407	34.8629443896515	26.4515211921859
BTF3	41.473595318947	39.3049081629656	35.2446731303725	32.2236127913682	33.0298853465258	39.9210211781877	34.2865011488181	32.9019488144699	40.5888205821991	34.9143437007522	42.2656030533668	30.3148504244269	31.5121555809456	41.7391308708811	20.3121314229943	32.5199721683381	36.5824892775788	40.3305012981733	40.2937689362464	43.2568159894341
NUCB1	24.1541911877551	33.7224637967347	46.5747979404082	40.7658009121088	39.402699755102	27.6562919578231	37.4644084103401	27.4277381319728	36.5042132462585	39.0977986707483	36.3040397507483	22.6215276688435	27.7718590478912	45.5411040468027	59.1191823635374	31.3627187284354	37.248768077551	40.6555587855782	33.3031200468027	36.3023392642177
ATP2A3	16.6867442947918	32.8629683856086	35.3282057092703	35.1179487435079	37.8444055218337	36.1557866528362	35.8657596068475	19.7693381655302	30.1505419207892	47.0972727288554	46.5001792289279	32.5610269659074	34.7880441797476	35.0861281584216	23.1952301037284	33.0744927757145	56.739812957203	36.9233442670825	49.5333358602931	46.0009043171333
TSC22D4	12.8677507186478	35.1007316752999	35.3413232824427	34.2393132033806	46.3785578587786	34.3966387497274	47.3064252156489	18.8601783557797	25.1731900588877	46.6645711499455	42.9497855471647	25.1918947949836	31.2117405539804	49.1481986973828	39.7374167559978	38.7890786875682	48.8528033838604	36.5581833882225	38.109728259542	33.5310235133588
MYL4	50.5309079394866	65.3533578942543	30.4262527469438	36.454355905868	43.0567568753056	25.2044524731051	21.3373092096577	41.7661956442543	21.4240853001222	42.2925865562347	53.4303671687042	34.9181487512225	30.5619167964548	45.8020508319071	28.8967365513447	41.7192178789731	13.250180292176	22.7380870134474	33.6452814462103	37.5538929113692
NBEAL2	7.53254530535744	28.4631913799137	27.7902378877923	35.8292250304362	50.8597051807099	40.2305101390778	46.5767809393763	14.3892540244651	25.4668936643722	48.5754084436059	42.5825289817548	34.2948559070327	31.0347487257423	32.3170535446177	37.5608156176812	36.4717716987063	54.8013067369381	48.3026974204677	37.3899464245314	38.5992456993697
IL7R	26.4627092842193	25.0691746554817	20.1855989990033	46.1806252159469	23.6443559546512	44.9553382446844	17.8747672068106	24.1322437325581	52.2232249019934	45.4451634456811	32.4255774504983	28.5940574312292	63.5581628372093	34.5169506827243	8.75730044285714	20.5250628445183	83.0165403513289	33.9415645539867	23.332512441196	64.2170199239203
ITGAL	19.5727528171127	28.7783178472222	23.3873171166869	40.0907211810624	30.6118649850973	36.3749158944647	32.0895270902271	18.1947880653893	36.2606980218978	40.4321229473844	46.3344342276967	32.9989775202758	40.3583112474655	35.8462806888686	21.7969213112328	32.6214418293796	63.4690942130981	39.4554264492092	44.6511130214923	54.6804946877534
RASGRP4	7.06454058618217	33.754164174755	25.5974616440354	37.3282490867798	55.6994320549845	42.7923084592398	65.2982838845326	19.4471804329429	28.392805136983	48.9936015300024	41.4300959765718	31.022172745159	27.9544391200096	33.0468126703323	23.7411098154435	33.1675411283768	46.4657214513507	46.299147707148	42.6887918465216	27.7238721972269
SF3B5	30.6793	35.9994	48.2233	37.1416	40.3196	31.7481	28.8253	26.1608	34.507	33.7639	37.6948	20.8535	26.5095	45.436	55.4861	43.0145	42.1081	29.3803	34.4164	34.5353
TREM1	9.14004966881684	37.8498701159396	13.9930905712103	48.2772552899338	50.9780988506196	44.1140635126464	73.3112941655067	21.7801229443218	40.4933038071635	53.7231251699202	50.9584907813614	32.504118710915	22.6909996621966	32.6636769098625	16.4698990178238	34.9467958631811	34.0348296688168	41.4449092025123	29.8541868781192	26.7297775484638
NIBAN1	5.97756787683073	24.3417058529412	11.9040807519808	43.0160228996399	44.5464351132053	63.0188736770708	92.395920090036	18.6872005619448	35.0822740291717	43.793668065066	36.4942457216086	31.8662206304922	39.0657691932773	20.0349584885954	5.89658625114046	17.9578437685474	55.4846158577431	57.7982340453781	38.4794111846339	29.9051559414166
CALM3	22.6464873847182	33.5182108206304	36.377567625979	39.9654122368672	38.7288985744031	32.1232607153773	41.4661324061127	24.8417334265521	35.3749234477555	39.2071184221586	42.9736975640879	26.4864181000955	29.8175570918816	43.4660005757402	25.464023103916	31.7864197801337	44.2621259516714	36.7048414382044	44.1350105784145	45.6307574722063
AHNAK	21.2539936252954	24.3592071436864	16.4859075502414	37.3790945296928	26.4534951832426	48.5665211743039	34.2819688234871	20.2506617089284	46.0275096326929	44.2635294443645	42.947269553632	32.8530523959725	60.4470302075927	19.9894046590979	5.38050235261482	19.7536724191411	82.2554798561081	39.4654283854927	43.4422047572691	48.618033188277
RASGRP2	13.5514531875411	34.5121904819198	37.1457861781723	38.482920460881	38.9000424398422	36.6381925636095	31.4368845772518	19.8830972744905	30.0013895438856	39.9522880788955	45.8425042015122	27.0816380338593	32.6915745424063	47.3780243103222	31.4579725042735	38.3527907452334	53.106636004931	34.4619338487837	36.3630726538462	46.6188863744247
SH3BGRL	19.9740959794872	21.8144963132867	23.697684809324	31.9881172652681	48.7888615496503	38.9750393193473	47.3491713958042	25.3108509296037	48.052006372028	33.1516594275058	55.0678851501166	33.811312386014	40.4043304102564	24.1374612867133	5.61435166993007	28.9699959701632	53.0501165874126	39.1554163398601	52.4272147505828	42.0377589892774
EIF4G2	19.3567565314084	28.1048509529758	24.2985774578668	35.5656918687095	34.8749688259281	50.7765012188568	42.4973374581025	22.9801989239835	39.3224555281084	39.6888189661756	44.0576212979375	31.0421810968768	42.9956183275191	31.386036429228	9.29185727283441	22.5041039000589	62.5972802417207	37.2379221695934	42.8715567175015	49.315690230053
SF1	19.0691143104488	32.5936839567984	28.158562899866	33.8256237372739	43.8883669807435	34.9862265865707	39.5763824849297	20.4556229077361	38.1474272036169	43.4906141982585	49.3454148655392	33.7312746795044	32.0720206553918	34.8699474876088	24.8603165840589	28.7327820720027	48.8978365636303	42.7379077520094	41.1751429526122	39.2928300147354
BCL2L1	30.6132921336669	32.1413829513939	22.2267670057184	45.1835398234453	34.8140290057184	35.0693060100071	25.7059445163212	82.5414263840839	27.5597409247081	26.5651948618061	33.975588189421	33.806032166071	60.1843623450083	25.5760373962354	14.2315629528234	37.4774675489635	23.6985173335716	31.589499045747	47.3871713531094	35.6233612380272
BRK1	26.9326	34.6007	40.6368	36.6513	37.567	38.8049	37.6344	24.4722	39.7573	35.7702	38.2463	24.4704	32.0261	36.3693	32.7063	33.1973	43.8692	34.3312	39.3674	38.0227
DOK3	5.95989154564756	32.3923969774175	18.3148336435051	32.1858298687512	57.0057808741556	53.024207969504	84.2425885813549	17.7232128367111	30.4613152320015	45.6414076077977	36.1514085993051	32.1660379150743	29.2964908764717	26.9262041158078	9.69760912140513	26.7178472320015	46.2893782846941	52.6874266877051	40.7303346919514	26.719197626906
LAPTM4A	18.6997615239327	34.8951528188874	33.7076211998706	32.2951654333765	49.2282832309185	39.2510278007762	57.0824121306598	22.9819192134541	35.5414380717982	43.5719497134541	43.4126853693402	26.8670732283312	33.7962613447607	31.5434293538163	13.7654181714101	24.6932043790427	42.3894478253558	39.1509535912031	42.3389332121604	39.0225156435964
HK3	9.10438181598063	41.4558662584746	45.9562658686441	32.1175788504843	54.7159779019371	39.6128366147094	58.5832956543584	15.7942888162833	24.9098298804479	49.1188241921913	42.3525360078693	24.6336517381961	24.9596392953995	30.2484947354722	26.1498581301453	35.199839934322	33.0560591643462	43.640602066586	41.7780574624697	30.5857265084746
FGL2	8.3346799353395	17.4213562182099	22.6473917171296	32.7904265523148	26.8575854975309	45.1498403476852	23.4505011251543	27.4206853794753	46.2541437276235	46.5351645148148	64.1073661470679	34.1175621243827	49.7213319614198	31.109883225463	11.2006995708333	17.4852917344136	54.2744512657407	40.2994306921296	43.7214221282407	60.0113396169753
H2BC12	17.9996	35.1225	30.816	45.9504	48.1669	33.4006	55.2931	30.4651	27.8563	39.5888	37.0019	22.8112	25.094	31.4431	10.1759	28.1502	41.1594	36.4245	62.6702	42.5718
MKNK2	14.5175419333461	31.0989923313541	24.3927873769393	32.8808085405095	43.037386722467	39.8917246278491	59.0080226152078	20.224679736832	30.1073911013216	48.7847978778012	41.2681876856924	33.1191385709634	33.4265995328481	40.1665372876843	16.5051866067803	27.4836031289025	55.0095103254166	39.6380744491477	36.4213819444551	34.8808605857116
PNPLA2	18.4362940020882	33.0551203320282	34.2716157167841	27.3006722213521	51.3435770140955	31.6013151088489	40.9382552628557	25.545340871835	29.3140750140955	42.5089907173062	37.4887032941791	30.7233777214826	28.3854	39.715890871835	45.7674270300183	41.5598590884886	35.7006227556774	39.020070706082	37.8816614356565	30.0627723359436
HSPA1B	8.22329	31.0412	26.4427	29.8478	50.3931	52.8567	66.3573	16.0156	24.5487	47.4872	32.2702	19.9009	28.9371	37.8395	15.1056	30.2668	50.036	31.1522	30.8392	70.5782
TLR2	5.88061885333333	24.8183580820779	21.4214473761039	43.0152929679654	52.259088307013	39.1289936169697	92.7298314067532	17.9518750815584	33.8146324145455	46.9625209979221	35.1996243965368	40.3838171387013	26.0217388264935	24.5070916116017	19.213748609697	29.6014978635498	35.8925900647619	50.5646755265801	37.1711038950649	23.3425862850216
MAP2K3	16.4214544548344	34.7516156482119	30.770246626755	31.5221935819868	46.9806357483444	37.078721314702	54.3250859745695	34.263179885298	29.3642139613245	39.4429839830464	36.3461462617219	28.4494234092715	32.824616549404	37.2375586980132	26.0155217782781	35.7445480031788	37.4764405170861	33.9411484339073	42.7535468264901	29.9260778842384
PPP1R9B	14.6280321982501	30.5827807860926	30.1199	31.8648578811881	33.6559078362883	41.4498750619388	37.7324287586921	22.7760418169468	27.7246200550311	42.0393941934147	42.6686956009671	29.7518492482155	37.4396600527285	35.8740199976974	17.9949934296569	29.7587635406401	59.375487682017	38.9404462026249	46.6227552710108	42.0275
PSMB4	21.8266106550588	35.9780848395294	39.8834419967059	34.5299537529412	37.6236541482353	28.5828941472941	31.6219322367059	22.5066931943529	34.2684571590588	38.8478048451765	41.8597398917647	26.8749241717647	27.0121126447059	42.4508366757647	43.2297980908235	35.3224179491765	39.5497133195294	32.7879665670588	40.9365800936471	36.6497650484706
MEGF9	5.15297	25.7708	14.9344	32.8368	43.4172	52.5158	81.0801	22.3175	35.4798	55.0763	43.7701	39.735	34.5415	19.9484	3.57385	15.546	46.144	48.7532	41.1794	30.2666
EHBP1L1	9.08719010530224	28.7430488202881	28.2942791416902	31.5957770864399	42.1533552701619	37.6218946898856	33.510111166939	16.8801346081984	25.6048046343383	40.8519684372494	40.9787521142136	26.7988109217288	29.8148326803802	38.4798652584286	49.9005496848359	36.6389149423734	50.0599798271202	44.7388171341155	39.8364540626764	38.9873172781821
CTDSP2	14.160253230486	27.4306431246318	18.1977516412003	32.7243499578424	42.3096654536082	48.0663405554124	42.7029014027982	22.4059786688144	32.9697038762887	40.1566841579529	37.0579878831001	24.1613498902798	47.3588884217599	34.6016289755155	12.3150924493741	25.802305060567	62.548644693299	35.7709734230486	40.5719267234904	48.093218302651
PRDX6	23.3664275530074	26.1473810506274	24.9519533102553	47.5116598372999	36.8421681929901	35.1241265711813	38.3622383180441	46.1248727291216	45.3347924578105	20.0945410579836	39.7281828398961	24.7930120506274	38.2498719614885	26.8588786373864	20.9868379273042	39.8399032596279	32.9150993838165	43.9146005525746	47.0162650809173	28.9449758502813
GBP2	12.5665911812266	23.016410138862	43.2900238920116	44.9858017181227	31.5404134142323	33.8574834611657	28.0518748428631	19.0776831647515	46.6888442911533	42.9313628928423	54.1058844089713	23.5277554143708	24.5591968911809	40.760478469611	29.9348805899211	22.8707579428215	37.604875261941	42.2511970665928	38.0019734482902	47.3158861648899
C16orf54	10.7636	29.9463	21.2625	36.1128	32.5126	41.128	41.3829	20.1604	34.6632	39.3686	42.9141	25.3218	50.0477	29.3299	8.30819	35.6491	74.0559	30.8133	35.2712	44.7488
PLEKHO2	9.90698547352862	26.9207764071486	30.3266206242945	34.5099753748992	46.8370657992475	44.2828749680193	47.4368549656006	25.0489910919108	31.503353131685	41.7988567108304	39.3091690690675	22.4132276791185	33.3365977656544	34.9569491289976	25.2186751779092	31.4811527078742	53.7882769524321	34.1111261674281	32.9372944969094	37.0272514211234
PBX2	9.15606881891026	29.3902795434982	24.299201753663	34.0354152632784	38.9742385359432	40.4563266190476	52.3828469599359	21.6445487019231	32.7664051298077	45.6780054709249	40.9521487467949	36.4715300853938	30.0095257264194	35.3406658665293	12.8850558827839	26.7445236211081	47.4958884342949	37.8808081256868	44.2248235206044	37.9305970792125
LASP1	13.8416273486758	34.5046271033848	21.640802869282	37.6020577898315	37.4949253081716	45.2289016426852	49.4027137814757	23.113143955672	31.1213060815748	42.9075568851437	41.3366516190341	27.3585977170372	34.1412490366804	34.2506877871406	10.6931748932163	29.5000516302223	52.2370239443422	35.087280183685	38.2249153083133	38.7865537996035
TAPBP	19.3835260637786	31.4055924108002	37.7096045242178	35.9285863273165	36.0175239431408	35.0288870637786	37.5187556447052	17.1349888429603	31.5542208088147	43.8892968283694	39.7676700103791	21.3649514320096	29.0957388486763	38.4169079649519	29.0588356204874	35.5820134705175	41.9434909120036	44.494847569645	37.6221357835439	34.2094162161552
PYCARD	15.5489601048193	40.2572650710843	43.2592449819277	31.5445406891566	43.9014096024096	29.4327288385542	39.0397704253012	19.0834660819277	27.3086404813253	39.4521285138554	30.980097560241	20.439801836747	21.874744053012	49.0631303156627	62.0546	40.8571233879518	28.2753654945783	30.4479257126506	35.9370125240964	27.6271969933735
LPAR2	5.3470971189916	35.5037473727731	34.3641521166387	31.0207637593277	52.2820757028571	41.9755978433613	45.9950183031933	13.1315504470588	17.0469689280672	37.6867897858824	41.9343490773109	29.3690824638655	23.2341304729412	35.3020222527731	46.153838407395	36.8822330611765	40.8453643361345	34.8564018682353	44.4859465966387	28.8449475606723
GIMAP7	14.5319	16.8639	26.5727	24.6095	22.0054	32.7975	12.7324	14.7943	37.1032	29.281	36.6944	13.9987	71.7112	45.7382	13.885	38.0158	95.9294	19.2436	19.0958	90.4303
RPS7	41.4424844908663	32.8118606254296	38.9731856402604	35.9851129493579	32.2780322327727	30.5375	24.005300528667	26.1801658849702	45.8501921258817	33.4178033298969	34.939900682221	22.0789650954965	32.9717041897269	43.1681064353409	21.4169138241997	33.4032243085549	46.3977296098752	29.4738771197323	29.9019226831253	40.3440281830349
RAB24	10.9382103210654	32.9813761273608	46.8261482590799	29.7171141249395	41.3187112910412	32.5924748726392	29.7311151162228	17.5981515225182	23.2340524799031	42.8441737835351	37.3236782493947	17.736732294431	20.6781606372881	44.6351507578693	64.8705926363196	37.6523060566586	38.5919187598063	37.5523920929782	36.3102259414044	31.5102942581114
RPL9	20.7596929997975	42.6208039576752	59.3430319086675	42.2347486443904	20.3138798385986	38.5754274437019	13.7331149497772	50.3917873250304	51.7836096956258	34.7712501658566	17.9906298677602	25.5147996670717	32.2419288096395	60.2384306618064	53.2515981192791	18.0240299410693	21.6487555856622	35.0357571701094	15.9322329303362	20.2273516601863
CD63	20.205017797275	37.4269941895128	41.9860844966969	30.9988241973576	50.1078874426094	30.7539703868704	69.4077774669694	23.5078561176713	31.9816978798514	39.4659471725846	32.5279942200661	22.4936319500413	19.0239215156895	33.7524593852188	32.289626234104	35.4606525920727	32.1330295462428	32.2275470148638	32.5022679644921	25.9687665780347
C15orf39	10.7943665352161	30.5637576333735	30.1542234591011	27.1632156201137	40.0859859855347	40.280801334424	37.3064141510246	27.3592228858275	31.1817577079387	43.7619207504736	53.400442773377	24.5478579948338	30.3270977571896	34.5946284780437	28.9370171599793	29.5125962054417	46.1515200876528	34.4874808785948	42.3064027613225	30.9490829309454
GNB1	19.0960551019168	30.4117137154434	24.2643669036933	35.2783371053452	35.9406732370267	38.8784523899018	45.9574792120929	22.8049241508493	36.3678131383824	42.5435573559296	40.5536173852267	28.7817590539193	35.0603786009039	31.6339736132149	14.3449179795855	26.1551606383045	46.771109211937	39.8591822646096	42.0529699811438	36.1068703913043
CMTM2	10.6747726324935	41.5669713657689	34.1694525786273	26.9062187376195	48.2506378436142	39.9073932867072	40.1749339400521	18.7955384804518	27.7468118679409	44.0124871841877	27.8510630599479	14.347124443093	21.3572009826238	58.5855475864466	85.4850964943527	39.085727789748	26.2765770564726	20.4860585812337	24.3809683866203	21.1322262059079
DMTN	35.5624806203315	37.2662256517127	20.6978840656354	35.7948478620995	35.3512153124862	30.9646231938122	25.5568464358011	78.2276616519337	22.6838470044199	34.3752325427624	28.5505862671823	25.4971424590055	43.3489700141436	28.2362776159116	13.6553977281768	41.5772237025414	15.6894904068508	35.9655899038674	39.1717380548066	42.2730118965746
RPS6KA1	12.2353886352821	31.8614496312033	30.291286153467	36.0686340808973	40.4970464466349	37.6647855195445	55.0545681502379	20.2853181738613	29.1271965528552	40.7360287384432	32.6067208587695	24.2167884942216	28.714858003569	37.9571940375595	25.9118467039429	33.6728740695105	43.6864188410945	36.8453863631883	37.8030643264786	33.0932391471788
GLT1D1	6.51349585135135	29.8250389028177	19.5443141702128	32.6186571449109	53.3741565991949	48.6678497656699	83.9621902073031	22.3256273228867	29.1469079617596	43.512171040253	32.1451828300748	26.3045538364002	23.8869728286371	30.6137620307648	10.1668034281196	24.1060121808511	42.2613360077631	44.8236417179413	38.5762043674526	25.5109898970673
PLCB2	8.46310949993196	27.8268452411212	31.820094975779	31.0245588801197	34.9622970144237	36.8786383418152	29.4220869855763	15.5371970042183	24.0685054736699	44.6715478851544	47.9523221875085	35.6669233503878	28.2431384339366	35.0401744491768	28.2427303857668	33.4528661922711	51.321053904885	35.061179943938	40.6520581871003	46.5265520499388
DOK2	18.1496542155806	31.3508309882411	44.4516542067614	30.6926444434101	34.903649499755	32.3042806031357	25.7063489799118	17.8806422616365	29.5691770651641	32.6322858897599	40.2834311807937	21.1981706403724	34.2144645585497	39.5242691376776	34.6138931852033	41.0259078941695	51.7850697618814	31.923984032827	33.5150874061734	40.6967214282215
NFIL3	6.16537	32.2004	30.0264	47.4077	51.9185	44.3157	89.3123	19.7429	26.8289	54.2468	39.7952	29.4338	17.841	23.2293	10.3429	24.7954	21.1275	38.738	32.5183	25.3156
IFIT2	3.11842974965326	11.7668777246879	51.8403176523347	34.8936221361535	12.3874405987055	24.8823317172908	10.8685851081831	11.8943462730005	22.1885247820157	49.0197416909385	89.7032553344891	16.6491	37.7196121377716	52.1113504748035	31.1443987656033	18.0402256997226	36.1543281211281	23.2496395607952	31.0978806287564	96.3395445212667
TIMP1	19.7079398914246	33.1111275262794	28.3916159633472	28.8643007600277	51.1616175207469	41.7039828485477	44.5635709100968	27.7595710878285	30.1078	33.5189188713693	32.9734759087137	34.2018847330567	26.7599066562932	27.2396516950207	30.4122042067773	30.671247417704	36.0658275982019	24.1055343077455	54.0008292994467	29.5349910982019
RASSF3	8.76795481018627	25.5311171162462	16.5727738005187	36.2686304899788	44.2568453496817	51.2117376201368	54.5428444916293	17.7384934124027	31.7886141445414	40.9609062079698	39.540713043386	27.8335011902853	39.2196101044565	30.5763503614713	7.70695293444942	21.3148870299458	51.321918654091	37.6698869809007	38.9068449136996	39.458074983966
YPEL5	15.9928579356913	32.2089061467407	25.1484047591348	36.7100962879275	44.081115621748	36.742167211634	58.359655732242	28.0332920947092	40.9410885931014	40.2874765495469	42.9744543098509	34.6066197942122	25.8503165828705	29.2774009514762	11.5426289421222	23.1924903700672	30.6475345638702	37.2028107421807	38.5245761207249	28.6671571824028
STX10	14.1656691815145	34.3484544448775	39.3344452967706	28.4861480244989	46.371935357461	28.8757257004454	40.6446197628062	20.9891910155902	29.268137298441	41.6692494699332	35.2547689738307	25.2641387327394	20.0169989465479	46.1191305979955	39.9522819927617	34.9407344097996	34.6157869064588	34.7435255066815	38.3902079365256	27.1170058947661
LY96	10.2808744615385	31.5910243846154	40.0801	29.8375353076923	59.4710599230769	50.4167313846154	72.9869008461538	19.5808362307692	31.5552685384615	39.1258379230769	32.9634037692308	17.0869947692308	19.7485527692308	39.9309703846154	25.5771	25.9358324615385	29.4889463846154	34.4971	30.2604751538462	19.9056
SF3B1	11.8962881295461	22.7548523470876	19.8510623431533	35.8182451217733	34.0674631669705	44.1267639762019	39.4111906501295	18.8054330465406	35.9317987031955	39.3588	45.3592745033106	35.8454812563094	36.9967876811247	25.0842573991939	7.54001188081758	20.247816689857	61.1193799812878	37.6802034948661	42.6503576595336	45.6974204720276
TRAPPC1	24.3739792519214	31.2839462288642	34.2163462442357	30.6618057608881	44.5920718257899	27.7383430939368	32.9614095234842	21.6883764013664	31.9467335371477	31.376573206661	35.7694284739539	18.4077766601196	25.7236449795047	43.5956415610589	50.9871553262169	36.9169454970111	37.0188479649872	28.6186347207515	37.6321613304868	34.0643924568745
DUSP6	10.3520148123866	26.9736826690853	26.0363489354755	24.0237352184504	29.2995011808759	57.4192945032392	12.4386772884167	19.5593520326509	35.7441920748899	30.5568717286862	45.8826979429904	15.9924287390516	54.1598257266131	41.9786165745012	12.1318877297227	31.264526786214	66.1425508287121	23.4993656594973	38.0689153581239	57.6081004112464
GRK6	16.6857802201056	32.5531646008722	30.7455359664907	32.4899203745697	41.5855975542805	33.5481090617397	45.7822123006656	22.8608332464999	30.6464265391324	43.9826929653431	37.8708	24.9866674923112	32.5736874787698	33.2098854868028	23.8276337824191	33.0255115949048	41.5141719784255	36.5157512666973	36.0295951980721	28.2107206584806
RPL31	40.1720700953193	34.7032790200872	41.1602664735645	34.3197382251279	31.6262070994883	31.0509400704946	24.8194435283305	26.7855363909418	38.0805973291643	30.8457779945044	34.9001036202388	21.3140497868107	29.435742531173	45.3272745169604	32.9175601263976	31.1956266848588	33.4555504472238	28.5236301246921	26.745008000379	40.3253460339208
CFD	15.0021591237624	27.7674046160616	52.9670849405941	31.3473765808581	45.8430036567657	24.6641235808581	28.5970215126513	19.4800351567657	22.9760933619362	30.7421253085809	31.6497349125413	18.3962376870187	23.1850962508251	38.1965986947195	86.5521968355336	34.6404785049505	36.0155913630363	34.2363415616062	33.2707700242024	21.1041879306931
SNN	11.0601	29.6101	24.4809	28.848	34.0688	37.8651	55.8369	28.6727	33.4773	35.002	50.6472	27.428	36.61	27.2896	9.86441	21.8534	36.8827	34.5948	42.8852	48.0558
LDHB	34.7545	28.8784468008716	32.4911732933289	35.8651388856856	27.7838032309755	27.9226190885015	15.2267082815957	21.054107620181	48.2029741501844	32.4283093603755	37.3741205521287	22.7282026768354	32.7821476573919	48.744235364063	22.8342546037546	31.0750639369762	51.2907840147503	29.1443688437814	25.632324079115	48.6984599420047
ARHGAP25	8.62523678487947	24.7110763287071	22.5883673577429	32.8008247370343	33.1218005140614	45.0097264097882	37.962563820672	16.0335576234478	23.8553849589116	39.3561330914901	37.1235819194668	23.8246628005844	41.6489618104456	41.6214662089116	13.7574929417458	32.3075377441563	62.1627854669467	32.3701928089847	37.5938624704164	47.6575694035793
USF1	13.6425605547945	27.8743818039384	38.2428603189212	28.4502947277397	34.1025390291096	28.5740343694349	35.8635424640411	19.0430219173801	28.961286547089	39.6979095659247	39.2990728099315	24.4941	26.0899211314212	38.4508485188356	47.8124279961473	31.2224926626712	38.9892330903253	37.2314779734589	39.7892950372431	33.414436848887
PICALM	7.70512128492589	20.8887052146011	16.2189430438348	32.7840649605803	34.5243332653737	51.5128048981394	55.7586389203721	20.4984392152318	31.1889321559445	42.8489057276884	39.1252	28.2099120562914	39.5016439326711	24.3804409046042	8.31268110296436	21.4170366117944	45.9117918454746	41.5081013776411	41.8191654206875	42.6440609448124
TBC1D10C	12.2897627117028	30.8022588873435	36.6779128013114	34.1326788197894	35.3182425491754	28.2426631364991	23.9607090828532	16.1095322525333	24.2617469191337	36.9396482149811	34.7171914752633	19.9454817782635	30.2735107826346	50.8310405620902	42.8315520923902	40.8132860804689	48.0008896518975	29.6853282263064	29.5834793024041	40.7355769159547
TNIP1	19.0631867624719	33.5670544676333	30.6191247645434	36.2738839644398	36.4299219413085	33.777708001381	38.6109283728638	27.4632244617642	25.7043799461419	39.2559978850337	38.6715880583463	24.9883968353185	30.2125860725013	30.595139561885	28.7163286891075	30.824019246677	37.0854274886933	40.7252050759537	33.4982389521837	29.8592605097531
PPP4C	13.3062731778266	33.6038907738749	36.5948025192097	29.4561068807172	39.8846290801317	28.8495979206001	38.9160213516283	21.0554601888035	28.8348689176729	41.1371052854007	37.3446440472009	21.6826762125869	22.1390430084157	39.4863073882181	45.3412448554702	35.2824968401025	34.0777358587633	35.5808243446762	35.6599393143066	26.9901908569338
DAD1	25.6590970052562	33.1144778081472	30.5420347253614	33.4626460013141	37.4757679316689	31.9790476714849	30.3643805676741	25.8657296452037	35.0351197844941	29.1228771327201	35.7415088554534	18.097521674113	29.0992018383706	44.7774249145861	28.9687496925099	34.525931109067	42.6208183718791	30.5228643942181	31.9535648593955	35.8173944388962
PIK3CD	7.91871582627783	24.6432877755827	18.6038888202153	30.6813393414864	39.7721912227449	42.0290016509878	45.7436480657468	15.5599565988293	28.2361956482701	39.9321627558273	38.1742023108603	27.1209180711822	35.776096702101	33.0700391591931	17.846328100554	26.3733220409742	55.6243120789171	37.4299736210933	37.0105799105258	39.3833987361764
SNX3	19.7409972527352	29.5669384978118	24.7177558884026	30.6221095820569	46.5142294277899	40.215720012035	62.7148516088621	28.7330730229759	31.899256666849	32.2445109245077	37.6660669502188	24.3876268796499	29.1341389699125	26.460769416302	7.50133927625821	19.674884356674	36.1265741247265	36.294227250547	39.904848690372	34.8976285607221
MIF	37.4473032972603	33.762347809589	42.9684214041096	35.8628550054795	30.7725637931507	24.4167706945206	21.343996890411	22.255937090411	32.6977168205479	26.3809833164383	30.6298687041096	18.4515263534247	22.1256536424658	49.1252645205479	53.3194534493151	42.775329969863	37.4617874315068	21.4403000082192	27.8536432780822	25.0703677273973
FYB1	8.5701029632778	17.9739796436586	19.6676176316446	33.1763757250368	31.8823794921229	45.5381503006914	42.9490622984246	17.1906772456081	38.2714	38.9015	48.3945323915902	32.941359693755	35.4984443783294	25.2588405513998	8.49532442513884	18.4463135765613	49.4082965423325	43.2335828019948	39.700330204919	40.3150673149722
CYTIP	14.031154052896	29.5259300183215	22.4420629024823	38.9792076338652	37.6390900153664	25.4099191474586	56.5006732036052	21.2425795892435	33.8568321548463	45.4791065667849	48.4315478188534	34.3060656291371	29.7884783531324	22.6064312171986	9.54762117760047	26.5215182697991	42.2339348495863	36.5365245806738	29.8345417095154	30.2272020254137
CSNK1G2	14.1174489103412	29.5363444924623	33.7253799103412	33.6817300674425	36.4229352832584	30.0509888428987	33.336702617826	19.3018758460725	29.8832293998942	44.2080172475536	38.8534421444062	27.372203966411	27.8211754006876	35.5400122631579	22.7501023665697	27.3923431666226	39.8229322454377	36.824741596932	40.7571712919862	33.292559047342
ATP6V1B2	9.59306253046043	31.2668800588688	27.7126499883288	28.9330424646659	34.0931377301526	40.6612522543286	45.4487004886495	20.8274003412851	32.9216079162498	42.8361693988714	38.6809520043607	20.3312510218033	33.990213590227	32.325312410286	18.2995060415544	29.0514290153905	47.7042277174554	28.5752069905092	31.067827135565	39.1271498144158
STK10	13.0398176205272	25.4074527470555	23.9332973070107	32.4636328019069	32.6112555680314	38.6200267516545	36.417996087493	16.5573097929333	26.0959546307347	38.3229898152552	38.4655737652271	26.8141322439708	34.3682786518228	33.2806598462142	23.1691341163208	28.6770416192933	52.1722951394279	36.4047540040381	36.1212386909703	40.2154959289961
TUBA4A	13.8020025838291	33.8415392087615	27.1547008507301	36.0695201362899	46.1770257030827	27.3176021741482	59.7690679962142	24.319380464305	27.1996546879394	35.4865076151974	27.5990821803678	32.5575967531098	25.6879775029746	35.9320745643591	28.2258913739859	30.0835068171985	27.3485288469443	36.9614009307734	30.1837129689021	26.5229615516495
TMC8	15.3085	19.4811417866167	27.2184603654656	31.8597639608485	24.1109713512713	29.2345665933552	14.8703260575573	14.4840137629075	30.1064599128061	37.1115915230073	44.4694920124786	29.7729105832163	35.0845659616285	45.2158203643737	28.0998795094369	32.8183983214787	57.1395574896272	28.9130577304633	35.2477562629855	51.6383861835907
STXBP2	11.057200571405	32.0403397496294	30.9967930034591	27.8866074190413	42.6454144475375	30.9391752319223	43.6385698790973	18.8815447718663	23.8367410663812	40.0925202671718	34.2971743373415	25.2126919843518	20.7486697787844	33.3003827967386	44.6919150082359	32.7145151161258	33.8851144447373	39.1432112012848	39.0253114009224	27.115560581947
CD79A	69.8379984166667	38.145850514881	49.0326921153274	12.6823947165179	29.8660465580357	41.0498441465774	16.6231139330357	20.1171512046131	41.7383712589286	20.1818169575893	25.7397	12.222261844494	30.3843	36.9865949181548	32.458650203869	21.5190487559524	57.4815813787202	24.5860953787202	23.9666161696429	27.0794800349702
GSTP1	28.2737110912698	35.0567110068027	40.2861475697279	28.1001764688209	43.8498066060091	29.0993493248299	27.4528688395692	20.7252659886621	33.7577792188209	26.0607799926304	31.0024742335601	21.9736626575964	22.3411074183673	37.5204091995465	43.5239407120181	32.1687118718821	35.287618356576	28.7466278803855	34.163256468254	31.0907803480726
AGTRAP	14.4807116098563	33.8693328985626	38.3726863786448	30.821820838193	38.4011833404517	32.3004497137577	48.8902336595483	16.1658527047228	25.2313439975359	36.4007438907597	32.6383928349076	19.2725256681725	22.5265186078029	38.3261978410678	47.8880022960986	32.8837595326489	30.2848588780287	32.9552983075975	32.675728550308	25.5198283958932
GZMM	35.6428688412698	28.6088849365079	26.9552012338624	44.9058709862434	24.4174128222222	21.0263454084656	20.0123245312169	17.621710426455	25.8123572074074	28.4298117936508	34.4941593693122	20.480841605291	26.7834077915344	54.9886	44.1808451671958	38.2959456582011	47.0470512285714	25.1286583407407	24.2032327873016	39.5468277714286
BAG1	41.4668971576417	37.0128828347236	29.8528715942316	34.2571328929733	30.1336233742401	27.0751870038173	24.1644998309063	56.4310530319525	25.1495269375088	31.1037799694613	28.231	27.0466660600877	28.0686820326594	32.3304	26.7158835577548	35.3783121341722	20.2439221698006	28.5007758080023	27.6974780613601	34.219475394175
RPS26	6.03148999902582	36.8893873999026	10.2951058509498	8.30054276278617	34.1354138723819	7.12962118460789	21.8041299542133	6.35092507939601	61.7797977418412	76.3118956609839	35.4070122630297	5.29828132099367	40.8737239707745	74.169339460302	12.7087896736483	35.6613013852898	12.9016237915246	50.1766672031174	81.1328080272772	7.57812927812957
PKM	25.1765937271349	33.1431309510033	30.1102538034298	27.4434875650957	44.8705778233784	33.0046781455903	32.3096972986468	22.3321483659589	36.9938297946804	30.81	34.3996818310779	21.9735674370042	25.6550038808913	35.1159321140924	22.3119190358143	25.6059900544797	37.7499338122959	30.6993128805413	41.9630025160989	32.556880080028
NFKBIA	19.4957848311727	21.8330831579258	32.0182846529169	40.8824594708309	41.5886257972893	30.1461833624042	60.7117243562168	18.7309239457867	32.5671264086623	39.1514904443135	34.0714611125516	33.0343094826164	22.2419819994107	23.1899976832646	19.4740798688863	22.8049683302887	23.1213468515027	54.9176	33.3948798438421	20.3195878668238
LAMTOR4	12.7593283454169	25.8940467845676	42.9086151294666	23.6892165380632	32.7585254681512	24.3492198705334	23.6666762221647	18.7967622522009	25.5229698917659	31.722218127913	27.4930953148628	17.2850021941999	16.5588591004661	56.8814558865873	90.1271320362506	43.2507979585707	29.074581069912	24.5641975867426	29.6418526193682	24.9417587633351
VAMP8	25.432611473743	25.2579946759777	48.329227972067	30.4282180759777	38.6518531351955	26.7340704212291	25.9671478212291	18.5421108357542	28.0516084893855	26.3393752960894	30.8958321318436	17.620112077095	23.9014055698324	48.5800052849162	64.0041922022346	22.2736789296089	35.0502718256983	21.9106901854749	26.2242438402235	35.4816387843575
AKNA	9.79744547335157	18.9006752921423	15.9324096971984	26.7459408073767	25.1313942959155	31.9450550329214	28.8959786582398	13.2297881831903	22.7822233277049	32.9826201612112	141.170050183756	24.7660842199792	33.8203630437695	23.9635584768418	10.7456971032921	19.4145068633148	48.9517290025469	25.1267613142156	29.8087884143005	34.9461851037638
GNAS	22.2216536996085	33.4913329914945	19.9098730017101	27.2745161595338	29.122206782278	35.2963726815175	28.3322953025516	25.6215093140723	29.5669239762837	28.3737044410243	34.5860206848927	56.5296	24.5863399862742	30.3319588675127	3.8399223963818	28.8654924287386	36.9658986745871	26.8379946219792	49.3119299423068	44.5653190199361
ELOVL5	10.7239717618673	22.6604235853659	20.8302074568581	36.8954040600577	31.4054213469709	43.7426319362707	38.3036346302124	23.1608969357461	35.3735917532127	36.3792592252819	40.9655646674534	29.2852306407029	31.0845301985313	25.2263617324941	6.95095916443745	18.8934094948859	49.1387191696827	37.4169031085759	36.3981386726987	35.7976172116444
PPP1CA	20.785105783452	32.811565643015	35.075713942794	28.5313487819789	34.1125216980113	29.6547780085932	29.0515930427204	20.9780200996808	30.1801787969556	33.2655149835502	30.0508862403634	18.7864100100663	25.8971397183894	41.2593232555856	37.4675651009084	33.7855239283084	38.8268103518291	27.4698313832556	31.0397903162288	30.6737968148785
HSH2D	7.68298755238375	22.1087219308417	30.127300951442	23.5210215503237	18.8633235285462	26.5869940288405	13.7116144381989	18.1268174296645	25.4684916698058	41.993256924073	52.0324670832843	25.994777949382	32.2195016133019	35.593275207475	39.0516185885815	29.0889704326074	48.4899591739258	31.0686178334314	44.6283223993526	43.067496444379
RNF167	14.1980452157434	29.1735507915452	26.288542771137	33.6794807292274	41.7017845153061	33.9239461938775	40.8488877784257	17.1727095885569	23.8702232773324	32.9760567722303	29.9538259475219	18.4651816851312	26.2738	38.672937553207	30.8141055335277	32.6954183629738	40.8816449391399	29.9795399249271	32.7616529056122	33.5269277558309
SPOCK2	34.0429289019516	27.3314551984387	22.9411236446526	33.3842989113193	19.1199262427791	27.7258958135831	16.587447954879	20.2912334023419	43.2937212227947	34.8235343861046	35.7012874943013	23.2970527019516	40.0053994078064	35.0911283185012	16.8960247309914	26.8854777881343	54.0639439058548	28.4081622830601	24.1105645581577	43.5907507420765
STK38	9.46138	25.0358	25.7504	31.7195	32.9202	37.1465	24.5554	13.0932	22.869	35.4667	34.9525	18.4151	40.07	35.6236	23.3962	33.6975	58.4358	26.989	28.6466	49.1886
HLA-DRB1	63.0296867431074	50.3955438923127	22.8044571203373	14.7609219766461	20.8204026801816	13.5750057009406	35.8203498196562	16.3305617087253	72.4531545186507	11.2652184492378	26.3442196299059	37.9493695008109	11.5794994524814	58.6385730882258	56.3147125085955	20.3140651316899	17.9818589834577	12.071132871878	22.7003020849822	21.8844510012974
RASSF5	14.1571281667383	26.0149029476703	18.0566991369176	32.1793221274552	28.9439448619355	36.5139915790681	34.8239802136201	19.2451739339068	35.7392162262366	38.0401665113978	39.6297125790681	32.241545717276	35.3457567419355	30.1626676633692	7.00867724086021	21.0471293055197	47.6749718992115	34.9533506308244	35.8974902887455	38.5340575969892
TNFSF10	4.43411924556815	17.2034141429817	48.3989787239175	33.1781463812845	27.5121	39.6124687968614	26.1444496875908	11.8532794705028	23.2708873281023	34.7747469142691	43.4861918299913	13.8570679712293	29.3948768814298	46.1935873173496	39.3736294591688	23.8652959787852	37.4275968750363	27.8323004507411	27.4281074292357	50.7646817648939
ADAR	9.11004097794478	19.6534940022872	24.0284713483091	31.2519495568535	28.5802728330338	40.8934945908348	30.3378233621957	15.4700259411861	26.4820091369057	42.4406271261232	49.5561378586832	24.2029385879758	35.2905095980232	29.9173542301095	14.2873111369057	17.6996339080216	49.2878495217285	33.4679002066656	36.6530669169253	46.3035929140663
CASP1	10.9509365250946	22.8343209044136	36.4728518774275	32.3390871308953	35.8841008799496	40.3508990443884	35.9164109770492	14.9138846355612	28.8786017639344	34.5708349947037	36.4893592380832	18.6970326781841	26.938648540227	34.8990168345523	21.7017785132409	22.0885196721311	40.9254078002522	35.9182179704918	34.0379957624212	39.8331123288777
XRCC6	27.9320633116523	28.326291689889	29.4132753680641	31.2519047244143	29.8189247090012	30.5522367154747	23.8076508486437	20.5714562832922	36.9670894383477	29.8290410675092	36.4356432237978	20.4764262432182	29.2508773088779	35.3609652222565	22.9210450098644	26.453409378545	44.5801288002466	27.8618357410604	30.2468876371763	40.8119022160912
DEDD2	11.6399398540479	29.823366736222	24.7635338517674	30.4596822413531	38.6382071429114	37.1651059323451	46.6764925872292	21.9111841235272	26.9324916830103	36.5724263561384	34.3861351565944	24.5768631033827	25.8426957913341	38.2105257430635	18.6152301220068	28.5699669665526	36.8406841706575	32.050127686431	30.7603204450779	26.3743390535918
EIF4A1	24.0212153687248	31.1917767738027	26.1650314045009	24.7177221569533	34.7690397761108	28.5161017930371	27.4825938897865	21.9859045637623	41.3691179161377	27.8577168740142	37.9990339632622	25.8377080342374	28.2967040678977	30.5521569740335	18.1604885547221	24.3135042756299	39.1371418611271	33.4261047903443	37.7669502110021	37.2350812917869
STK40	8.13092160751157	29.8335556281595	21.6833262864009	26.8232457226771	32.5258316986472	35.1539996308295	40.2972552627269	21.8849155368459	24.8873671098256	37.5044738693485	42.5267421575294	25.1875293666785	28.3927280261659	32.9253108572446	22.8097345122819	29.0325044405482	44.6269833942684	28.1670243177287	35.5804134676041	31.9162558732645
MAF1	25.6663036927536	28.5711156695652	29.5384988401656	27.6981949503106	33.301173642236	29.6317806679089	28.9792194405797	29.9292727664596	28.1784753768116	27.3363235768116	32.3891864757764	22.2344326944099	27.7933492836439	33.9797007283644	27.9363248335404	29.443853784265	32.6622131619048	35.083866057971	36.8506018393375	30.6537561610766
HNRNPC	17.1810666303305	27.9755552414644	24.8306051756479	31.5067171413684	36.235542548334	37.9260381833265	39.1264337631976	23.3945939679144	35.3075912310435	31.6758525484711	35.0547661232689	24.3254608785136	28.1824508258604	33.0926600670506	15.3051439565337	22.042	38.6749927224736	29.2928218772796	32.860525171123	33.5870276282737
RPS24	32.5933002872653	31.0194320360199	37.4927637211649	27.3349319770086	29.0828887792822	28.4185085152638	23.3346391462511	23.7622733672244	33.9013151984928	28.5133703416784	29.822860377826	20.295090329544	24.0076054304509	36.5340911513603	33.050097303998	26.2796515973943	37.9189	28.4989072403883	23.387379594712	42.2501354497382
FURIN	12.2751074395161	21.6064675762097	18.2196849139113	28.1876997695565	42.7311934358871	32.1393785633065	53.5928841260081	21.6472789987903	28.1025102870968	40.9248292635081	35.252	28.4133639659274	28.6593756278226	25.8352983804435	13.3654851568548	22.6433507173387	43.741624191129	37.5578960256048	36.0308858086694	26.4424479953629
NRBF2	3.98726957653866	23.9716387638085	18.9845594134666	30.592473581273	41.6566807869542	52.5982249768543	54.380145297212	15.5279968963703	20.3615722651236	32.440439689111	24.6778822688059	19.4483855497107	39.1018366649132	36.3113890073645	8.63294617306681	31.3686927769595	43.9790840441873	32.0658202488164	26.8786581141504	38.1776880731194
SRSF2	15.9732248817204	26.1149442150538	24.5999428007392	32.668475468078	35.4969383266129	27.6108317872984	27.4957098702957	17.2154616192876	34.3608226162634	32.5213783733199	41.1189932557124	28.3467363454301	32.7935638168683	27.1490339146505	11.7242807113575	24.1707735645161	47.780949172043	31.5170469714382	33.7443408672715	41.9835829573253
SLC6A6	4.74774394269445	22.2848614625636	10.4896485310153	29.5066435862612	35.6376490043615	44.2871164927308	61.7312107122607	17.3786928391083	28.5374467626605	42.5844340398595	32.9540489160407	33.2235696654955	27.7410459184638	20.3358754792828	5.02432466307245	15.484890432033	49.9687541789435	41.8117836027381	38.4915865533075	31.8597839254907
CHI3L1	6.85246499970265	37.4715914763604	6.58609043889385	27.2343521406482	92.2769588813559	33.1533888093964	26.8226524495986	22.1842605159084	14.4893986666667	30.9697926494202	28.411799764496	32.3888838432947	24.9168421772227	30.5651937404103	13.8095845851918	14.6832653107345	51.8256742233125	44.8562873348201	32.7069715346417	21.1770701388641
HSP90AA1	17.0947848206788	22.3434460551305	23.044438656857	30.2621032032568	27.6066534883265	36.5988817363155	26.1187229399647	16.4221749752796	29.4870625422798	31.0503666048656	40.5260498438297	21.7516542797724	34.9746266611732	34.7318954632137	15.8465333254856	23.0787565611144	56.2616701343928	29.1284458418678	29.8504501632333	45.9757635734746
DPEP2	6.1334829436821	23.2289104010863	26.2444122753002	24.7737280917667	38.9384953316181	29.5244949957118	37.0476792338479	18.7265672344197	23.7058181709548	34.609863649514	35.150161427673	21.3546522998857	22.9283902367067	36.1748104591195	35.6004569651229	30.7716991743854	42.4835282821612	26.388898014008	45.5104238281875	32.7367866821041
DDX39B	9.92080115113458	22.6498949006708	23.3404150513772	26.0111519942914	31.3721065972599	31.8815184446982	26.6259781715427	14.3108611255887	26.0256035644356	32.5110733349508	37.3072094478379	27.0353668307407	34.6922437217069	31.0931028093335	21.5535599216498	25.7533231708292	53.2593262481804	31.5629490171257	35.5939273800485	46.8435350633652
CXCL8	3.45260183578053	11.0781997812983	10.9735852287481	26.6053150432767	20.1156340490726	52.5155153597373	9.29979348995363	27.9260835498454	36.4365078098918	76.0536575722566	41.4218860962133	41.6436	49.8190137670015	49.1155703002318	2.75284257496136	36.6571937967542	21.0391734169243	15.5141907619784	23.0168421680835	33.4288206615147
MSL1	5.46100223559871	22.7783327754045	18.246213758835	29.3842995776052	40.348465375534	34.178493954822	56.4153809502913	16.2408555356634	23.6934682022006	42.796909873657	37.1171788117799	26.0000746728803	27.2934499808414	28.924083303301	7.28557434834952	22.835594761165	45.1567893438188	37.079627677411	36.2158913517152	29.2350284001294
IFI16	8.25124463090291	18.9928787669059	26.4539461163581	38.1473959799773	33.0608457954288	42.9821095787684	37.1012243271628	11.8298465198338	24.8175420538345	38.1605205980355	43.0041723350963	18.7512530551568	29.8238759251983	32.0770232757839	14.6303484206649	18.2766692878731	42.409565127125	30.908337166037	30.3719736392142	46.4187146611258
CTDSP1	14.8876385836584	29.0310330110533	28.6490952110967	28.8653307763329	36.5201985899437	26.8268868740789	33.2161518747291	16.829156399003	24.5821584512354	35.3996810294755	32.4100182505418	22.3784118983528	29.3924595494148	31.5562178307326	30.0657931794538	31.0259127217165	35.8666888794972	32.8240511161682	32.5774393528392	32.1694600002167
PKN1	19.222395917586	27.2447939643089	35.0022979788016	27.5614303644819	27.004906587281	24.3655891382219	23.9148018953061	16.7074275881462	26.3338954747999	31.3744919554402	38.5579514897253	21.9824439396496	26.9721122532987	37.4655793837335	37.5785546640709	30.3375512258274	36.7041065753839	27.6716930480208	30.5910227365347	37.0341182768765
TUBB1	5.37891	18.6607	10.2761	30.9902	36.3909	37.2317	33.6511	22.6067	15.4088	21.6836	46.2207	32.2123	55.2875	15.7788	0.462927	13.7423	48.2867	24.8481	54.3456	59.0853
TMEM123	18.8227033574966	16.3191413334084	23.9036942307519	31.8334233007654	22.6694884531742	31.7647828075191	16.3245123084196	21.9465775616839	42.8016191951824	31.8271002811797	55.6120894414678	27.1252576812247	34.8157537976137	28.2346281004052	5.32255749212067	13.821764161864	44.4355419574516	30.0804238743809	33.9993390914003	50.591771958127
ZAP70	14.6833255272864	25.7134390238991	27.1373688298833	39.1221487653369	22.1906987583741	26.453930407038	13.5706194928491	13.2250106678585	25.8312935387655	31.0043114315017	35.305835666353	24.1235992922469	29.5381975940911	39.4874371853594	25.9008542760632	34.1184949798645	55.420563025781	25.9777947587505	27.4693856576966	45.1843091533685
RGS10	25.3813464937206	27.9753241656201	30.3910078736264	31.1146030353218	31.8422638124019	25.6269697103611	24.3487890989011	33.2301972017268	25.8171393736264	27.2573760078493	35.8252887346939	26.6557663131868	36.6296854583987	29.9904402032967	12.5565430682889	31.5375146616955	24.3679771742543	32.7205529018838	35.5458506805338	32.3257884623234
PRKCD	7.58466702974129	27.8828171167244	26.892167948462	28.5519462391526	38.173796765329	37.8349966251782	41.7998941368914	14.6587097842738	21.9170005628438	39.1756772701161	34.6609773953962	19.6419985608067	27.9000570904461	32.8797462719495	19.9346485051945	27.214620364229	37.9368126255857	33.8607332320228	32.6840812538195	29.4260508209411
SRP14	20.6853	26.5842459369809	28.8328620341964	27.5400197122618	34.5883223160723	22.5284309814362	29.6560948822667	17.6309113077675	31.3347665515388	35.0661629946263	35.8725660542257	22.4834639521251	26.964441359062	31.1085019687347	20.6739514406448	29.9136567024914	36.738034272594	30.5073131465559	35.2594484245237	34.9780879921837
ANXA6	32.5993525286856	29.2911971853667	28.9593771630356	35.4099106708424	21.5660217832244	26.7786290423021	17.7613503680102	17.550658447894	28.817770181191	26.2039976210966	32.5163777265795	19.0406611802832	32.3587066238199	39.526775550472	20.5561377917574	28.0364001339869	49.801979010167	25.0774172786855	24.797829154321	40.4758570953159
LILRA6	3.66549485283297	18.4794179429728	28.3257183723326	23.4578691467991	30.4062130114054	55.4631343947756	48.3133808362767	6.1354152071376	34.6236530213392	20.2508444050773	46.7244269131714	20.1855244584253	24.2193757748344	31.3571745886681	11.7797025860927	22.3907925467255	50.1380151747609	26.5371041504783	35.4881858653422	36.0523391000736
BAG6	23.1691206955559	26.0977864856872	19.1417499259845	26.4419142987506	24.557100457536	29.5285159008382	25.5396069756445	28.7155818658864	23.0946274605409	39.2996453306975	33.9522980142337	30.4397665252254	29.3229942123992	25.2717806930255	16.4080992859402	27.6490183877906	34.0349754872687	32.6526189343666	34.7374685533766	42.5747530433339
SEC14L1	5.41379649188876	19.8405811909038	14.5053928403824	24.7708846225377	26.6561598891464	41.6823268585361	43.1021248856701	18.9954737103129	25.9582773295674	38.1277083590189	37.6092508342024	27.7312081839513	33.2287037640981	25.1894305114909	15.2472362284666	22.2239930309965	47.9793996664735	33.6284412970259	35.8783550819815	34.5432891124952
G0S2	3.52097	35.7064	14.1676	48.8365	34.0734	79.0098	24.7168	12.9582	17.9805	53.6842	52.6028	15.068	14.0906	57.2435	11.0346	31.3947	3.66535	9.54345	22.5091	29.0542
CLEC4E	4.55756668697124	32.4189722639594	29.0238353168359	32.0228123164129	39.8417746125211	23.1064348456007	95.3879999873097	18.0654618671743	21.0721121527073	37.2783338477157	24.0518511683587	19.3285336971235	19.0769878405245	26.7908620215736	29.7497103049915	22.5529126298646	19.4564656400169	36.2085712834179	21.4923428726734	19.2230745977157
EVI2A	10.0304446221646	24.2833048340894	27.6785540771225	33.3647032261828	37.9307325612443	31.2775584607907	42.6439397148412	21.5128176001296	30.8092580946209	31.7252080991575	28.8547139293584	16.435193595593	32.5788627077122	34.9229823545042	7.65104276150356	26.2907707329877	40.7176897316915	25.307698058976	32.6416646681789	31.4516287103046
FAM89B	19.4222455397805	32.0999386502058	29.2443335809328	27.6875592064472	30.9787806563786	28.232123276406	31.2107668216735	21.1162946872428	25.0375344615912	34.5674326186557	29.6657065994513	19.4569948525377	24.8114518155007	37.4308209643347	25.1731027174211	28.0979492942387	35.9403606851852	27.088201127572	32.9955843079561	27.286912872428
CCND3	14.9702138807499	25.4881837283458	27.6508019880229	35.9058437043916	30.2016065261239	20.5938798916855	42.4186622707863	19.7062073992362	27.8110866788752	35.322515496268	28.3518458437771	25.5653695443499	23.7222283690332	29.6073537918764	20.9435921504947	31.2770807807672	31.950504268009	37.9541274466239	26.1820983020309	28.1038956134352
MAPK1	9.96597422430814	22.7728481789934	13.2618557039974	30.5920321137725	31.1937938035281	35.7920909935265	53.7745371509953	19.8732783099207	30.4483066148244	33.076900038032	35.0662861100502	27.8687807245509	32.6515926324648	17.6843629988671	5.01344161191131	16.9015871488914	43.9812909187571	36.826953491018	34.4813987586988	31.2027832498786
CTDNEP1	19.4678229715478	28.535787969651	25.7167	23.9866140868741	33.6782376805766	26.1479897697269	31.6317419575114	18.8272681312595	28.4796812389985	31.7170605652504	31.7647226073596	18.6858618672231	22.4960992985584	33.9837748835357	30.4056832731411	26.6209332966616	30.5681107697269	30.4565283266313	33.841772430956	32.6253561661609
RAB11B	19.6668029107839	29.9323479904721	30.1138528752707	25.3742140372456	34.111319310524	24.0224	27.7862158194023	19.460679261152	24.6715146219142	28.864299448246	31.0508908982243	22.1496081619749	23.1466068661758	33.5393550134257	35.528655891728	31.8232976024253	33.9069092940667	28.0794109242096	28.6335010311823	25.8251851442183
GZMB	26.306641631392	29.9624647024148	23.871940171875	33.4228276384943	15.0006179573864	20.4342594928977	17.9903233714489	15.7464682379261	23.721123834517	29.4116721953125	25.4865896747159	22.0199900433239	36.9850276690341	32.9087831640625	19.9582554651989	39.4627939836648	55.9848525021307	20.2662903444602	16.6576088451705	50.655932509233
CALM1	20.8538494962339	23.6254000068939	20.549	31.7802367890974	26.384466873101	30.8501156448359	27.3511339175284	18.2677475730882	31.5091	31.590846178731	33.628856486659	23.6343076818588	31.9601981049406	27.2428189124218	9.67418539857015	22.0823869895315	48.8310097611388	27.3128812974595	30.3412747901187	37.5255944884463
SELENOF	19.9086787564743	24.1839937414811	24.3932393380282	30.2549377355747	29.6816696106315	34.1766989004998	44.8232793048614	21.0301879082235	34.4400362576102	30.7332464284416	31.9258898032712	20.5566195215811	24.764426135393	26.0690586978646	7.19778981735575	18.5615306887778	39.515834269423	30.112490482508	29.4194	32.2307542553385
MKRN1	17.2296483831936	22.2097029072394	21.7345325777854	25.2253682005819	27.8418737708369	32.1760941783331	34.3052018439158	47.9621635225056	25.1022709450625	27.3291983099435	29.7275552224885	28.520850114496	34.5630027105939	21.8830503807975	9.52297792572309	23.0877676448742	28.5671937983912	36.6593492462776	32.4900632339552	27.5493022601403
RPS28	33.5939598235017	30.2580290141576	39.5195274672015	41.147395006135	30.0005964218971	9.34873845493157	16.3603322482303	20.1876492406796	53.0629478456819	23.8864093883907	26.6958453294007	14.7325444322794	19.6477299188296	17.3872508386031	25.5357811260028	31.8529194601227	34.1598000193488	36.3207031344974	21.0009392359604	28.4163313303445
TMEM71	5.76035074610312	24.0120092017386	17.2554779745204	27.5602123372302	44.1949544088729	37.0444965989209	46.1872385617506	21.6490778621103	25.8755172964628	33.3860548480216	35.9486085248801	21.2229417658873	22.3426558363309	26.9067469484412	7.65042243585132	20.8177765938249	36.9229618069544	31.5185512706835	36.2429835356715	30.576064080036
LYL1	24.0793065184354	37.049389564604	25.7572733978839	28.7228916242385	29.5859374042962	25.3792063863418	18.9340511827509	40.9212900621994	22.769049305226	26.1920550022443	24.4951869381212	13.7217714834883	26.7657863914716	33.9425170073742	33.9814825158705	45.1049139714652	20.410009983328	20.673520954152	27.8146342959282	26.6019534405258
PTTG1IP	8.55982812807464	22.6483753200452	25.2271500621996	25.9385387690133	41.3287050050891	31.3272695665818	35.3422745306757	16.4655499239468	25.024031682782	33.8125655999435	29.9486964481199	27.202547320328	26.6273171620017	27.1208178837998	13.2436390364716	22.3344243389878	40.5545478091603	29.509731959853	31.1984509055697	39.4679206768448
CD4	24.7142755308317	30.6550270954575	28.2221797673908	26.5950986475752	23.6614309684003	33.7505401555848	20.6274129591837	18.5365077709019	36.7083803399166	28.4440392056177	35.2308748786482	20.5634979624753	28.1259370438885	33.3367192949309	11.9758427445688	18.5925584175993	44.6921083333333	23.4265050155804	29.4903067298661	35.0544012260259
CYTH1	12.2754114121744	22.691143567707	21.2333287980397	29.6850095782822	31.3208672220789	24.6565210686097	29.8873608543977	16.048426232912	29.9858557767604	32.3718937236265	36.976603285659	22.3488464190095	29.9758813661336	26.0479009093371	14.6959200950477	25.9600525303069	45.7645843180294	31.3411566280629	33.604566853495	35.1761495768636
GDI2	14.4972457082695	26.4997182861154	22.6474764984686	28.7414458034712	28.9882299504849	37.5411417761613	29.1976793491577	21.1475925602348	30.6120337848392	26.6062820643185	32.399316941807	18.8839963338438	30.1203613708525	30.2273224783053	12.7032902409393	21.5652702759061	41.1581354525268	28.7548994770291	32.2693368478816	36.1313526268504
VAMP2	18.8823302348041	23.635310174946	27.4055746078371	27.2264898432582	31.4066689222462	25.0138536522678	28.2152484402962	16.5293191508794	25.540629686208	31.6179587451404	35.1392046541191	22.1390189867325	22.6242687867942	31.4135245007714	27.9972779126813	25.7438667991361	37.6085324078988	30.4764777361925	29.8233183545202	31.5018019589633
MRFAP1	14.8647103569534	22.4231974721485	26.4668294763168	25.5917495240621	34.3328488825313	25.7565230087154	34.0530013334596	19.0314808647215	28.4560829541493	27.9107719295188	32.8075650943539	18.4206721174687	26.1431291576355	30.6056151534672	23.050084873058	30.3937537279272	40.5362491220159	26.546664248579	30.8824644251611	31.2255628927624
COPE	17.2758576445217	27.2718414918261	31.7680156476522	28.0907	32.8660011474783	23.7451544476522	26.7419637130435	17.9858240358261	26.1648326048696	28.4895685933913	30.5152025043478	18.3539458674783	20.1643097377391	35.1396556031304	46.3682674330435	28.3789900876522	29.0403246695652	26.4517950090435	27.9641993154783	26.0947818410435
ZBTB7B	9.2389764258829	26.3217647035316	23.899487447723	24.6036384693309	36.1713719440056	32.8330040055762	43.2569043715149	17.1937660111524	24.3625705571561	36.1915983910316	32.3255913682621	22.8795190164963	23.8824811953996	29.7040403046004	9.84660325348513	24.6688583115706	42.3957046145446	31.2378736347584	32.3795122402416	24.2863884414498
PSMB8	13.367180904023	23.6786266643678	37.1643619735632	29.419882533046	24.251047337931	27.9595220333333	22.0701264853448	17.0136647637931	26.0633316522988	32.4788124117816	34.8187919974138	14.5182555666667	21.9054339454023	37.6359330551724	35.4952909727011	28.5062836772988	31.2821240022989	29.1613051617816	27.4958548675287	33.1048078554598
LRG1	4.99044120503331	25.3596148571429	20.6316926332346	32.7402310595855	38.3590399929682	47.8086559685418	76.1466566643227	11.0862526095485	22.1388185214656	30.5888814529978	24.2296242553664	19.3886820795707	20.2171151073279	23.3738475329386	23.1634184226499	19.3768142450037	26.6089280632865	35.7355944433753	25.0369659603997	19.5079752050333
EZR	24.7879336055995	24.7752246938527	23.7736034083993	25.5133710213025	26.5142679561777	27.0584785684723	21.0473129665246	17.3117805477785	34.0245014339623	31.2553551539866	33.9881214449178	23.1243665989044	31.6896656104687	27.4561920730371	13.680187500913	23.1414595252587	44.029439253804	28.2645985356056	29.0583790042605	35.6883282848448
H2AC19	11.6365	32.6205	31.6999	29.6354	42.3512	27.23	43.5095	14.8546	18.103	30.2895	19.3394	16.4212	15.8789	49.9693	54.6561	26.5076	17.7153	25.7328	19.6835	17.1009
RGS18	5.47901076329882	20.5354540567654	16.0503305037487	36.8972466376294	37.7879199650125	31.4520565376651	44.5876399850054	13.1737709121742	15.2894266619065	23.0455537925741	33.1019929917886	26.5684481556587	63.3557484719743	21.1904415080328	3.57384967190289	17.8874538229204	44.3483	20.783163836487	28.1247417575866	40.3504691517315
DYSF	5.17822956936978	23.9947340590186	20.4094038534828	27.4199960027451	47.5843968175683	41.3962888797895	75.5126130364863	12.2031256777994	17.7144700941325	34.4155361167791	26.7324140887567	22.6666142451104	18.391428782912	23.8057020358001	16.5338064856457	18.6023911612719	28.118322447558	41.0357324933089	25.9135194301727	15.7871301091159
LCK	22.0333525369148	24.7130551506603	23.4409355396158	33.2220750696278	19.3045517593037	26.5658201089436	12.4011353208283	13.594852894958	27.122343084934	28.1839563892557	33.2670769483794	16.1893295870348	33.5311390957383	48.5955678139256	21.3006560423169	26.6018608268307	50.5128852418968	19.2454007001801	21.4945329405762	42.0847461152461
H2AC18	11.7403	32.9967	31.852	28.9349	42.6138	27.5753	43.327	15.0184	18.3276	30.1762	19.4929	16.6289	15.5151	49.0914	54.6918	25.5519	17.4161	25.5107	19.6511	17.1084
SYK	10.6955153209213	22.3385820230326	18.9910385856046	22.3582740923225	37.7326435831094	33.7420141980806	36.9459060721689	19.8336670742802	27.3396237633397	34.7735948785029	37.5961288973129	25.4840104289827	29.7069307220729	24.1597380243762	14.6183705591171	19.5905770203455	31.3489504973129	29.7815024197697	37.6885992330134	27.8171182040307
GSTK1	20.4211317603227	23.439219230897	29.8899275213574	29.0706525828192	28.9251365244423	24.2024153476507	21.7413321960133	16.3952161155672	30.8322401020408	29.0399219518272	32.1394837982914	21.9778823414808	24.7936356404841	30.1609931869957	23.6284201369245	26.7273318312767	36.2037869174181	30.0025154755577	28.5591185968201	33.3607317154722
STK17B	9.55706758818154	22.7823075893999	16.037446234237	31.6913533289674	33.4849788356686	27.5591623850137	54.3924959276576	21.3844643994822	32.0014050260433	36.5855556017362	33.6967541264088	37.5729069611636	21.3381881970758	18.0578615654889	4.28489000807189	13.2489	27.1937740459945	45.7565782969845	31.5188508195248	22.9414412616509
ANXA5	20.4278488646154	29.7353336964103	31.0637536119658	21.7470536608547	32.8384847052992	32.0817488355556	29.0970172345299	17.2642987052991	39.9412442707692	36.1518080300855	34.4014798160684	16.9607099965812	22.2093550711111	25.8201494622222	10.9554823917949	22.4210535808547	33.3822715264957	24.2751387647863	30.0611600786325	26.1856221152137
ANXA11	13.6686459279925	27.5607632323505	24.2635650196171	27.1417256641607	36.3158841469517	29.1933183777752	42.5312324658757	18.2421793219782	23.6118845721837	35.2230649224715	28.2499271181722	22.8952976116528	20.8940782263597	30.3088249184776	18.6612425772348	26.8407372389287	31.2038289940092	29.3421984851404	27.5722218068836	22.6587513487607
PPP1R15A	6.39828592169657	20.5364783034258	22.2393882544861	36.3667639885808	30.2963650326264	48.2947111990212	27.9534906199021	11.2311701712887	17.8848289151713	28.1418443637847	27.187686182708	13.882460685155	27.1141355709625	46.4358577569331	28.1810868107667	33.8724425203915	31.6449634502447	22.7614279690049	25.2412480831974	30.2449791598695
LILRA2	6.98882	24.4290081979809	21.4752199396149	24.3420277423818	29.5072889872873	29.8380585012152	48.0091909074593	19.056387246962	26.9283661273135	38.3746202170499	26.2705721860161	23.1271476100206	24.0211354406431	31.3982757100393	15.758128224154	27.4971041499346	37.3693618954945	26.5140641349785	30.6053254812114	23.3960854002617
RARA	6.56604064136622	25.3548798684377	22.0030440592452	25.8789843795066	35.3644157815728	28.0197974126081	41.8625	14.8997909047017	22.0714523227915	38.5288420290955	37.3501835530255	19.2402918718111	24.2113927617542	28.3787400231921	18.3329	27.0840249668986	32.6394532892684	31.4968953864643	31.0937194159814	24.4508265460679
TAF7	13.5485366727273	19.4677634975207	20.4610030809917	27.031480448595	30.7575626390083	33.9409002624793	41.2696406320661	22.0996277702479	32.6449840809917	33.0508981487603	30.8010918198347	20.8474886677686	23.5272714370248	27.9349987090909	10.2381095603306	19.2759193471074	36.6926747057851	27.2921354132231	31.3414094456198	32.5989743355372
RPL23	29.3788527143099	23.5052584394581	33.0124690377646	26.0322290181202	28.799452719729	22.2545734262489	19.3776721046571	17.3705371429297	32.561508057917	25.7890635258256	26.9015061729043	16.4904051612193	23.9812201815411	33.7192363674852	31.8297	26.3190605222693	35.8281201803556	24.603990604403	22.131485041829	34.2066333705334
YBX3	26.7377938646329	21.5079111895372	16.032736722538	27.6319208845842	18.3748962101844	39.5729335171094	28.3171189045354	54.3815857931794	23.7627409906043	20.864430916367	30.7813390462823	25.1186189484979	30.3064584519197	13.6831015190813	5.89357902261919	16.6909363910219	16.3621591074121	43.8266074944902	43.5897205674516	28.6665213078529
SUPT4H1	15.0590087498797	27.228900966811	27.1293526786917	25.439186036556	30.7573222943723	27.2519656002886	34.279103005291	21.3492785257335	29.3717158032708	30.2041006921597	28.6256562842713	17.8848890856181	24.1006685565176	32.6258153660414	21.7945110610871	23.7708447797018	28.9709247421837	27.7957084391534	31.1659045021645	27.2913273583454
STRADB	37.0034521696569	19.151446727101	16.9167139820585	29.7213795914385	18.0757741454202	42.4445696905886	18.2568845857727	60.3677641542335	22.8037636547057	17.0438415750708	17.2931004686811	42.0655345121184	34.2702	13.8513045618508	4.40186491249607	28.0683160472144	13.5513742754171	38.2302443843248	31.961701650299	23.7588037548001
RNASE6	15.2906	21.927	25.0107	18.4855	40.4633	28.2882	60.0146	21.137	30.1221	45.0975	27.2338	16.6596	21.2307	17.4346	10.2105	20.9387	30.9754	21.5366	29.9398	26.9215
ACTN4	12.4873012871837	23.2600524968163	15.2699447340408	31.3840295022041	27.9236303056327	31.5362626075102	32.909326386449	15.3434421627755	26.795761322449	36.065954506449	33.1128185018775	23.7095630321633	30.1084485441633	21.9867180419592	5.60657990171429	21.5657080323265	45.7919274870204	30.2217182417959	33.3542385154286	30.3742992770612
QPCT	6.59191957511211	30.4739818112855	18.0084076479821	25.9246814742152	43.0234101715247	33.804959956278	64.4229663370703	20.6828858176383	23.4778016434978	37.2402185014948	24.1412492798954	25.2379957727952	19.1716736569507	22.8455292275785	5.14015418273543	17.2532197869955	20.3889626603139	41.724488764574	30.1916925874439	17.6020488366966
UBE2D3	10.9792230541617	21.7062500585424	21.2838436580048	28.5166741573078	32.8923741642772	36.9685161548188	40.5411509764038	20.452046204998	28.5966699232378	33.5700628235763	32.6607355534648	22.3571845307646	23.4975220974711	24.159494307945	9.52102524203505	18.2971481985265	33.2439292697133	29.8017562651334	29.6887668584229	27.7451849676424
EDF1	25.2518964623568	26.9124688363339	35.5399735237316	25.319549707856	28.2255284018003	20.5660671031097	20.2616755785597	16.6810045278232	28.7224308821604	22.7511297021277	25.3920759869067	15.4635613224223	18.2534756513912	36.4169984639935	41.1980905646481	29.9407268404255	32.9846578944354	22.154335702946	23.5857306391162	29.5595549615385
YWHAQ	28.7924954120696	22.8213295638652	19.5872231469826	33.3474569378008	24.221534077749	28.739327258793	25.9248373209922	20.3829416053314	32.6028228822658	26.292702122177	31.1223974842651	19.5538885005553	29.880579358756	22.0141902432432	6.20285276119956	21.4725342421325	39.9908067989633	25.5740082399111	30.9425183591263	35.2671183961496
CNPPD1	20.7240888139022	23.8044491445384	24.7395418856197	29.028617797352	30.0545513644722	24.0954366458257	26.0770730415594	28.2435102714233	21.649418746598	28.6498599621184	25.6527142456786	21.1635942522986	27.6087910058845	28.5047680099301	21.1052781651342	31.771450929018	28.1848204549467	28.5934857193821	25.4964361015079	29.0864486226554
CALM2	13.2823988125967	23.4918305459019	31.4464936417827	24.8023607400534	30.1327294254182	26.0835406773513	36.1890484439758	21.1255232368902	28.7020836561226	28.097345801912	39.2542002765359	19.1638117712639	23.8355038518206	26.7365818224378	13.9862169579643	21.8157536003093	28.5108576929566	25.5150230612962	29.8982402689442	31.7774828610994
KLF6	6.06950457289461	16.7070528038769	12.3168112782212	31.6075172293533	25.0076732093175	52.5548800342075	39.3953150223163	12.7383797730901	20.5624987510995	30.4312510327415	29.094075916273	19.9063029757289	39.0681987344844	26.1508293611337	3.63993799169246	14.9347566996253	53.1186433311614	30.6827769744258	26.6589462852256	32.7016962091546
IDS	8.78512375446525	17.5066618303206	11.7324604667527	25.2172160411018	31.4705524209167	33.4669874733161	45.190026092748	17.9256422069077	25.8779204851517	33.1386828791694	35.5833642842694	27.0448839355498	31.0590613581881	18.2898559829998	7.23155671981924	17.7127291881859	44.0655774611577	32.6994747075533	31.7791957649021	27.0180093948784
IL17RA	5.38738782407407	19.6724811519165	19.0505025996985	25.1881084434754	36.2927701421189	32.9746038172911	50.0248258582041	12.7568846721576	21.7553646855082	40.0131846498708	27.3643152703488	21.2721168204134	26.4646223255814	23.198647505491	13.2375074228036	20.6401997484927	39.5948355728897	34.5419774102067	29.2175885335917	23.8431151845392
TRABD	8.76621418541997	24.4372666773376	31.351724503962	23.8614265980983	34.7651888282092	21.4702	26.7002907591125	11.2326161423138	20.5073630101426	34.5220465565769	30.4483840247227	26.4994134599049	21.0826088580032	31.6335987889065	29.7993759844691	28.7641305026941	30.033443185103	31.0093911283677	29.3111447264659	26.2537802754358
CX3CR1	9.88852919392779	13.6040758777352	14.0660364113786	25.8015640724836	15.9929805155908	40.7403383419037	9.18993030990153	9.81810823085339	17.3714826042123	19.5281605629103	23.1719123615974	7.98230015317287	62.0636033588621	20.8390372420678	3.7705061654814	26.6658804876915	83.6543475678337	17.116797333698	22.6246448000547	77.7762441422319
LCP2	9.41087002081196	18.0766931015682	16.3702120593581	27.9785799991206	25.1131582498901	37.0715927536274	25.6650187553862	13.9825352010846	27.8764991549172	28.7394791780742	37.5572132812546	20.9506	34.5956784080317	26.6091699756705	9.67890779935512	18.3267038935952	44.5116480612634	27.4039997120035	30.7998566629049	39.1412132015243
KLRB1	21.9316	29.766	19.2231	28.8845	16.2108	39.3515	16.9476	23.2383	29.5597	10.9748	26.7776	16.3718	36.577	25.434	11.8229	22.4632	57.6878	22.1523	23.6854	40.7308
PRKCSH	18.4041376928433	25.8184169676983	24.625337688588	25.056117329207	27.3759397485493	26.9001524653772	26.5849723647969	18.7575061123791	28.3781941599613	29.6159576688588	30.0872256655706	17.151511667118	23.0937786965184	30.3371783907157	23.9246194972921	22.7755854727273	35.8361397930368	27.4572898843327	30.2290168446808	26.625476727853
ZNF467	6.83682237601126	23.6567067639817	23.4644647893071	14.7176337252902	39.4362530766796	30.4704650569821	51.609453417165	19.7970393489272	20.3232917376011	37.8887604822371	29.265512773127	19.4135425947942	18.740454198382	29.9008722683785	19.8389986246922	23.1222193387267	30.3643	34.3908301642631	26.1247102641576	19.5062712806894
AUP1	12.9654513364562	24.4574920089613	25.3266640179226	23.1835288057027	27.5034051095723	27.2352213368635	22.1165779144603	16.8340559898167	23.7904594517312	29.0504582158859	32.7036047295316	20.5546334293279	23.959580911609	35.2783610252546	23.8873624835031	26.1215364142566	40.0517323213849	24.2593964468432	29.5454680810591	29.3783373617108
TXN	12.9326633207921	30.0575765643564	29.9711428455446	26.9070341524752	46.9857873594059	26.8792731465347	46.553	10.8072750316832	26.1198815376238	32.2037829425743	24.4633356752475	17.0155621613861	13.6656019594059	24.6323263712871	24.2210821227723	23.8168109188119	19.195318080198	32.4412800455446	27.6587114366337	21.4157990643564
RGS14	6.49262351282051	23.9766815789474	24.5019592909582	26.2668678985155	37.9469674658569	31.5014038693657	31.6536354987854	11.5244868690958	15.4737920747638	28.4274213724696	24.1083438118758	14.2442085476383	26.7848594731444	41.3747568680162	21.2698008466937	31.7052412944669	44.1794337697706	22.6138948785425	24.6392521781376	28.9716368990553
SBNO2	4.68270148366112	19.4093628237519	21.4734388559758	27.5435434378215	33.9066209048411	34.4732980853253	40.5543984642965	10.9961155694402	21.058088827534	35.6837375089259	28.2890532583964	20.9540738172466	24.6505019866868	29.4622284134644	19.2946789937973	22.5052865583964	34.3996014344932	34.7900731098336	28.6781442720121	24.7060448494705
EIF5A	22.8885230052142	25.2121407430168	27.3557624376164	25.4286085225326	29.9728237899441	24.0986263675978	19.3056279929237	16.3386384286778	31.3987816774674	25.2801429385475	30.9575766778398	18.7828078249534	23.7482428718808	31.5867526290503	22.3891230342644	23.0336147936685	34.1880519910614	25.4418544175047	31.3771182420857	28.517352877095
IL6R	5.12800191048191	19.8898271831832	14.4884851751752	24.9780198994709	33.7792044630345	34.9865403589304	42.5572102551123	15.9811543792364	22.5479694245674	32.8745544814815	31.4554995893036	19.2674157272987	30.3445052029172	21.3504115987416	8.99181847333047	20.5431859036179	47.469625043043	29.2159247673388	28.7752178887459	32.547258038181
UBA1	10.2820098594066	24.8499582690694	20.2810690354202	26.7852732302315	30.2917563716017	31.0575703944384	29.8574450848221	15.8416898413857	25.5175572140749	28.4485832114339	33.4769534377816	16.9774155101756	25.2721805998136	29.1737823625913	17.6329171096784	24.6832998510176	43.8331145266428	24.5905213026254	31.1198575859873	26.8017559757651
CKLF	8.67772874160207	27.0979464461671	26.9000002342808	27.3765474470284	44.5687	30.5793326830319	35.1993804306632	14.4092298199828	21.5909829784668	35.3003520585702	27.1080801507321	14.8530253927649	20.6860229173127	33.2183712523686	29.794333171404	21.697368873385	26.8007700568475	24.887641707149	26.484135870801	19.1297508251507
CLEC4A	10.9387933225309	26.865781496142	39.7223826797839	25.1330208796296	27.6485518341049	30.4883520462963	25.8168626319444	20.4651860339506	30.1448866635803	27.2407199012346	29.487198695216	14.5382334907407	16.1084032554012	30.9426	19.8430478726852	21.6008624236111	33.6982845262346	26.2768903433642	30.9247861095679	25.9827657893519
IFIT3	3.34191237477797	7.66920180678903	55.6108444193803	28.6002234760213	9.08287603216894	17.5001031308467	4.69374159680284	8.43039457943556	18.7555262790606	40.1926777402802	85.1911791174265	8.98722932721532	21.4280390457865	43.6069952680087	26.1258242482731	11.5798142658378	21.4667357900138	16.1709051332149	23.568879636866	60.0210511018354
FCMR	25.4144200570676	27.0354151340357	20.9241795408253	27.3833713069944	18.3844282999707	29.4370405314603	10.4565844246415	15.0546062838747	31.2185008984489	20.0258607790459	28.8806734676617	18.0805295343869	36.6142687055897	35.4717022800702	13.4770886918349	20.557420769681	52.7316669385426	19.280128713784	20.230785150717	41.214353658765
ODF3B	6.54205598389095	18.8839826629492	65.1877807096241	18.2206328434531	27.0563859198678	20.5255793126807	13.8659858727798	8.8209789834779	13.5654846877323	28.8040327133416	37.6185250479141	12.1081969438249	12.1256633341594	35.589101141677	69.6662521276332	24.1229817017761	14.6859321586121	24.4953979231722	28.3385465952086	31.4583065815779
C19orf38	13.4962305509021	29.8764614143041	31.8414078833763	23.4873206056701	35.5962193331186	26.0900189368557	41.3472328737113	14.5618762564433	24.885415183634	32.4270989722938	28.3860035728093	18.7568266591495	18.0806760180412	28.0506	25.8685541043814	19.5607454027062	21.3536612854381	25.3397349903351	32.3864059310567	19.8476
ATP6V1F	20.1226081338583	24.5324662244094	32.329945988189	23.5276819448819	30.5074308779528	21.918099023622	24.7685714330709	18.317972511811	30.4311606062992	23.2117058779528	26.2526551574803	16.8792318897638	21.112146023622	33.9611498110236	33.8983423700787	29.0461051929134	25.7906523858268	22.2160368346457	25.865894523622	25.9321741850394
DIAPH1	12.604062154943	23.2344067739001	18.7085570769962	26.8550291189571	28.7798508599946	28.5178965169745	29.4380650306898	15.4696696162412	25.5804633335144	31.3649245008148	32.0680023116513	19.6952668222433	29.7741220945138	23.1869185248506	7.95525112656165	20.6025903757469	43.9399623134166	27.4204068628463	30.7130026564367	33.1063726493753
RGL2	4.66140336667468	22.6757627492186	20.463461338062	25.9589229384467	38.551998960327	30.6256743327723	34.4653633248377	13.611461313056	16.5357665861986	34.634120304881	29.2029936508776	18.7307314628516	19.8841180278913	30.5597295015629	15.4058807129118	27.3328	37.6096259211349	28.7309767795143	32.7701910387112	26.5887241618177
LAT2	7.57182432211221	24.0455690006601	22.6290607157316	25.1874456756876	39.4533375078108	26.5475711810781	33.1574943592959	19.0099186649065	22.135824349835	29.7186445731573	25.8904769449945	19.507318609681	21.0536427573157	31.1640224275028	18.4521944180418	22.1344904814081	32.1403018561056	30.7883904963696	30.1262912327833	26.7266442147415
EIF3K	23.9479491890636	26.2011	30.8319173102216	24.3690405207291	26.7482247533953	21.7619789328091	20.2552789199428	18.4751433248749	27.9193304646176	22.7640586065046	22.3317771797713	14.2185602112223	19.7209353934954	34.9207482984274	44.2645311686919	26.8717278002144	27.3379624617584	22.5650568917084	22.4646281268763	28.004571040386
RHOB	5.16753	16.3039	18.5292	17.6471	18.4213	42.5764	11.6774	14.1511	18.3186	20.8928	21.681	11.5986	42.7979	48.6115	12.6306	29.9331	57.7299	17.8685	23.3644	55.9862
OGA	7.96154339781979	16.3310131993928	15.1412169929626	23.326343894853	30.107204894715	30.581941593625	27.8037248454533	12.8582560706499	23.4077798186836	31.7435515857596	33.9873911010073	24.7840295046226	27.3897672588657	21.7353697047054	11.9318254134124	19.4559119950324	44.7173630832068	30.0786720409825	31.7999248526287	39.9406191123223
IL4R	8.71762211165874	24.0025134972808	22.1460272955472	31.2635869943916	40.3850919168933	43.1105239299796	60.4378728761047	13.8047091872876	25.0696275282121	27.8760174282801	22.3091826181169	18.6051650243032	19.2558213057444	21.4809572595173	10.0201776708022	15.2485387532291	31.9428818727056	31.5785855334806	21.3383087630863	16.3603371018015
PAIP2	12.6580342963901	22.888370961368	22.9177814825839	27.0637156367954	32.5301215189994	27.073998820456	35.9393780455985	19.9848061146295	27.6961543020899	29.0918676076631	30.5399014623179	19.6814250351488	24.056218311273	25.6769854173528	10.0882695930969	20.8052818220393	32.282445118746	27.5347746212793	27.225024150095	28.4113212343255
COX6B1	21.3835969948868	27.7479710766983	34.5988886296567	21.0325500073046	31.2502842812272	23.8235806581446	25.5057012162162	19.1776342607743	27.4163302629657	20.4771692980278	23.4153179488678	16.9055405135135	16.3802278750913	30.8754824331629	45.8319795916728	25.418641633309	20.409493193572	22.1425194463112	24.4043497531045	25.405261890431
OGT	9.53621958971743	16.1431992134041	11.9852181723962	29.248065361216	23.9009226024686	34.795869712741	20.8112763878405	12.9145547694583	29.5799763845761	27.0853845312659	34.1585515254514	30.1552992521677	33.0676191717841	17.1523274713863	4.08038208742222	13.821128691625	57.7021482827706	25.5320990174436	31.0676852158523	40.841313670305
CCR1	5.45321	13.9149	24.3226	26.7785	19.6364	49.8727	16.8849	9.99884	29.6059	35.3646	45.9317	8.70816	36.1096	24.6119	11.3227	12.716	40.6605	11.5322	24.5569	55.2646
TRPC4AP	9.15359115180266	23.1338115635674	23.4062078387097	24.5984945654649	29.9499460702087	27.7225928918406	31.2055879089184	15.3772451669829	23.596640227704	31.5215279943074	30.4361558064516	21.2255886793169	21.8342866432638	26.3564819696395	16.7176	22.6317900967742	32.9897358728653	28.155511028463	33.3479381726755	29.1038321366224
HLA-DPB1	42.4583218261203	17.7973267613941	41.8294724567216	26.415018961509	25.285621536959	24.6230280321716	20.4871704791268	14.2354981399847	29.0893294404443	23.8308207117962	32.9519540417465	20.068147501532	26.6548533196093	26.0921989764458	13.4782376346227	18.7393086244734	33.6185238355036	21.6628820379165	24.3774631564535	18.5594646081961
HNRNPF	14.0801108670944	19.7324380369691	18.6891790925756	27.2716289019248	27.4049098897036	31.7818460186373	24.0371434970975	15.4465007317446	29.2540429706691	28.1184154341583	27.7669371628475	17.0852752166208	32.028506553315	29.4706857641308	8.85303454384357	20.2776554072716	45.6936170223037	21.009531117018	27.5337618001833	36.0729395646196
ANP32B	21.9046747700535	22.5808539481283	25.5210375823529	23.875123042246	23.9937180475936	22.1643135786096	22.7482569304813	21.6560551518717	27.902515026738	25.0326789791444	26.6929919016043	18.3250376331551	23.522926759893	32.6329072390374	17.4385161379679	25.656502057754	34.6739134919786	26.762779468984	25.5129367941176	32.5195511395722
EHD1	14.1175625564653	24.8565025172219	24.5891958222755	25.092250546725	27.4595477107566	28.4802469177019	30.8395544058442	14.819302276821	24.7678728632129	30.1503284952005	25.8106150311971	20.0161621112366	26.373544858131	27.3082235650762	17.8527706274704	21.0336350323264	32.5711829428289	27.6546690725579	28.3549849404291	28.7599827721626
CFP	11.2032074092932	28.1935423199217	24.7654204231796	19.8037891735802	36.9070650297312	25.4979469093822	29.9047680243902	17.5660014489941	21.2035931429589	27.5325266747374	26.2205080236781	15.9121771385081	17.7784190145985	31.6803245980061	33.3235082264554	27.1976728089728	28.7375699204201	27.3246475312444	27.3394427103436	22.2244827000178
TNFRSF14	10.6595373805922	23.9491718430962	32.6455367161249	22.4701231725137	22.3744101596395	21.4137910598648	17.9890137415513	12.0050964596073	20.3051785711297	29.387381878822	31.4236803620856	18.0897951334084	19.8219798995816	31.9402639005472	44.5393641866753	28.950772387673	30.515577815095	26.0659117507242	27.8917198072095	27.876982321532
UNC93B1	8.21823226753394	21.3570967417986	36.1005589621041	19.1638710729638	25.8188014971719	20.2465606023756	23.2565945834276	12.626708697681	18.7138209951923	30.4014616798643	35.1662084332579	17.3285670950226	18.3510843475679	30.7911109688914	49.7528617635747	22.1957805042421	26.7018	26.3768783636878	29.6028592621606	27.190348396776
CAT	10.6151663540095	19.127943986309	30.8777782187762	22.2228748116792	27.5366391888796	26.2538758605756	30.3431935848002	16.1426281497625	23.3674837096954	35.7364774833752	39.8490757147248	28.2840432439229	25.2125012936574	20.4477055515507	6.33068714668902	21.9378561777033	26.8420241561889	24.4157168941045	33.6498322506287	28.896753378318
RNF19B	7.89171712948061	18.8670107549378	21.5838122209217	20.2893499740307	22.9741158134601	29.1466128035845	27.1377474198976	16.5388040848574	28.1297305084126	30.2762943215069	40.0357622578639	23.855799226774	25.4461890801024	26.3424191554499	13.7660825219459	20.7896805629115	34.4668135804682	25.2877143683248	35.5674366814192	28.7772321199707
OSCAR	6.01235794538424	23.9117262953117	30.9298	19.8099151126148	44.7404908308362	24.9606634393427	27.0476689337844	13.4175150106332	16.6664878569357	38.8407323344611	23.1673004093765	17.3079619424843	19.8528467332044	30.7334892532624	32.8006322832286	33.9027041353311	27.4411244649589	28.8635671938134	18.4304944146931	17.1025162957951
TGOLN2	12.2353163707246	18.1281643788406	13.486557876087	25.9280848830435	23.538380382029	32.5000220627536	32.609871886087	14.9463390902899	29.7735026888406	29.9608725953623	33.8706095342029	25.4835173097101	32.6227307088406	18.1222254137681	6.81255847637681	14.3894108727536	36.7583873547826	28.2167928765217	32.2381878543478	33.0134
PIM2	11.7199536628033	16.9725687667512	18.9515203748642	21.3023632734517	19.5873117055415	26.5520812169504	15.6346576149946	14.0972646088374	30.5963168062296	24.1170100199203	31.6238779181456	17.5381635708077	31.8595610423759	37.0816262575154	18.2100670630206	20.7126615856574	43.6655003795726	27.9053100257153	31.1985107185802	35.210128380297
OTUD5	9.71642773957396	22.5321404281428	24.0508050783078	28.405624459646	26.0019707143714	24.0017265862586	24.5568208613861	14.9726890114011	20.7997181164116	31.2470439729973	30.7770309939994	18.5942	23.2307251314131	28.9175224740474	24.3447998385839	25.1163947878788	30.1583150720072	29.8230939090909	28.0997297740774	29.1424019441944
MAP7D1	9.69274253291596	23.2832624179473	20.616451901347	23.3280435515083	29.7185514627205	25.0084814287611	32.2750382122937	15.8934509984823	21.7681877288939	33.4840528482261	27.3075039159552	19.8896428396889	24.4187451364068	28.1795222896984	15.9486244073231	26.3779948869285	34.2041770848036	27.9870456890533	28.8198070430658	26.2697888985012
SPARC	7.29111168950657	18.4695358730877	13.420813848955	20.4976637961646	42.3007075033398	15.6548251385477	37.8225682411118	19.0619317351864	8.9904477690153	22.139042155139	41.112074889248	27.3822946959707	21.0249348793363	29.1158264692954	2.74236725985779	17.7944243557423	31.0578489872872	21.6770326278819	53.9745634221073	42.8463531840121
XRCC5	14.7647004076515	21.5109806315211	19.9156869438038	28.8956287442797	27.6278764856306	28.8806105141863	31.1161185551895	16.9013320574776	30.7476971742632	27.118954715724	31.7101645734944	19.9035204638477	23.9330831447922	21.832169269449	8.17161249093904	16.3448133747025	37.4358203093538	25.8483181297822	28.483517306425	32.6900792820794
NDUFB7	24.0982	25.6492	31.6589	23.459	24.7899	20.4878	18.9439	16.9981	24.0382	19.706	20.9249	14.5884	18.6791	30.1442	51.1905	33.7291	26.9321	23.8091	19.0556	24.1596
EIF4A2	13.6069103463295	18.8398843606852	19.1804719959217	26.3514909313214	22.0909861799347	29.9451748554649	18.1080628375204	13.2912382353997	26.3266504663948	26.1353733122349	32.6009740158238	21.1136609815661	32.324902277814	24.1938721450245	7.57568325742251	17.5172148611746	49.7652315760196	23.3588548243067	27.9940707476346	42.1542653696574
TPM3	14.9123403426366	25.641862141858	21.5353537291502	24.1966520787147	27.5099783289786	29.0486942823964	32.826860773621	19.1381506538665	28.0278544807337	29.4201003866456	28.9624572199789	21.1815783950251	23.5554174951834	23.2941140217076	10.1599352042096	17.9216003214569	30.0948305771971	29.8778112217604	28.2234335019794	26.6693344181182
IL13RA1	5.57004	17.787162403871	14.477	26.2427008675269	36.3126240251613	29.5055658716129	58.9169301780645	15.4236303582796	30.8639191634409	29.6369512156989	26.6556941292473	23.3725513012903	21.8246524290323	18.2759988931183	10.9037328152688	17.0623069447312	28.1691183731183	30.875266864086	30.4614072301075	19.6306986316129
CIRBP	14.4670479335741	19.4201625036118	28.3415477575377	21.9377189899498	27.6712850994033	16.7701366482412	20.9606522168656	13.7521378297739	24.2344159769158	25.5367067649183	24.5974680320352	17.0222207804648	22.378659951005	28.4736472107412	44.8978775866834	27.5425983530151	35.8374715717651	25.3125399167714	23.5190833308731	28.9373125174309
PADI4	4.91237278795018	24.4810959892292	21.0656178323797	21.5735159033995	42.4775897653989	23.1004198111747	34.5569612147425	15.3000338411309	14.4641905196903	46.1730682800404	26.8188731480983	30.5955186146079	14.3624649367216	30.1782327186133	23.5328228949849	17.9916555146415	22.5702434597779	27.9853255075732	33.8275388673847	15.6401964372265
EIF3D	23.2076482787831	22.7183512966168	24.2361332743247	24.9748717012851	22.0612874775767	25.8105377587202	20.2112998177288	19.0235913092054	29.8431458457907	23.7040922588513	28.0480270319958	17.3534161190664	24.1920781214267	30.3160243920797	18.1262833516916	22.2382571345397	35.2658546008392	23.5005555423551	26.0368219307632	30.2909680752688
PSMA7	15.2845771055936	23.3716302243151	29.0129821803653	25.1502430108447	27.3221852425799	23.9417299571918	23.2339948076484	16.0452741952055	25.5401519343607	25.2297485108448	27.9210345490868	16.2172632751142	21.4388029246575	33.6595888555936	23.5820132368721	24.2545413276256	33.3410627557078	23.9097745998858	25.4913846957763	25.7421078989726
CCDC88B	5.93167966982036	22.9150142132934	26.0671055831138	22.0437185651497	24.191603900479	23.4246126594012	18.7279414001198	9.06374390502994	16.0793338920958	35.6959249953293	30.0918099948503	21.0046983014371	18.6254652372455	27.4693739559281	41.1921413352096	26.8350499556886	36.9149042598802	27.975837814012	27.1262251494611	28.001853891976
FLII	9.25036379581484	23.5834289819277	20.1745793298985	23.8117590454978	28.3334888888713	25.6212737182942	29.6928025372543	14.9759672840837	22.6897964047242	32.3252039923906	28.581994442454	20.4976609338935	24.650799318643	24.8964446496512	12.9250853779328	22.1655446735891	37.8114521490171	27.5933593793595	32.1892219957197	27.5569369850983
CDV3	13.1490901083655	19.7792589276808	16.8291842101564	23.9265583860803	28.5737504105645	27.8076834706416	32.304844109499	15.3799820210837	30.2731158075266	29.6108293856268	29.4484769474042	21.4923016950805	26.5810397227386	21.8134131911131	6.93576386125595	17.2175645563364	37.4252608861936	27.8445153058263	29.6789385896622	32.6076824874178
PDZK1IP1	34.0928433797203	27.0359415097902	22.1029766083916	28.0138644678322	20.175406813986	21.6259842104895	11.5756337762238	42.8226836804196	18.8622078097902	22.0661561937063	24.3077345517483	9.76195998461538	29.8201729972028	35.4687963412587	25.1564320937063	31.6638380181818	8.79029553006993	22.0421170363636	27.9473677727273	25.0597524041958
HMGB2	9.6172067088713	19.9552812769679	21.6680955072886	20.7289026813828	33.2362616364015	25.2820039837568	55.1216656243232	12.3487991961683	25.0586162503124	35.0596849300291	33.0549170812162	19.9097444468971	19.5822604739692	17.7011665531029	9.00173083548522	19.8719679479384	27.4826259129529	31.4104609504373	26.2979774123282	25.9144367613494
PPIA	23.1680229889381	23.9793673116519	27.4657041587021	25.4607900707965	24.959490179646	21.1130083028024	18.3631930058997	17.3502268389381	30.1398470868732	23.9455869840708	27.4986425752212	18.4622994411504	21.679134660177	30.5196953199115	18.8730144433628	24.3106750367257	32.0152714685841	22.5819273479351	25.0277260823009	30.3997133032448
ABHD17A	14.3324174674671	22.2877387449294	23.7716620772351	28.9195233816323	24.8270790076262	19.5472552789226	19.9753736701282	12.0327954569203	19.2789987799773	25.9740630566283	30.0469318062632	21.5478452626967	23.9163480472173	28.0624659815025	21.810314540159	30.8580142479312	37.0079768882038	24.5274970918384	26.6958898203797	31.7724427014441
LGALS3	23.3528803756253	27.5737614670305	23.1152376857663	20.1069181873579	26.6138775434288	23.5844855461573	25.9414191659845	30.3625248576626	29.7890267953615	21.4821084747613	29.7950913601637	29.0388609254206	23.0887467057753	18.9474492169168	8.3624185056844	21.6220720559345	22.448142056844	32.4339384852206	30.9916010786721	18.499757256935
MAPRE1	13.5319	22.2026	22.2015	27.349	26.6142	28.568	32.8959	18.8896	29.6596	27.7519	31.4709	20.0956	22.1864	22.2173	8.74165	18.593	30.5175	26.96	26.5757	29.2092
RILPL2	11.2007	25.1247	23.7313	25.4245	26.2933	19.7423	43.3737	17.9655	24.7884	33.9848	32.0833	19.9988	15.1602	21.9086	21.4324	24.188	22.2691	30.4589	24.5074	21.334
MAN2B1	16.0057815240045	23.2728812776331	28.0221994298474	23.1426786548195	24.3618142141794	23.5508758472274	23.3719409480834	14.4269549211016	28.6862644607369	29.8656428146632	29.0861729279866	18.4092886920357	21.9219708697432	23.0645059893934	18.5862136909192	18.5920465007443	33.8808415267957	26.2373237446967	33.8834004456643	26.2580617433941
CD44	16.7788969205364	22.3824392951361	15.6331483165532	25.4408987059648	32.0476637589071	26.8990155922738	36.247064851281	17.4640623186549	37.9257391673339	26.6322634016213	30.2567293044436	18.7838777321857	24.930750641213	16.7376602938351	4.77794164981986	15.3745835607486	33.6556809461569	30.3098425844676	26.1509700747598	25.3940218439752
IRF7	5.23511236753446	14.4829701607963	38.7147098621746	19.0378425616386	17.1849573491577	16.6107595960949	12.4757304050536	9.48187646401225	14.2323365849923	27.6703163277182	41.2152030233538	11.4099	18.6034726722818	45.2048681022205	77.8723486508423	21.8103417354518	22.1175529280245	18.5106061623277	20.0541571787902	31.7700226209801
HDGF	17.7155844082744	23.1014069942842	19.6193315002722	23.4415309115406	27.1198384352205	24.4785365057158	28.0634439782254	28.5756761997823	23.5852417599347	25.2298564207948	28.2313290895482	21.0391199109962	24.5626130405552	24.8157256314643	11.8482549227001	21.4687514904736	26.466851235166	26.1309577441481	30.526578452368	27.3648676083288
EIF3G	20.4616154585841	22.832693742333	27.917805457151	24.4497355044425	25.0288228351963	21.3288316784179	16.2891560269418	16.138748855546	25.1782432439094	24.9766907351677	25.1049701851533	14.8911406658068	21.8839394078533	30.7493649971339	34.7706259068501	27.0884761192319	30.1143260378332	22.7584542330181	24.334669342505	26.8660642780166
F13A1	7.15685082476943	18.4791268236715	11.1278694411506	21.9085745559947	41.2249044855072	26.1664814945103	50.6537675603865	21.1437305252525	10.2446087233202	18.6698835173474	25.9595985658762	23.9942992700922	28.9993944997804	16.0532758482653	1.55833055072464	13.171767588274	25.893453924462	25.6556364235837	58.1552038458498	36.1798912408871
TMEM50A	11.3354497116279	21.4750242016611	18.4196414538206	27.6994622355482	30.7936836524917	30.8879594285714	33.3062337634552	18.3479356166113	25.6829491099668	30.9872842697674	27.3122680332226	18.6444605740864	23.620214579402	24.3259148106312	11.5135420089701	19.6269100159468	30.0306833916943	23.9189476305648	28.8239889568106	25.4373009468439
ECE1	7.85991093814997	23.6854696261631	17.5508804998632	23.0480074897373	25.3792275966065	33.8638720387247	40.5913644998632	17.3296497619048	21.6907877580733	29.1985729820744	32.8188807157909	22.4330085020525	21.2848284633279	23.7389951540777	21.1321254902846	17.9949137510947	28.3419971688561	32.4773050740285	21.6176318430487	19.7292723687739
RPN1	14.293382823203	23.0728510751576	19.7808873947037	22.8665952933165	28.8085771654477	29.2510519901639	29.1788508844893	17.6145415530895	25.6930321273644	26.0739391142497	25.5377023301387	17.0502734254729	23.5851935046658	26.8506847061791	13.2623807546028	21.0917531735183	37.1860114759142	23.3622159112232	28.6533614865069	28.4294840456494
BTN3A1	9.17858362989709	17.6299542859722	21.3043836376602	30.8493090538003	21.9669165038816	28.135146270807	18.9786872025636	12.6538326938075	23.1866804388879	26.9168862291027	32.9587153645062	17.9373453598122	27.9514455890955	29.1935606623939	11.9333965118252	18.1329607660227	37.3284714562195	24.1084350025275	25.8957961603177	45.3347089384365
TPP1	15.6213475301446	20.1621034889265	15.7444026576438	22.9386780059982	26.5833829347893	29.0148587643802	29.1007322076284	17.0563625875115	27.3906814572439	25.9937711682559	30.6092042580744	20.1164577842202	26.7780713034451	18.7276407820671	9.95072241033528	14.9152225223008	37.0295856697939	26.2316993640418	34.8877644191018	31.8889447554599
CPNE1	12.6928698123614	22.664124133592	22.9058850030488	25.3538427278271	29.9263604065965	26.1897924420732	29.1229655374168	14.8921227214523	22.3009858115299	25.471349578714	24.2888498625277	16.371722297949	20.070269363082	31.6694471920732	27.2701669038248	24.5805375604213	33.345373873337	24.1304908910754	26.0907534265521	21.0594535543237
PIK3IP1	25.7676697239748	20.158069902734	22.4657390657203	34.0664747142482	19.7346860946372	16.1257494014196	19.2933907936383	19.2224595680862	43.6391072163512	26.7285462192429	31.3445715830705	27.9293792523659	22.9086910473186	19.8474443041535	8.47118295767613	16.2082916561514	31.5235711779706	31.9973870822818	16.2545886214511	26.4279161984753
BEST1	7.49621793358656	27.6296132573665	25.7502688066298	22.0343826519337	31.1917712915516	25.6997859051565	48.6406978345994	14.7118887186924	20.6865317715239	30.9930113965239	24.5970342845304	14.0474020066759	13.442109070442	24.516149060198	30.732951189802	26.0762698740792	19.6956328669429	28.3505635116252	24.338312814802	19.2508742411372
DEF6	7.98643426510067	20.0069942159495	21.0903386247533	24.7276345929728	28.5978797982629	25.5497185988946	20.3550066567311	11.1505956125148	18.6522278930122	28.1629532260166	31.6705673780103	20.3743955187525	23.8082828776155	27.5773898784051	19.2896709078168	27.8615970116463	39.2152113195815	25.6690203626135	25.513580451441	32.5684571403474
SIGLEC10	5.87290377290076	21.213679337241	19.8614697840785	17.3578191376772	13.1415193503272	42.5080562164667	17.5060529370229	16.1954652554526	19.6496628985823	32.7602585858779	47.9052123541439	18.659078056434	20.8560667589967	12.0967892709924	7.98347110278081	19.0227608953108	47.2782378996728	24.1959521352236	41.1357901014177	33.8801166613959
PDLIM7	5.78379676741548	25.7073372089857	26.0016999906966	22.1193850061266	40.3756088257318	21.7511	34.1793350347175	12.8369766621284	16.8647147826186	31.2932995459496	23.1233234079873	18.8795356410256	13.7141442432494	28.0132683004311	34.0180483812117	26.7065921583844	22.3769234000454	31.3301362650329	25.5458929711822	17.6304307479011
CHMP1B	9.07988	20.1887	17.1091	23.5503	28.6539	28.5646	33.6398	18.232	23.3817	31.772	29.0107	19.6698	23.0772	24.251	6.95557	18.0318	34.9424	27.8487	32.329	27.8358
HNRNPH2	8.38085	17.6205	13.2469	25.9207	31.8871	27.3658	41.663	15.9732	34.256	31.4073	31.2578	20.4155	20.5307	20.0976	5.96421	16.297	33.0533	30.0794	25.7648	26.3048
PSMB9	12.5086093145596	19.9890918196525	38.0969093451168	22.6148352022169	17.8466918538047	22.4410673639904	14.8338753097663	15.8180567543439	20.0636268732774	19.5644570158778	30.2677486093469	9.20163837747154	15.2411073256441	40.0654046863391	62.0632399412822	23.8378531075494	23.717800079988	18.5396103055722	22.5468893565009	28.2209845305572
ARL4C	26.5219882494432	21.7843750670626	13.1939978059886	27.5411106958674	14.6602210819104	21.3613046015838	15.8956512385548	13.8901390764662	32.7511445607523	24.1472074446919	33.0169348881465	22.6416625162089	33.9354280111359	20.4255238765157	5.66577920489978	18.3180296936402	48.5461874083148	19.6682761427864	23.7282087889136	39.6450708292502
COX4I1	23.1783099671927	24.1728234925249	31.681530950789	21.3190223098007	27.9992635921927	20.0872364730066	19.9127642747093	17.8937172666113	26.7663665533638	22.5108909862957	23.4118186590532	15.6448937541528	17.4084041546927	30.6404036700581	38.5909346025747	22.6560548432309	25.6541252510382	22.1741083702243	22.3357368997093	23.249012083887
YWHAB	15.268823723789	20.9182718205388	18.6537438742886	23.793148046794	24.4474467511066	30.2704046284305	26.2769771936259	15.6557598005565	27.040975216517	27.6198263297079	31.0976537612242	19.4659191923612	26.5529476625775	23.4687104088782	8.4037352980903	16.9429402039965	38.0756838460857	25.387702373593	28.2512981417731	29.5785893442519
FBXW5	13.5549777058288	22.5790112935641	24.1933911144505	24.4862666241652	24.5708027665452	21.1078322981178	21.688414815422	13.1754	19.9439850081967	26.3824048123862	24.819994031269	15.5778652367942	22.6132694851245	33.3809306709168	29.5012757880996	30.9978093400121	32.283423636612	22.6642013721919	26.4151603269581	27.1968201098968
AOAH	8.49105223024446	20.1345738303013	20.2387687254122	17.7618274559409	28.7848959258101	34.4943796287664	35.4866920716316	12.8132007529847	20.607621442581	22.4722925713474	20.9676776139852	21.727204618249	19.8292891088687	24.1372309820921	20.6917197225696	20.0054408413872	40.6969178587266	30.0414829010802	27.5875261111427	29.9770636864696
ZMAT2	15.0363397460503	21.4886854411937	22.755393791691	24.5781883060269	27.5375675067291	24.364002893505	27.8124689812756	18.283263706261	24.1850845868929	27.9208033358689	29.1035878876536	17.7429366091281	23.0955287396138	23.6420173815097	23.1786596102984	23.0757662282036	24.7101636752487	24.1124283721475	25.8033254177882	27.7589300520772
PAK2	8.00736930111643	17.8342071580542	14.5682214062201	24.6440390526316	25.9475798832536	32.9348104529506	35.6438284527911	16.4066749441786	26.0936539508772	27.9635379216906	31.6121694057416	22.4900728400319	27.3715906200957	17.4107645400319	7.54815842934609	15.0229317502392	38.1509051055821	28.2441033661882	30.1680096145136	27.8379169298246
IGSF6	4.74415802019037	20.1333435754254	20.9805752523796	25.394270670897	22.985682496683	43.2669987701183	28.3226139948082	11.7575367153158	20.4272227747332	29.4057270447072	23.6779	12.7624516781079	30.2271570441304	30.1889471473897	8.90163219844246	20.553680627632	45.5095337017594	22.6156188751082	22.1088333844823	31.5678588381886
PLPPR2	6.03681859120073	26.3086773226398	15.5583221732356	21.8647811509319	34.1624274955698	23.546449121601	40.0033663247785	16.8175983993278	24.3375421301558	36.7281286684998	33.2315215915063	17.7342977225787	19.8619711124351	24.300283877788	13.9485545640086	21.0006786776657	29.0908287571036	25.3962157222731	27.5618210699664	18.0272242682554
ADGRE3	2.7080047624251	20.0142779245682	11.7925475586888	20.2512827254142	25.1993347976736	40.8311445315474	37.848635211491	18.9209838195277	20.570959093761	33.0345121522735	31.407260305957	20.6472008396193	28.3626286908706	20.5843725682059	4.96587685724357	15.7390196637293	40.1490797782869	26.1984044758548	28.9811480313712	24.7485669665139
CDC37	14.1006440466798	23.5988473017751	23.4561591929652	24.8591690029586	27.0235665328731	21.5546779066404	18.230335161407	14.4710893132807	21.7565573346483	28.304896438856	29.1414065013149	16.4165686295201	19.9216614345825	30.4944570095332	22.1003021413544	25.1478770772518	34.1892284230769	22.5658999819198	25.3194798977646	29.8492128550296
OPTN	33.6808186448034	31.106425400545	14.8330091041261	25.1653397709225	24.5160388491631	18.6289765903075	15.1394158746594	38.0366806014013	20.3214815494356	22.6010112415337	23.400516851304	19.6009919334371	24.5476593168548	24.7975982506812	12.3176040805761	25.0954702125341	19.1656047195407	29.7545220278318	23.6059305023355	25.3354228875049
LAMTOR1	15.6000638671875	23.802191780506	24.2611807451637	22.8916641376488	34.2186342953869	20.082351827753	30.4332066067708	16.1383438452381	23.0438001577381	28.3783001789435	24.1462508370536	16.1562502433036	17.9251850546875	26.3138644419643	21.7035793054315	22.0725533508185	23.0009956465774	24.4516648229167	30.772325858631	24.4329753467262
EEF1D	22.6488377312034	22.3014998497338	29.2003254380192	21.9812825848775	23.7715816115016	20.0594905726305	19.8598819811502	14.2194972702875	23.9566218944622	21.966804487114	23.7053867062833	14.1475369905218	18.2051149923323	31.6697131107561	41.6965456833866	24.6816440633653	29.2819719362087	21.6918455386581	18.899673371459	25.544743142492
RPN2	20.7102562340741	19.8668716188889	19.7677433481481	25.4895905281481	23.8392994259259	25.2519655351852	19.2827744748148	14.4954955862963	29.5498931825926	24.0968712733333	29.8574622837037	18.1355886207407	24.2430791407407	22.2075506259259	12.5934938511111	20.1293046362963	37.9667986503704	23.7082079037037	28.3882772648148	29.1787345859259
H2AZ1	10.6942635515418	25.1106404524229	25.9348040207048	21.0329990603524	32.6216048585903	22.3090992114537	33.3750609207048	17.7154061898678	23.7819756044053	27.1353043960352	24.8188395656388	16.6146570581498	18.4568591709251	30.3260151444934	16.8920008634361	24.4218487066079	27.3626815942731	23.5777857828194	23.744721130837	22.6135032784141
GPX4	19.935296413634	22.6681069912865	29.8816768011276	24.2398997237314	26.6909320732957	18.9230528057406	20.0357778195797	16.6904782998462	19.9961868677601	23.9837866719631	24.5060267027166	19.1800820184521	15.2608663347002	33.1000050789339	31.1859374069708	21.8337816827268	23.1318281542799	25.2615269313173	27.324439395182	23.6575279210661
HLA-DPA1	22.0302368362909	19.4182369152749	34.8175256254349	28.7985868576896	22.1849818239388	26.956	16.8985968648225	15.3863160318372	35.8336262639179	19.322632875261	36.4313355255741	19.6333810793319	32.6899726189979	14.3712233700418	12.605719980515	14.0640973902227	33.3026777493041	21.4899917153793	22.9207288359429	17.976656362039
BCL3	8.73344614285714	21.1635004815772	18.8260034007757	21.7688969612153	35.3084916031028	24.7605387213962	34.8051444508727	11.2795953190045	25.7775	31.9826535672269	29.7601912828054	17.4481319528119	15.0760157705236	23.9608398571429	25.6397909935359	20.4302885646412	19.641024844861	29.0386702521008	32.5983788484163	19.1027510866193
CLEC12A	2.0966872039312	23.3497276655405	28.6237577383292	46.0883623682432	9.9727621286855	33.3039483903563	43.2636853682432	17.4511404084767	27.3726173393735	36.0590635565111	9.81319626351351	6.25455882985258	7.58464611793612	47.4004630540541	12.7907510211916	21.8914866483415	42.2301127727273	30.3957819514742	12.0601409315111	8.92792702487715
EIF4H	16.0463324837265	19.8506974671948	21.8597503773033	24.5473855476149	24.4207036302738	22.3078326843465	26.2355704720165	15.3908640962631	29.4933855303944	27.1408905991045	31.1578004148442	20.3682	23.1968113197865	22.5162742655416	9.57239731754779	17.4436071999311	31.9031352107801	27.0481376461168	28.9067141534355	27.2621762173239
YIPF3	9.94250141998028	21.518980766349	21.337192630299	22.3661921659547	29.6862203006901	25.7468515041078	31.0663808501479	15.8332359175156	19.9103083253368	27.3852634042064	25.3037975967795	16.1471009838975	19.9860592931318	28.0628976164969	25.4685708813671	25.0524407722642	27.6856234508708	24.1789977755504	25.6838196109103	22.8770643404535
TNFAIP8L2	8.19433	22.7434	26.3498	20.2291	23.3898	35.1639	16.9881	11.992	15.6177	21.9975	21.7469	7.52532	26.0067	36.3845	34.4385	29.5017	40.0315	15.2921	18.9513	31.9984
EIF2S3	13.0299822408723	19.974016496937	14.6850826503308	26.9026812058319	25.0377734886057	29.1400472443029	22.1626340740015	15.6448217466307	30.1830234400882	20.0888301220289	30.0657549274688	14.9444478591032	28.6025399965695	25.3158629277138	9.81765223058074	18.8727895951973	43.3294596204362	21.3321790889488	28.6741543386425	26.3170435812301
ARPC5	7.96518335276995	23.5643712898592	21.707687178216	25.6872095917371	30.1736094547418	25.4131480781221	35.9315206568075	14.125383830892	24.8634548580282	29.0577846679812	24.3342593222535	15.2288191253521	20.7576862848826	25.1687063856338	13.3325831467606	18.0649276594366	28.747397159061	28.891773001784	24.3849270315493	25.7987187933333
UBE2R2	7.54877	20.8997	15.3061	21.2048	30.1008	31.6415	48.8163	16.1346	20.5793	26.1218	26.2878	19.5973	19.8351	21.5432	9.55794	18.5502	29.591	30.3075	26.1317	21.8269
SOCS3	6.53427	13.0133	12.8577	27.6757	32.4754	63.4084	40.9466	8.10974	27.5667	29.4693	21.1019	14.6403	19.1024	18.185	5.70605	10.053	13.2618	36.2383	40.7133	20.3165
DDOST	21.3182123109151	20.0403385317898	20.0685863307608	24.4078658434399	24.2269977945608	24.4862873337008	20.4373415880191	15.7378666740169	30.5912590984932	25.5968453619993	27.9312854645351	18.3669383675119	24.8959561308343	21.6834212730614	8.63091716648291	17.8895989026093	36.6809290275634	23.5805801128262	27.6533223638368	26.942083369717
RUNX3	27.402470527631	19.4630529443316	13.6345382047948	30.2368548754571	15.2458300818773	19.895713047948	20.5774584156847	14.5430699961398	24.6044679620073	25.6474680841121	29.6317753346201	27.1087020481512	26.7376899872003	20.4608153250711	7.46195932933767	18.3102597783421	38.4346277159691	25.4273873242584	23.8665754079642	31.7005796489232
BCAP31	16.2856989469858	26.7903577497728	23.0575284922751	22.0602635877007	27.8265412587095	21.5643964653135	28.3431476582854	15.6903927006968	19.7144673217207	24.0563994943956	22.2560514177522	14.3898341596486	16.9657906279915	30.1317116522266	35.287284877007	24.6613086055741	26.2207331587398	20.8720159945471	23.3787470033323	20.5952202899122
UNC13D	6.30762171507306	20.7969927405793	20.2385023695206	21.7488244775699	29.4715516295822	25.3306747427583	29.0092402972315	11.0373014743655	16.6186583460651	33.452138744809	27.0411502039221	20.1420007664701	20.6809905783133	23.9055197899257	13.6969333078698	22.991058015637	33.3201525428095	27.6595234410408	27.2656	26.6234856295822
FUS	10.7276246179711	17.2057970005723	17.7654089274574	23.1572497820861	25.2511185764773	20.2045223702962	18.0212256763485	11.5428393801688	23.9270808716555	25.061551048934	27.5526117267134	20.4528843057662	24.2535233007583	22.1024691661182	20.3990356777794	20.8152079507798	38.9980366036629	26.412943533982	25.2675015156675	38.0154744920589
AHSP	23.3377921387833	27.2835070513308	19.2965811558935	17.2573186539924	23.0423763707224	17.8405612053232	21.6076776901141	48.6607432851711	17.2115808745247	14.616460904943	21.3598441844106	25.2822765171103	23.3371441882129	20.9886040057034	37.8049232319392	28.5220713726236	6.35499418060837	22.8654846178707	19.7926320494297	19.939443526616
TESC	41.4529039574247	28.5420161806854	26.6473547923157	20.7446548561786	14.575369201973	20.812131982866	17.0808460057113	51.3693261568017	18.4533746100727	16.415513135514	15.2962445721703	21.9847478603323	22.4042640093458	23.1248886365524	25.9324402679128	25.5906128125649	11.6985325944964	19.0422598333333	19.3462419620976	15.5229945602285
CASP4	7.00815606736684	17.6393665024756	22.9055807945986	26.1538188130533	34.4252402301575	32.7331229795949	35.6801101293323	10.5922121810953	18.9358282687172	24.4612669249812	41.053488128132	12.7766983587397	17.0011011272318	26.857631152138	16.6383046082521	17.284472387847	28.3888848927232	23.5210962493623	18.302850064066	23.6289737326332
RASAL3	12.0947272382896	19.6013415242802	21.1334955403954	26.5769128657069	17.7165226673829	21.8931852816932	13.4255009697035	11.0541557969489	16.8505536403094	25.2219839538032	26.9632053384186	15.5356911882252	24.1505006063601	30.4147282088526	23.6188579911904	29.3845778869789	41.6587447281908	20.3358166742587	22.5372634604641	34.4637737483885
MAPKAPK2	12.0401850422968	22.6076049307656	18.5154856124764	21.6069424451796	25.2410759692817	20.9240678140359	36.5576744045369	15.8133511275992	20.8853110623819	31.0835526280718	29.4633733726371	24.6046243412098	18.4008640106333	21.5292707284972	14.5315966172023	17.8735085092155	23.4656119515595	27.7231300919187	26.0240861795841	24.6180513610586
WASF2	13.6571	20.0102015618729	12.2651	20.1798	24.3231	25.7534	24.4564	22.1347	23.9523	25.4754	27.4913	21.2384	28.2968	16.9569	9.46175	16.5549	37.0398	27.6608	28.052	27.7537156220736
PSMD4	12.5403893826547	22.0672369831182	22.7739233164515	20.791559714002	25.1585495372393	23.8521848758689	27.0820476421715	15.6836689738497	20.0693333426018	26.4805543005627	25.8571614428997	17.4919745650447	19.1835480347567	27.4834379006951	27.2186208149619	25.506052060245	24.1728812462761	20.947669693479	24.0020898536908	24.2878393856339
ID2	20.9176028526887	18.8536556651604	21.506384521916	30.0498680271125	22.4063564920922	15.1629634762765	22.2578135368278	18.4319469850881	25.9474466421148	31.1508953018527	33.7368336525079	22.9549545079078	23.8040835820154	19.1724659263443	5.39882529326706	18.5260894654315	29.2890711156801	26.7828966109354	20.6921906457298	25.4592803438771
MAZ	16.2167263012528	21.6383350472665	21.2526727707859	21.8161937588269	23.0198054234055	21.9873921306948	19.8003665162301	14.7857797790433	23.9499035116743	25.5705225555239	26.9568819544419	16.8752789251139	22.8506570125285	28.7675936816629	13.6203265045558	22.9767621551822	35.6507181614465	21.4268148345672	26.9744132921412	25.5594427015945
PTK2B	8.79529613931298	18.2574511038168	18.6802607502545	22.7170813599237	28.5525203222646	28.4982364503817	27.1089062549618	11.4066020687023	19.8847918762086	27.6783901321883	28.2518531548346	16.9299882109415	23.2460310064886	22.0173227779898	14.6302635513995	17.8972333284987	35.0479578709924	22.0358258340967	30.5558319105598	28.9213705777354
OS9	9.91575612494248	21.4242135271514	22.3812683552692	21.3812550231247	26.8590675910032	23.0630963670041	28.9538861017027	13.8817016795904	20.6207756638288	29.2255466079153	27.133128531063	15.5028579188909	16.3927817795674	24.9891630528072	22.0501573790842	21.4674379889554	28.1671121542798	25.8572679140589	26.6112457374597	23.5802178884031
PTP4A2	16.0585020973465	18.9526167993441	17.951753375969	22.7767166917114	22.2464554953787	22.8939584497615	23.6076716583184	16.6478938261777	27.0545621053965	24.6481499053369	30.8673163389982	21.6200754209899	25.0380742848837	19.9878538548002	8.24403290831843	14.536592165325	32.5009563105247	25.709000303071	28.5350238647883	29.3635687842874
NPC2	15.2468221420279	19.7996707391641	35.5721383463622	18.6197753657121	27.4568906377709	20.1818	22.1861012252322	13.9557553006966	26.0464296099071	21.653678752322	25.8504614485294	13.592852372291	13.3528810537926	25.7448625499226	36.6517674655573	19.8840826822755	20.4609196772446	24.7225757000774	25.5008002890867	22.7528637894737
LMF2	8.22410100587276	21.2675946508972	24.3502768430669	24.2662111657423	23.7766043106036	16.7764786786297	15.4305123334421	11.0866021487765	17.9670148551387	30.0950602446982	25.287436006199	15.8935205278956	17.7696086920065	28.0125191017945	35.0847775122349	27.088661669168	31.1087839442088	23.5904006388255	24.2948757438825	26.595889262969
MLF2	11.2752090588061	23.9329291752302	18.8825917107217	20.3208258746659	28.988262966439	23.375720963469	29.8614855767746	15.7998383967924	23.1235248467478	29.0769552860113	24.7382260977131	20.1552038185328	15.8131846435996	26.6563390487081	19.0108886406296	21.5291844383724	26.3790194579745	23.0952287383427	24.9818	20.6889035696466
FAM210B	24.3449532131893	17.833878033826	15.4809054766913	25.6584681640136	14.5999841534963	26.0227450952246	21.6068838834565	41.5874799420125	19.0262454312109	20.1885174681637	20.8509604485503	31.8749530568505	30.7186480039795	13.8750948931211	10.0299448888573	18.3538119647527	13.2039531284821	27.8508311378624	32.4104552225696	20.7276388251848
TUFM	21.5363755549525	23.3562	19.8609152564451	22.8991657503392	21.9834	20.5243367146088	16.1312745766621	12.3404958095884	20.5737381406603	19.0939939520579	29.5280381714156	14.0193655897784	23.4177461524197	36.3068861184984	24.634215813659	23.7027802311171	28.0954113247399	18.757187079602	20.4834892152872	28.7931730393487
HSPA5	12.6172296817764	20.5189490333844	14.4024868229709	22.5263882562021	29.0129745514548	30.3878930519142	27.1985053479326	13.2997013840735	26.7484294961715	24.4770652886677	29.2439726698315	18.0866293189893	20.9204836722818	21.3937226912711	12.8335422816233	17.0839047932619	32.915676588974	21.3153719217458	25.1021926584992	24.9205553255743
PLIN3	8.50406427309237	21.6424302497262	20.3038135374224	26.0587704541804	35.9680771989777	26.0777218185469	46.6086039956188	14.4060688795181	21.0993228561519	28.5726165914567	21.3879279445053	15.3741813263965	16.8276324804673	20.4487400547645	9.46494192296459	17.8504654538153	23.9399899488865	26.7065378192771	26.6614249364732	16.4782885228185
CCDC69	16.4764184434325	18.0966749670107	15.477155115766	22.4062551096944	24.0280744966606	22.4626152187816	31.849153845173	13.8796681776968	28.2844740813601	27.3664774428253	31.4052092598664	20.5700084446468	20.6677546055454	15.4353524290629	9.44692265938069	15.7925917314309	33.0833988113742	25.1794893906092	26.1006747037037	26.3144116622141
HLA-DMA	19.5338704746032	18.1895034392857	34.0098565496032	16.8622500551587	27.4896456178571	20.7770768396825	13.037609977381	15.2376765246032	26.6398757095238	19.3105023829365	28.6923618488095	15.138	18.2156334599206	20.287901934127	26.541760281746	18.944733306746	26.7392061785714	22.5397484218254	28.924467531746	26.5111334642857
NACA	22.4296427685276	20.7418415186829	23.2444732469158	21.7308357308955	21.3368388296796	20.4904031245229	19.093053134641	15.5450648810686	27.0367975240969	21.8600323672672	24.5288393527115	17.1850877079968	22.1504548555072	25.2031894382711	15.9462540962102	19.3924601021567	30.2595631093459	23.3486591198189	21.5692246078814	29.2634483914085
DNAJA1	7.72172775674663	18.305286839955	20.7851886086957	24.2756170502249	22.8166485487256	31.9490901787856	22.7729114077961	12.7029740877061	19.1118305251124	26.4367924501499	29.9202657552474	13.8405173538231	22.8955015446027	30.0141668110945	15.6031370753373	18.8488202642429	32.4109742365067	21.1599383073463	20.5163105348576	30.2445660468516
RAB7A	8.45484859827634	18.3681422146233	15.3650385909091	21.992773469141	28.4121683976925	27.6189884008896	47.2580271544343	14.771748029052	21.6688398562691	27.630707763553	26.4033175047262	19.2101067738393	20.0181607738393	18.718484677092	8.8661983119266	16.977352735891	29.3454994506533	22.8488176410898	24.3840391385877	22.5710257813456
BNIP3L	13.6572244164859	17.4508380303688	15.7108572258376	22.2091287425886	24.9641370641118	22.335050142444	33.3485432834418	25.2251340739937	26.5227554470957	22.5774289727645	28.6587118165823	23.3980430445891	24.502767912509	16.8793129804772	6.64861955410942	14.1246915970113	24.2957915685707	28.5908991610026	27.456395637744	22.2169563200771
AMPD2	4.17038899881733	21.9059452413719	16.3732912181486	21.328371147081	20.8114236779916	24.3620398566821	28.8256	14.5026567645414	18.8863632151382	29.5026863924309	33.7125856460596	25.1916534262982	15.8908639439845	23.8700564817762	14.0178215063972	20.0499633825395	28.0010034795183	26.9898028360391	30.2508491527793	21.8497336082142
UBXN1	15.2097507030016	20.1791660627962	25.6239942322275	19.1761947045814	23.1628930853081	20.4971743025276	18.0383886453397	13.7434002922591	20.6722267298578	22.406522885466	23.0711914245656	16.2616570947867	16.2525634206161	30.1092853518957	34.6396115955766	23.6150686725908	27.0646693301738	22.4718670667457	22.6849873281991	25.2587039731438
G6PD	8.27822	21.2659469269064	20.6073621876729	20.3531661519162	28.4081897759779	22.9536963694192	32.3786856015409	14.5968978696168	19.4693197984986	29.8313787048597	25.1917489936784	17.1040792437772	18.8323344859739	25.5461491451995	17.8152166250494	22.9433976485579	24.3763730436586	22.9339143731727	26.7913860592651	19.5832200310154
TUBB	17.7754973296487	19.007994293294	17.9839174839106	20.2564546465242	20.0099068295259	23.5273232640629	19.8657597607467	14.5856985438467	27.8058148698109	19.6634484097273	22.5239502178826	16.1825583355441	26.5507925359862	25.6373704033407	11.275928471383	19.5854894274134	39.9107859567674	20.4173195431098	25.3091600216163	30.857361373127
CSDE1	13.1573197765005	15.9858991709054	14.2882421113937	22.5604415254324	21.0198574706002	25.7984140784334	26.6290894004069	15.9007111225839	29.2041694780265	22.8095789327569	27.4541280807731	22.0515158331638	25.5619098249237	19.4720275433367	6.18597310732452	14.4437589236012	36.2545476370295	24.4479274832146	26.9784324500509	28.4718848070193
ARF3	13.3907706695018	18.848156608546	15.9367899582827	22.5650724765087	27.968766927501	25.9173489347914	29.5461905759417	15.9074621778048	24.6229656526934	25.7505439607128	26.2663144680032	16.4355106016606	20.2894558517618	19.8441650253139	9.7224397509113	15.4956085848522	32.0600649621304	26.601637608951	26.8101024123127	24.4737944943297
MYO1G	13.3444588295285	20.3337106199381	22.4108284922565	20.7718561603763	19.6093130418722	19.260652337272	16.9506873977286	11.1117681194218	21.2242695085465	25.0442973958931	26.0919647631066	17.0471471719628	20.9808033342893	21.9355684019732	25.122367786165	25.1730138502925	34.6278312733739	22.9481130434783	25.9786526844098	28.4022693720317
TLR8	4.09957016678153	18.791057215943	12.9013142304158	24.9058519703653	29.9433396044108	33.3407036691937	50.7687710204457	12.3813164424535	21.0062337167471	27.2845733528601	23.0387388387319	15.313628757179	26.6851856299104	16.8806598178268	5.03597083758328	11.3176467661383	34.0031821516196	24.9770448426373	19.3565881954974	25.1607503326442
RPL35A	25.2113155018972	21.3597524925837	26.4681428927216	21.3965195077613	21.9575708737496	20.2257092456019	19.291261851673	15.5883178216626	26.6273235308727	21.2886331272853	22.7305057599172	14.5202521897206	18.3922856985167	30.7528236429803	20.784545716109	19.9162454239393	24.1538526136599	22.238423283546	19.0052949575716	25.0750197813039
CLEC2B	8.9091116368358	14.8795180679185	25.5632225481422	23.4382	26.894933339992	28.5297405289652	26.1885416644027	13.8421020699161	20.7528004206952	25.6299568769477	24.2444067031562	15.4611266532161	17.715253582501	26.4380579352777	20.4290373507791	16.2025630946864	26.0075652161406	24.0185448461846	24.9457335721135	26.2189099956053
LDB1	10.0173224917903	17.7543852648305	18.4111574830508	20.9660156170551	25.7003293360699	23.246607439089	20.4966238191208	11.6651492168962	18.8253117629767	26.9601824367055	26.541146456303	16.8633327245763	23.6231156326801	25.0884849790784	19.3986128850636	20.2656532025953	36.6470211528072	21.4926588988347	24.2005541014301	27.9766658201801
MFNG	14.2195686796309	21.6967570036256	19.9214121914964	23.2711594396836	20.7561479087014	21.8430519261701	17.7722023602505	13.9918721664469	22.6816543876071	22.4198815833883	25.302479813118	16.6419485629532	20.9133498895847	31.2522462455504	16.9982593678312	24.3592119822017	35.2025913856295	20.0649152584047	20.0328576203032	26.7268356173368
ASCC2	21.8062081929825	22.8236820888273	14.109537167867	23.1372168079409	16.7913687530933	23.5537664491228	17.6415315652816	48.826734754386	18.0246	15.6457404710988	21.7730367438597	19.1919846077562	27.0891636952909	26.975062756602	8.1042655933518	32.5139253128347	16.7765268614958	21.7769183076639	21.4926088180979	17.7230353000923
SF3B4	15.0994274882629	21.4066439295775	18.5127829014084	20.6385344389671	25.3289938568075	22.3642881830986	26.0953150704225	14.3146052957746	21.7129956502347	25.1508597488263	24.8530161713615	16.2246481173709	19.1977281220657	27.1824783873239	18.8963885293427	19.9340530234742	27.446063657277	25.2296479119718	23.5707936197183	21.9541091866197
STAT5B	6.61619761354253	17.9903804630058	13.1904040454996	24.0687936407102	29.6601801808423	28.5939624891825	41.8965200639967	11.3297468910818	20.4967934709331	29.7528896549133	22.9239851003303	19.1552143635012	20.128698176796	17.6415759463254	6.01924591890999	14.7551392319571	32.2514558874484	28.833391532948	25.9104962311313	21.7729456270025
UBA7	9.32367923362637	17.8343761101099	31.1598762918681	23.1377952742857	18.7563195364835	21.5010546004396	12.6780130364835	8.85118477736264	19.2891174512088	26.2340130021978	30.5933771338462	16.6945868593407	20.9064955567033	25.2745441175824	25.324786967033	19.1782313846154	30.7378432068132	20.4829226835165	25.1623468925275	29.7728302573626
TPD52L2	7.38287863016617	20.1286748512995	18.1074897068598	18.427725954836	31.5566717083511	24.6379443785684	34.0356917049425	13.7449340076694	22.1640741024712	30.459769179804	27.0002914017895	20.8598257296549	17.3043602746059	20.9706968155092	14.5484139441841	18.6513152624627	25.7244242213464	25.2796573095441	22.7779792043034	18.9074812888794
CDC42SE2	16.4474005361886	16.7126090434927	13.712593560259	24.2454666112218	17.2987774696215	22.859827689575	21.1170966123838	15.6784845949535	32.3175420534529	23.9957240537849	30.7274070991036	22.0685731952191	27.0252078786521	15.3381348366534	5.56613548671979	12.0137914755976	34.645245561421	26.4675	25.3259153275232	28.9851195954515
TOMM6	20.1228668791209	20.7161552182104	29.6226251036107	22.5035675525903	26.2573601507064	20.7863842370487	12.8673597362637	18.1496014018838	24.5441365259027	18.2821486797488	20.9118654128728	12.6996413312402	19.6015959843014	30.3665753422292	30.0748080659341	19.1104705824176	27.210347711146	16.5649224568289	20.1960011287284	21.8100681789639
HADHA	17.7734380951281	20.4516262371277	19.7499980415608	20.9571087388594	25.2365237898869	24.7562254398522	25.496857531517	15.7989452743015	24.7768242225814	21.609709004387	23.0185277153082	14.0497932345879	21.3062197243131	23.860136542369	13.1206158799354	18.7269341456938	31.7450832352805	20.6634341034403	22.1734351283768	27.0372130930501
ACAP1	9.42431881859838	22.485545856469	22.210343254717	19.5368527936658	28.2480205444744	21.6252082493261	22.5854351013477	8.41515065471698	16.5492338169811	27.4856305944744	21.7596797006739	14.6398043614555	19.1679589121294	29.2896724277628	29.0786196036388	22.9560822202156	32.5752480382749	21.5760935595687	19.5540173110512	23.1184193105121
FAM32A	12.4940391447163	21.249261799063	24.4055655923998	19.2852842503904	25.6989966756897	20.9313350255075	25.3679629052577	14.196756360229	22.8733429219157	24.1942745007808	23.6988	17.1836956642374	17.540760790734	26.3262161072358	15.542522079646	20.164539297241	26.9527771556481	23.9016861384696	26.3216515809474	23.7617347631442
SLPI	8.42035	34.4583	26.8593	31.1853	27.6865	28.8205	54.0812	11.731	8.70998	14.2531	16.0428	10.0096	11.0242	11.5607	44.4437	17.8016	18.4599	25.5541	17.123	13.5891
XRN2	9.03362	16.4423	12.2914	26.4296	25.6623	31.8327	35.0907	12.6128	25.5486	25.6092	23.226	17.0883	25.2691	16.7943	3.87102	13.6292	34.8153	26.0424	23.7586	26.2547
IRF1	12.0187236238076	18.2223920734611	25.6317371746433	20.8863545897269	13.8427074669384	17.2073338039136	14.3622393161027	11.7247528953934	26.3037707486343	22.043684934203	35.5834649083571	14.8329737824704	23.1076200797391	23.6270984821035	29.7264887659193	20.7858625078679	28.3531745823889	21.0366101271912	22.0495533217285	28.5837958969425
ANKRD13D	5.20749822733447	19.9378871714771	20.9939305098472	17.9146825539898	28.821057459253	20.0720688123939	24.8598997696095	10.3324866235993	14.2928821006791	27.6428210531409	24.2678910081494	16.0540807718166	17.2927256850594	30.7378531049236	27.6693227543294	25.0969031173175	29.7862330207131	21.2997301747029	23.2963194181664	23.4528925307301
HNRNPUL1	16.0676976233747	17.3500489296069	12.4603057680466	22.8217978926917	20.082045651771	24.5763466767299	24.4375416106711	14.812043962188	28.0157285519354	25.1953595208489	28.8203675486474	22.4262513628755	23.546867745479	17.3334526167987	5.86548988357495	13.0159149953669	34.5071841987745	25.1389435631445	27.328059307129	25.1007974417875
RPL22	23.6785932055734	19.6446505421222	23.8001187965702	22.1543912366559	20.5286391903537	20.0018467084673	15.6023362983923	14.4738671157556	28.3389670844587	18.0066741142551	23.4494410921758	14.2680329168274	20.6303806861736	27.686608187567	21.2321974898178	19.5075033777063	30.5389584833869	18.9533582092176	17.5318474025723	28.7743575991426
RAB31	5.95208535281227	20.6306197600438	16.7850679322498	21.2804338568298	32.0541546442659	24.8196477056245	40.3044821355004	18.3862568341855	21.6268652649744	31.557214687363	25.3346324731556	15.0080041338568	17.7236702021549	20.7111338955442	6.84865410883857	16.5969186459094	24.0836923644996	24.0769755425493	25.9669337856099	19.0275168677867
UBE2J1	6.91304	15.2505	13.2293	22.5402	33.9461	35.0288	49.01	17.6408	25.4592	18.3843	22.8891	19.5391	15.8779	14.9185	4.2313	11.2694	28.0038	25.435	29.0005	19.6625
CD93	5.97127	17.6772	11.0317	18.7346	24.5782	35.2484	34.4605	14.9083	27.3826	22.7179	27.5341	21.9422	25.3434	16.2482	5.15757	13.4133	43.48	18.3139	18.3848	25.015
TMEM43	6.37322824699829	18.5057721578045	12.6399982692967	24.6517454213836	24.1701752464265	27.0200305643225	34.0562551989708	13.9906112344197	20.0687089582619	28.7571564099485	26.1789331886792	14.4456044939966	25.1797421114923	20.3157627415666	5.27987073413379	17.5837241835334	37.0209187530017	24.0159476352201	23.2632960165809	23.7867033853631
ELF1	10.6556673618554	13.1023968079261	12.1361955570817	24.2184390607971	19.869237277415	24.3255063526233	37.8807099047512	13.3379154408917	29.4721342848458	31.0193576160775	33.6495329205134	24.6617137266381	25.8773	11.1367970648503	1.69094533618554	8.43498076334159	35.2402680405314	22.2018994519252	22.6434095710426	25.6781531972529
FBL	24.2230196094481	20.6567840589336	25.1824697951356	21.9225971342376	21.1650664270346	18.4168558587465	11.7836745374181	13.6058652170253	22.1804126328344	18.7637949752105	22.5155661651076	12.7351708746492	18.3345035944808	32.0472989204864	32.6475543690365	22.6434566959776	29.1010857263798	16.0414497062675	17.6860944681946	25.0208895509822
IL10RA	18.0653051603442	16.691379297588	12.598736318537	20.750626833088	22.6457318115729	19.6788696512286	23.3236042084702	14.4704216002718	27.013903693353	25.9891581698562	29.6500342545578	19.8617102487827	25.0369029899219	16.9607660636395	7.22029037357038	13.0702299573095	38.5040354076548	21.0688598205186	25.6569943363153	28.3300126412637
CEACAM4	3.86876577651515	16.2696162590909	11.3930890257576	18.8515566431818	36.0915774734848	26.0837116893939	43.8727993439394	10.7543784060606	13.5608019037879	24.2474115386364	21.3369409606061	20.2404184962121	17.6405522393939	24.210032830303	18.5886459454545	19.5257724287879	27.5263480992424	26.6448570659091	26.3746173143939	18.7586304469697
LIMK2	5.75967603111831	15.8511410358185	15.7146318040519	27.3798136278768	25.6275820197731	29.8062642388979	41.089641160778	10.9988908024311	24.1221032278768	26.716960793517	25.5747545829822	18.7598286884927	18.5745657160454	18.3211472166937	10.8310142834684	14.0754966555916	26.7686353850891	28.9761754235008	19.8238745038898	21.0446580009724
TUBB4B	11.7768822405498	20.9522783863525	17.6730625601375	20.418908772214	32.5701026303387	23.8447296882671	27.6768642817869	17.2050726936672	24.6257485920471	19.7460187403044	21.0478424467354	15.0302317756505	20.163453329406	26.9725029140893	13.7204519749632	22.0515617584683	26.4741908654885	21.1565184040255	22.3743834452626	19.9768407501227
MARCHF2	14.8707805320397	19.8458869539711	19.1967188659747	20.4155347748195	24.4884179399819	17.0617575794224	25.5058296868231	28.6789954584838	14.9028842351083	21.8340292206679	21.6739882197653	28.0628838786101	17.7775298799639	22.1157458289711	10.7702271453069	16.8729938537906	17.996593416065	24.3306856362816	25.4657858781588	33.0882284553249
PPP2R5A	7.50411765347539	22.8781135223237	10.2681918670726	25.177905608828	29.8974501940639	32.2632558422121	23.3844635857433	14.6688858510908	15.0758658949772	28.3756230763572	30.3882276407915	16.5135983802638	17.2456129967022	15.2840051534754	4.39339660958904	11.7084711986301	34.1390252232369	26.026777687722	30.1524458675799	28.9439091869609
TSEN34	5.79208613862225	21.5901903178995	21.2338625940147	22.9109687453416	32.1440752202146	21.9503122927724	38.9892248610954	14.0586659494636	19.1531061612084	27.6412834407115	22.8806381527386	15.3951262264257	15.2827479011858	24.4319323229814	15.7691334486166	21.387428526821	17.7202551027668	24.2978900124224	24.1099261629023	16.5498225378317
COX6A1	15.8897455003734	19.5985996183719	27.3838315369679	21.4086527259149	22.2542575414488	19.9641984085138	22.3199922247946	17.3552374100075	21.9631227669903	21.4032698976848	23.699048707991	13.4122676019417	16.1186153188947	26.7689608902166	25.5718816967886	20.6019363928305	24.1683393831217	18.6057524256908	23.3674993935773	20.3544109305452
DRAP1	14.1850451004646	17.4506826811847	35.9786692851336	19.7361412229965	18.7323899123113	13.0598546114983	13.7735438844367	11.1781867926829	17.8814795522648	23.5559889767712	28.6613347212544	12.1924598524971	15.2555354041812	30.2586410063879	45.2643811614402	19.4703383832753	21.5088680656214	18.647830728223	20.4840075464576	24.1559333670151
P2RY8	25.5107485841431	19.225069191917	16.8118149779152	21.1046668122792	17.3935905702297	18.9517985147968	18.9666651649735	14.7694468235424	28.9705618526943	26.0496646530477	27.8934316146201	22.9173766170495	24.1191732091431	17.5684998758834	4.86498405189929	13.9465508586572	30.7801515079505	22.8876169306537	21.2861424730565	27.3658543350265
MYO9B	7.22565017413585	16.1836814040394	15.4181692220659	19.756964471664	21.0239087638666	23.2090580435088	24.4372838928859	11.2223697900924	19.4186626276125	31.7953416967444	28.7924582867765	22.4719786323352	21.7854831017886	18.5477578278738	12.7805620284365	16.5087875667203	32.6623272786375	24.1461418719855	28.6441217684887	25.2431760994775
HNRNPH1	8.46546338154008	13.8858346990506	11.5460691389241	21.7361217517932	22.0850130098101	21.6133100061181	13.7537835886076	10.5310450911392	24.8883401417722	22.0216023471519	32.009	26.0269181677215	26.0653169881857	16.1702237857595	5.24089836656118	14.0336808925105	43.191420539557	23.7991406109705	25.0179074313291	38.6238520766878
RNF13	6.53387892919116	15.3835620864819	13.0898630405821	21.4193360691296	28.7469484713126	25.4134606193675	41.8864210556955	16.0940000039183	23.7214426230059	27.2652021550518	29.1529574346488	19.1554501029947	20.3588575743073	17.8664367746991	4.71452027176043	12.1802162401343	23.458283088721	28.4012782280996	26.8737599904842	18.7716462404142
PGRMC1	7.19615581709224	17.1536788718082	15.4878097587285	22.7173342266806	31.634616835852	17.6371292199062	28.6107681208963	17.2782892803544	13.7753612245961	18.1433363475769	28.6906184356436	21.0891639807191	24.4201810713914	23.5426808884836	3.26773766492965	15.1724520677436	22.2776080812923	20.4567507842626	34.4173394960917	37.0518591266285
KDM6B	2.73489130478896	16.1005930746753	9.28543848958333	19.3212035472132	28.1443506448864	27.5058495286797	36.9006452900433	9.29568798133117	17.1262658921807	30.9612921502976	29.8371586582792	19.000672227408	20.5734621318994	18.6890231316288	8.35919650865801	15.9930428227814	34.0267897061688	25.1284323912338	27.5957155044643	23.2953487322781
MARCKS	6.89736	13.3287	12.2242	19.1897	24.6104	30.3495	38.9154	14.6477	20.7453	29.1573	30.846	18.3051	15.1886	14.4367	5.9211	20.9764	26.7142	35.183	26.2576	14.9053
SQOR	11.0263856817409	21.9508378150289	26.3804785634138	22.8035153043183	24.5442709625978	22.9225587851071	27.4674684699082	12.9666776079565	20.0126570897654	27.5766310295818	24.8475364420265	13.2625189625978	14.9220925032302	22.2611788490309	22.1029688146889	20.6250518439306	17.4053994695682	23.0751708027882	21.3867577235634	21.256260132608
CDC25B	10.354174462721	18.4663650007686	17.6951548611325	23.6355618765053	16.8878780543172	22.1647160522675	7.53129229746349	8.49916576761466	17.7857503330771	26.6137589318473	25.051573388163	13.5812012982321	26.4666920814758	29.5591444934666	17.6706923804766	25.8708672385345	41.5069373235972	18.0168467430182	17.2089583433256	34.0734929905201
FRAT1	5.24750543100189	15.2166163470699	19.0223871591682	20.1670458688091	27.3590565436673	25.3987414223062	36.2088247221172	10.2006	14.8354013194707	24.2119	21.4633134196597	11.5045	18.1794619890359	28.6139992389414	14.6220297047259	26.1570893504726	32.6936629115312	22.3123762359168	23.6161181890359	21.1055732011342
SUSD6	5.1209637133059	16.0008669245542	12.120838973594	21.3181035408093	23.4293133257888	23.977021744513	33.1522226340878	12.2040842537723	21.9084681402606	27.202827627572	28.6667010209191	20.4273852493141	22.9890979108368	16.2535038521948	6.75372914951989	14.2078673179012	36.2796397222222	27.4994016155693	25.2255100919067	23.317867829561
PPP3R1	7.23045771224732	17.0793587300832	16.2478845802616	22.7698776706302	28.3714223971463	25.0799489464923	33.6295536956005	13.4063592485137	19.4079590868014	23.2266351403092	24.2454422782402	17.8433138388823	19.851759706302	18.6946331843044	8.05694459928656	18.1419953864447	28.727585764566	24.772829136742	27.2405256129608	23.770761078478
PGLYRP1	6.78418	39.3608	21.5558	22.786	39.1446	24.9166	60.257	17.6682	9.35274	25.1307	11.3664	11.2653	9.3078	14.2343	15.3348	16.5355	22.2923	20.6144	23.5055	5.35454
SIGLEC5	4.14235	33.42	16.8115	22.3084	16.6865	20.9844	39.0627	18.3996	18.0015	33.5581	30.6498	21.7076	13.2242	17.4122	6.05946	13.7778	27.2433	25.2756	19.4546	18.2414
ACADVL	9.02389869647303	18.1110658921162	19.1721037251037	19.9787017423237	28.1865849952282	18.8500979041494	18.8372075060166	13.2064376931535	17.881622780083	27.8830759568465	25.9425731251037	22.2091733259336	14.0978339860996	22.9123272807054	15.9970303939834	21.326194130083	28.334419310166	23.7382678192946	26.7414675489627	23.9035749846473
LAMP1	14.1486283044766	17.9466077906288	15.1726223441909	21.4944423128375	21.0746566815886	23.7772354297161	26.5723322759101	13.3517453497648	23.7410176868141	26.2252904978227	25.5162467625849	17.1570350076642	19.2808833633513	18.8802788207629	9.93661577199094	17.072237301167	29.3362578806828	25.3868322421181	25.2253383973175	22.9582716049469
TPRG1L	13.2076	18.5229	17.947	19.2133590495627	26.1892	19.2378	28.6323	15.6625	20.7629	24.4559	23.5592	14.7112	17.4895	23.3784	18.9093	20.8983	25.8240676701374	21.4417756830487	24.4052	19.794
ARF6	14.5240075236419	16.0031734137324	14.0278449469316	20.1427335503018	20.949974915493	23.082659431841	20.5734947019618	14.8521105445171	26.3350422240946	22.8160905900402	26.8380670565895	18.3739018362676	22.9468341584507	20.7501	8.13508060538229	15.4485593556338	33.1228229680584	23.2867651013581	23.6685740223843	28.196581860664
WIPF1	7.47891991208791	14.609259091318	10.4994747192982	22.4376087755928	23.2373764789538	29.6477886930788	29.3315065193111	12.5939363387314	20.8683954485573	25.5899767466101	27.7396523858364	20.0512200911895	26.3269086419896	18.303943764154	5.17663103515198	12.2041938787353	34.7331360528886	23.9084014430307	23.1257180198573	26.1346098469893
GANAB	13.7465845642147	17.3266832208747	15.2757698115308	22.1304934723658	18.5573127304175	24.0402535413519	16.6060570403579	11.7737145916501	23.4161887765408	21.6724720944334	24.9649743031809	15.3635471135189	23.8217098264414	21.8487607081511	10.2545413836978	17.3691579393638	39.3315835262425	20.1859561823062	23.9977903471173	32.3127065512923
SEPTIN9	17.9024833056927	19.0545745726111	21.0109767612547	21.0200210190241	16.6125462952367	19.4977055882225	14.2671568568109	13.6961031182109	23.0436824436538	21.9278099798141	25.9808013778681	17.4597153428696	22.6464338539065	23.6906052244409	14.0466940514087	18.4610833105577	32.2094400306419	21.0466540406622	22.4833496326605	26.1583418764159
USF2	12.7738767600644	18.3972569702093	21.4912571215781	19.2605875279791	24.7716112397343	18.8294950086554	24.4174748009259	12.796004779992	19.1685050235507	23.0090504706119	24.3684841135266	17.1367521839775	18.2639855515298	25.4542644873188	18.7220522874396	21.4740434394122	23.1068265933977	22.8876566217794	22.8135842997182	21.8315838963366
CSRNP1	5.30562833684211	20.5779252433437	18.4025381040248	35.4381478835913	29.1044683566563	39.3729413845201	33.8937044656347	8.26055454736842	17.4424551195046	28.2397863393189	32.9703121263158	15.7437564160991	10.6749059702786	20.0323967876161	9.95578852383901	17.836123330031	10.6644344037152	18.9116688049536	17.1890079442724	20.5914168136223
C11orf21	6.49651922950417	18.0166651131566	19.6141	23.0933858679431	20.1598012712322	22.5020105999018	13.9106500594011	5.55069775773196	16.3585384121257	21.9161083136966	27.7954889538537	12.4035443514973	22.7918678377516	21.2225042496318	7.71566941801669	31.7733372808051	38.4993040910653	17.3516752911144	27.3145897184585	35.7482905976927
AURKAIP1	11.8857601658219	19.6462334112962	24.4884400716872	16.4839575785663	25.1006692831282	16.8160991122375	22.0381620362056	13.504248224475	18.1877775865315	21.1128301325127	21.4032457335264	11.8226650369298	11.8423083917451	29.6269851057205	47.0706277842143	22.649874147719	20.5696880333092	19.1171440557567	18.2904309688631	18.2561712643012
VAV1	7.4852122816052	15.9650597267455	17.0048392078404	20.2626221470656	23.9861290447692	27.0998772032011	29.1672183103688	10.7259246794247	16.2722263760148	23.2571653096729	25.3105703544421	15.3042187657156	20.4251122145674	25.1833856815124	12.1933363975876	18.6570250023196	33.4318637362561	20.0271447016933	21.9980742080724	26.1313325808397
PACSIN2	4.37027539798157	17.2487512334357	14.6364367244405	21.9493592110575	29.8565363091268	28.4635821494076	35.2476746998684	13.5275693845985	15.9824406149627	26.3057156704695	25.5579374826678	15.7278417261957	20.342867191312	21.7546282470382	9.16487079201404	16.7340567999122	26.2272849567793	24.2225284357174	22.9176484986836	19.400199620667
CAPG	13.2190808143861	21.426921618024	28.7582921508888	16.6572548747416	30.8633806424142	20.3758441570897	21.4705859371641	11.4511512840017	24.8365192711864	19.442793779661	23.3187411558495	13.5637049789169	11.4343485175692	25.1283643828028	29.6350826515089	17.915657329475	18.550561111203	19.3933002848284	24.118092988425	17.9391543687474
ARGLU1	7.94879856856303	14.1622468220647	13.8450244390455	23.3458357636175	22.745902978212	26.6684313024382	22.2830830255923	11.6973300643265	23.427812180875	22.6448246245893	26.9077624042884	20.0932932253156	23.3235550816185	17.7004562998444	4.36323786183642	12.9133335734048	39.9291096558879	19.6215230729725	24.3460578208542	30.7228435865468
TYK2	4.47585717441315	17.6699978889671	15.0617910521127	19.0904200225352	27.3156330326291	20.4121632782864	22.6714039396714	10.4382260084507	16.1296141710094	27.950920560446	25.681997755047	19.4227843356808	19.2804219596244	21.5136627681925	15.4973542524648	17.4045885849765	32.2307528328638	24.7104393776995	27.841747413615	23.6011566785211
CHST15	3.1101497365123	13.6155540213969	9.96791661561975	20.1625673854501	29.8081754591166	32.3461899752407	35.0733140319425	11.4114235129146	14.358854388354	20.2001737618829	22.4243015431759	22.3138232182485	23.9773911083601	18.5181138691732	8.8709898026899	18.461569044475	29.3031234812777	23.936782576494	24.6194274724133	25.777997175149
EMC3	19.6667796684274	23.2718314696279	19.3048350223289	19.8485757721489	17.9949274446579	23.4338067493397	21.7927342876351	22.7877751961585	16.2339278720288	21.0247594854742	24.4423414945978	14.7792998336134	16.4407056048019	22.2173040631453	15.4313965166867	19.3852188352941	11.8599493947179	27.6770664252101	25.5826687188475	24.7633515358944
ITPK1	7.63939629351988	17.4200011346097	19.7605349416789	17.8149362032401	20.7896753463917	22.6311424418262	28.1506693266568	17.2417356194404	18.5279288431517	23.9478233377025	30.9515146905744	18.0021093948454	15.7453842848306	24.5992244048601	16.6761151319588	21.8039531655376	23.5639560765832	18.2976154396171	22.9185953653903	21.0643866843888
DPP7	16.1739926765852	21.0679902816153	23.9310638466171	19.5849702182076	23.899696047113	15.5904134417287	13.9565698756642	12.6825822061637	19.0961838366985	21.4006406578108	22.977248936238	14.653884779667	16.9665982954304	26.3158661955367	26.9964905239107	23.8132447134254	26.9129887314913	20.2149078476798	21.2216851236273	19.8946702550478
ATF6B	10.4409595321025	17.5854261510058	16.8817730496004	23.1522807547534	21.4018410969964	21.2818322708735	20.0677993637366	11.8392021179388	19.7403353339763	24.6729963116561	25.5802367453844	15.0301806208322	20.1042157037751	21.9638592554423	12.1333890697162	18.5401977280242	33.1841922551667	22.3151228980435	24.2663990647561	26.572538950124
HMGN4	13.0180169412651	16.3070719246988	19.8322260411647	20.459529999498	25.7254303062249	25.2068932660643	18.0875375963855	15.1621442605422	18.8347965968875	24.4443878007028	22.162063809739	14.9717569011044	21.2194102891566	23.7950430371486	9.62073328714859	15.6974370371486	32.6204765923695	17.4975530341365	23.2250349879518	28.7951461807229
HNRNPDL	15.3846956326641	15.6366625122084	14.5489524935793	22.038217953337	20.5530920294809	18.674075935974	17.9064323389401	13.4658602284319	27.4938215532646	21.1384378768313	27.5531665972147	19.4736373302586	21.5450804454693	18.2778947348526	6.53920503038524	16.4599726729969	32.5186096758908	21.0412135438597	23.5295208336046	32.0509421783324
HNRNPA2B1	10.9669311771188	14.6794620026956	14.4240015885991	21.1722527165623	22.6321070280663	20.8367145430905	19.3812231429478	10.9496554570681	23.5016246773171	24.5236603997463	27.7215633650995	18.182240431856	21.9547800732577	19.5737910040434	8.00774676540078	16.5821038905098	33.1153561729168	21.4416147228257	23.2072474458892	31.9217880067391
GBP5	9.95801102135036	8.71584032189781	40.1773554775547	28.127349534489	7.1442106129562	13.308769444708	6.46516052080292	8.3102202939781	35.4231836843066	20.5607122939781	41.6611132148723	13.3470143301095	21.8543137826642	20.797416460219	17.3025396889599	7.17682401779197	21.5981367048358	25.1085191898723	21.0902311862226	36.6189085349453
RPL14	29.9492366492001	23.4208818170647	23.4968084412242	22.8094504426154	17.0729218349177	17.6189020004637	16.6158406134941	15.4893866232321	26.7231522281475	17.1238507437978	20.984564928588	11.8004481667053	20.0614017303501	23.9455387558544	15.3878216197542	16.3771235372131	24.6298312798516	17.9406791731973	14.8942757822861	27.9147130834686
BST1	7.92996655322862	21.400938521466	21.6038518303665	25.3901320118674	35.2837103839442	20.6163700921466	38.9457524289703	11.0807505919721	20.6693247298429	23.2258618593368	26.0412873033159	17.9349384883072	14.6378881155323	21.632588208377	9.08967843315881	15.5563273329843	18.3510829685864	17.9042198460733	22.8537671734729	13.650019513438
JAK1	10.3616606962198	15.127980256566	10.2352159873235	21.8282534357826	17.2560077660543	25.3720417882951	25.4864638320935	13.6250493361925	24.4038957730378	25.8525242763018	26.472192324351	20.2129327393351	25.6574209007894	14.2648751744345	4.26345954243206	12.3886419341126	37.0480782452558	21.8251325910885	24.7541436672992	27.3158605496432
RPL37A	23.4804698736503	20.3915289796938	24.0013	16.6918615813054	21.5334112947623	16.2967239250604	14.022014669299	12.6360615076551	23.6013528823529	18.5221733350524	17.3294973419823	11.3803689885576	15.3772663021757	28.1528114694601	38.0463250778405	20.9863882933118	23.8713747097502	17.6484592407736	16.7408370095085	22.6982608024174
MEFV	3.13763739535721	16.8165608358827	11.3103754903725	21.4853389175814	26.4945419782257	30.0700340147562	31.9956702441965	10.2534952488753	19.6954362548137	23.2073828072701	28.1772488355228	13.7226061302861	22.9305368853698	18.0433796080619	7.52999	13.1778325524564	36.2254769632895	20.5942573665647	25.0774670914162	22.6415137196329
ENSG00000289768	0.784749850117096	5.17980599063232	1.25335868852459	4.40686168618267	25.8841815058548	13.8170791662763	85.8491494215457	4.75695236533958	25.2964642201405	36.7336665058548	38.1966692154567	4.26427950351288	37.4528983934426	6.72291280093677	0.293283644028103	4.67200067447307	4.51202637470726	51.1855997751757	44.2710515854801	6.99522548009368
PIP4K2A	15.7312209878574	17.9719630372111	11.3931910779475	24.4732095975323	17.7972913542891	20.3389005191931	21.5311979892284	18.9304782128868	21.4321507330591	20.7170286028202	23.8400132685076	17.1761704302781	28.8667392299256	16.8805302017235	5.91561882510772	16.0237528533098	30.5115120338817	21.1791097019193	24.2623738875832	27.3988432477478
JAK3	4.71774537997371	12.6924474069781	15.2599329972518	25.2335917528976	23.9273461059864	25.9138170535309	25.8734232535548	8.0985337298363	16.9280640417015	22.2791667033098	21.039043633887	15.5790877336599	17.7424461212809	23.0878884355359	24.6428301542598	16.8354491466125	31.7931121812642	24.3762550681085	22.4727524094874	23.208528256781
MOB1A	8.26513791708075	14.461188578882	15.4319460807453	20.3895894796584	22.0245817313665	26.4015841282609	25.1749659886646	11.3692396798137	21.463262057764	21.9099334812112	26.9951689251553	17.785775168323	22.2631123048137	18.0529243919255	6.62015556102484	13.1127039565217	35.1867955402174	21.8210127981366	23.409895868323	29.0770570591615
SERF2	22.3930601236799	20.884553113337	23.4131100442025	18.0990532973326	19.8755775770278	16.3029686189439	20.8436654997278	19.5719308180729	16.7776911985846	18.5101640335329	19.1953014212303	19.0828849796407	15.9410142045727	22.8311511615678	32.6826915474143	21.440844666086	16.4544850120849	17.8518379588459	20.3599902189439	18.5384571660316
IGF2R	3.62008721991775	12.3305717778711	7.42159681762703	17.6124363079644	18.7569356150444	31.9443025475611	36.9007945411047	11.2252057956927	19.6038951611462	31.5012913701853	25.8836329043028	18.9860901239995	25.9379707455888	14.7219965106797	3.68029084597356	14.3384068744085	39.0697367043294	23.5845142593641	22.2177826377305	21.3646154237828
CARD16	7.46708304675167	15.4710754153005	25.8966466484517	17.4963517832423	25.9996229641773	24.6705910273224	31.2495384814815	7.96542265998786	15.9675341499696	24.6981619635701	21.3628726296296	9.71705190163934	14.0418751341834	22.6544141536126	33.9361371566484	17.7059496029144	22.1627	20.9683993497268	19.952877819065	20.7490269829994
NUAK2	5.2837	11.8774	12.9457	11.7183	28.4711	26.8513	39.5278	12.992	20.3187	18.1896	24.472	17.8408	24.0573	19.6639	9.70736	11.2416	28.2883	27.109	28.7616	20.3127
CPVL	11.0824622491007	14.6224364829137	19.6010807482014	18.1654413345324	24.1296123546163	23.9510688830935	20.786491771283	18.8400995293765	27.1986063438249	22.2835771753597	28.2934651193046	17.4590369394484	16.602103588729	16.7490116166067	7.76188239598321	12.7105991885492	25.9053131663669	22.0223597547962	27.0897254979017	24.1186697871703
PPP6R1	10.688397739782	17.252100692855	15.3624420081744	21.0753400740236	20.2126003036633	20.2654831875568	20.6561554050863	11.8897608166818	17.9339485700878	24.8100089603391	25.6919811419921	16.6216636029367	21.7979512316076	21.6072048177414	9.06918948228883	18.0721445342113	32.2695571981532	22.3500168595216	26.543528082198	24.5090071218589
GDI1	5.47801767998478	18.2180600019026	17.1573363268645	17.514781136796	26.2038656151065	19.4201278660578	23.5544452534247	9.85301863184931	15.1509591388889	24.1776570856164	20.9239711919711	15.6801468523592	18.5994734330289	23.6878003430365	22.3344433234399	22.2923404442542	32.360792233067	18.7864052087139	22.6256610171233	24.3184520359589
AKIRIN2	7.80900143803132	15.8551104107383	18.0679653744966	18.7053339959732	26.6731518134228	22.7263883319911	32.2915039480984	12.2938514903803	21.4529541149888	24.0308109709172	23.4208966850112	14.9094206868009	16.8527485821029	23.3537665310962	9.77311051543624	17.0923982116331	23.213870098434	25.9439511749441	23.5262721914989	20.0765005910515
RFLNB	9.94915	21.7275	15.1927	17.5207	26.1033	14.0002	19.4702	15.103	24.0527	40.1158	31.4605	19.3644	16.0346	19.856	7.58243	15.5423	21.0955	19.2303	26.8983	16.4462
APOL2	5.22162084313725	14.1544224752707	25.058807340357	22.6122871094527	16.9126803871817	20.6525249780509	13.4731458252853	9.18348900907229	17.3497291390108	23.7889340286801	29.2133313339186	10.257077754463	16.3124158747439	28.5721209522973	32.4635453467954	18.5960379438104	22.5268571782265	21.8067618978636	21.1232182510975	27.4315466979807
NRDC	6.80749835316265	15.9369158334337	11.921644311747	19.5796159146084	26.8514864756024	25.1832237373494	34.2787804626506	13.7863958554217	18.2022948503012	26.062784660994	25.1564753493976	16.9937758259036	17.0684095310241	16.1500555171687	9.82440474171687	15.0591922254518	24.9790193091868	25.5012212128012	24.9277628709337	22.234700902259
DHRS7	9.74395459895352	22.9548023471838	18.1627237725454	25.5429580110803	25.789667804863	22.4263732930132	34.6269602059095	13.0954200803324	20.5710805718683	24.9172535909511	19.3513717697753	16.0173636066482	16.3191757319175	17.1379947396122	6.12930083564174	16.7541189803016	21.8707390984918	22.1120386672822	21.6531093173284	19.5756595004617
SH2D3C	4.16177380617978	15.8472676767502	17.6561941339672	21.1362486644339	24.962547488764	24.9960841073898	27.9264226838807	11.1706374170268	14.1004078085566	23.7906936114953	24.2581318109334	13.3813083264909	18.9093260097234	19.7322892087295	13.2988164920052	19.6617818472342	33.3586255209594	18.6992788869922	23.2739233632239	23.9409683329732
RABAC1	13.3667918393782	20.7273780170984	24.9415912036269	15.2190319911917	32.6481499202073	16.4118332917098	24.3006229958549	12.0216571227979	18.5764602129534	17.6403628430052	18.9689962761658	10.2256856725389	12.0226858694301	28.4789814233161	35.3686152217617	23.040739138342	18.2373133082902	17.235	19.3098429621762	15.0934
RTF2	8.33729082328329	19.1122969734187	19.0255658437115	20.5795369266552	24.8954300241201	20.1546371491509	30.4615399352695	14.5981880290426	19.2328543755845	25.117970081713	22.3604630908196	14.2970471137091	16.2755929968004	22.7030541557962	13.7846844277627	17.2495357819345	21.1236817949791	24.3958658587251	20.5708284011814	19.4775293142998
U2AF2	10.9079924183168	17.4151474782178	15.6934770210396	22.0333188331683	21.5099631769802	21.4461772863861	17.7915354076733	11.6186059725248	20.3174000658416	22.6520813876238	26.5860862113861	15.4446389794554	19.0074595784653	23.3597558732673	9.70729496237624	17.7866452252475	34.3106055507426	18.6883837502475	22.895925640099	24.3600630836634
TRIM28	11.0635538987459	18.7159714561078	21.1921242977241	19.7536542203901	19.384463222248	22.7183966699954	13.5385232387366	10.925850886902	18.4077567475615	18.6022032250348	21.4371461521133	12.0882610919647	19.7664921978634	28.6585524598235	21.0116915636321	21.732053879006	34.7439367238737	16.489785959359	17.7701074500697	25.2664637935439
INPP5D	8.98165689943555	16.5050905669854	12.1434023503053	20.935737030872	16.7069271360442	22.1749833739201	19.9646281542449	10.8770442090773	18.6917713309527	25.4887276342587	26.1909448234074	22.0240561732519	22.4418855434858	18.7371	9.47447270130169	15.9836660457321	37.117945081903	18.3464879546135	24.9029242705909	25.4620302432899
OSER1	10.1470834730992	19.836670788795	16.6728606336149	17.2829265500222	27.4730378741663	20.1211036220542	29.3865530693642	16.7629407220987	20.981822765229	22.0995244277457	25.5711513815029	17.0947537536683	14.3329310409071	19.1835835571365	11.6310609177412	15.6114712725656	21.3280487874611	22.7580120760338	24.3838743966207	20.1237393503779
CDK5RAP3	5.20889201398716	19.5455554683232	21.0214092422248	18.6354235292085	23.7683260936317	17.9760813993747	15.3773634493994	8.1204295463222	14.0617556317262	23.5660969572157	24.3800699947342	14.1897623835774	13.1889825660688	26.1988495808787	32.2746397696232	21.7794983175909	24.9994299251275	19.9953435459931	23.8300724923482	24.6129444530196
KLF13	10.3368874840386	15.1885340425284	12.2099868938382	21.3017357032559	19.8366093096829	23.0511712654576	24.5980185102344	12.9371942804115	23.4584573371513	24.8698033135009	24.5953615507477	20.0965734053452	23.387383363135	15.4035963279245	4.62092932007636	11.9617122169901	34.9159858290381	22.5534141346908	23.5688301075406	23.6889638506735
SAMHD1	9.91272399732349	13.492127073281	15.5337527426857	18.2924546341486	15.8170340812183	26.2372140372866	13.0002483951084	12.2470005967697	23.7083421275496	19.1184781494232	33.0518576675588	14.3144807615136	26.8193549329026	18.9116120523304	8.70921027734195	11.7862237588371	33.931635613844	19.9086761949239	23.8259097193355	33.8663530396862
DCAF12	18.0454370769409	16.7981255951333	14.0352086931634	19.6452025550406	19.8713228813441	23.4521640013905	17.2282080790267	39.0747725918888	13.7114627133256	17.2488	16.5038904709154	18.976896612051	41.4203480901506	14.9683288491309	6.47535120347625	17.4532925205099	17.3429665636153	16.7532337480881	20.4371639538818	22.2510990400927
UBAP1	8.87809352020202	18.2471114062049	13.5716085551948	19.2396058492063	25.6739814177489	23.7576769787157	34.5427843766234	18.3154904390332	18.4819085966811	24.3206606951659	22.6425098863636	16.4176848322511	18.8885475079365	17.8796625746753	6.80733937590188	15.7521917983405	23.4628650815296	23.5007370443723	21.3459364361472	18.3690237561328
VCAN	5.86522713857474	13.8519433768906	6.66484913557705	12.7904174065268	29.7932353242267	28.1918651715493	34.259462239474	11.7404224300995	30.8882776770677	25.7215613294727	24.4939104681155	20.8538271927374	23.3749638505927	8.64140418592451	2.44698642655675	7.71836741538357	26.8540431781578	24.5250122129718	27.3451655818231	23.6081697620248
APH1A	15.3287745922833	17.224976365966	21.1372048473942	19.5080810685286	20.7442239887705	16.7165384431327	22.8205949095883	14.1157559352145	22.7141321439678	21.2725526274115	25.6554	14.0687004762453	17.3606502067377	21.0890064022459	12.2028438050677	17.0741264267204	23.1427071315865	21.1775076467031	23.2057483060754	21.7341585704002
GAA	8.38087214514897	15.5955219291444	17.3086100042017	17.5697389566463	28.3258109556914	19.4653604751719	24.7980291558442	9.09665235867074	20.737036289916	32.0753409104278	23.5883439335371	14.3944794300993	16.2318353262032	20.5768106623377	19.5723813915202	19.3452194959893	21.8250453991597	20.9715294287624	22.4186285821238	15.862352973835
RBL2	9.27645691528977	11.1715100506782	6.75499695314427	22.5017365808878	13.2141688547472	28.8183048816276	18.3637456183724	11.3333911749692	25.3422408817509	21.0243722636252	26.3886177762022	21.1746248815043	30.6957274168927	14.3818170464858	1.34205851504316	9.82781573193588	36.1701051104809	20.220089105672	22.1033870147965	37.1389530821208
MICAL1	5.51333110934074	17.8881614297617	21.6149562961555	19.1834358891975	25.8436466534132	19.8503149235492	24.8283546575062	9.81239186800176	13.1630706142377	24.5734698530917	21.5437414607513	14.8409199866979	14.5449294321006	20.4650632134191	15.4070548580617	22.1390269557082	25.6073765037275	22.9673577810262	26.130765422599	20.9221061917848
PIK3AP1	6.78850643618143	12.4232662035865	15.5068459345992	19.2849069367089	16.8461421932138	30.161176322609	25.8336675796414	11.2392721195499	21.8726197774262	20.3536047788326	33.9043860822785	17.4801672187061	21.2534244929677	15.5136521872363	6.23258259933193	7.94697529149086	31.6582429186006	23.6156803215541	25.1076919252813	23.3843513410689
ERP29	19.1249448760249	17.7557181915382	22.4324052607412	17.5247487589374	19.4422582964906	19.2442209317809	14.7040497349951	12.6806766861266	21.5739254959003	17.9658569478518	22.2335379337488	10.297197236471	16.8614	26.5523902751722	22.8599066277468	18.7161439376845	25.934286875369	16.0965872925549	19.5856685424729	24.540038763529
AP5B1	4.37396	14.4549	15.873	18.3447	25.0263	23.0562	36.5569	9.67483	18.2465	30.7717	28.099	19.08	15.7275	15.8096	13.7564	12.5259	19.2727	25.2916	21.3894	18.3096
PJA2	6.1495788702099	13.5974246616599	9.11253563219719	22.4145217833622	23.5957907689197	24.9044059632197	36.7095043564414	13.1849285266705	21.328951159638	22.0646242842288	26.0528467833622	19.4450634392451	22.1785275370691	12.7345730654728	2.58132598266898	10.9322633329482	26.974360748315	23.9764474321202	23.4535626564606	24.2351171975737
CYBC1	6.3206209853358	15.9767052130622	19.4397556831793	20.9000720040665	25.6300104243993	21.7741960731978	29.2206812151571	8.44842524830561	17.0377363991374	20.2912543949476	19.5705383195317	12.6280268139248	18.0715693719039	20.1324381810228	19.5040112227973	18.5449912844116	29.755362010228	18.6081794081331	18.8122571295132	24.0502873419593
PRKD2	6.6196552522952	16.2963046700212	18.306826960452	19.0600828965395	21.0764260579096	18.8651959811088	19.2624114920551	9.73689777030367	14.6626024592161	24.0295428326271	22.3038505035311	14.6387364371469	16.196495102048	22.9597363155014	28.3624218746469	19.997447309322	26.977168569209	21.5784510820975	21.2670905227754	20.8685474742232
PTGES3	13.3279344080612	17.2908775492792	18.3038754301265	20.3137111729921	20.0855199543984	25.1134569796999	15.4577760426596	13.1858495060312	19.7901273827596	18.3244513592233	21.3697415075022	12.9193433309797	22.5599039046778	22.7659697178582	8.15300308002354	16.6702740485437	33.1071734477788	17.0163915989997	20.1299307302148	27.1381209026184
CYRIB	7.08022457018272	17.582463228613	13.8747324360465	19.9761002015158	23.8989602248754	24.8075306271802	36.1288240490033	15.5212397766819	20.0894618065822	22.2341096457641	24.242152825789	16.6087294431063	16.5451667359842	17.5416781856312	5.8306582570598	13.3812871813746	22.6170157658846	22.9131805946844	22.0837045328073	19.9892063051287
GTF3A	18.171326378674	17.4464819914559	19.8435950235817	21.4661667607655	17.245801828093	18.6653913393712	12.8296441189337	16.4766713841422	22.6631107477785	19.3393461237184	24.6763705690362	16.109633867054	19.0457431025291	23.1859342136022	14.1673418335612	16.7330485146958	26.7045194456596	18.0575972115516	18.5222384784689	21.242216702324
LBR	4.65072370823117	13.1883249190893	8.41772757898424	21.0700511376532	25.1293282311734	30.0899995604203	30.8508675395797	10.9747688367776	18.7316250807356	25.1003245288967	25.0395015975482	19.9763647982487	23.8385287190893	13.7891854514886	4.42685434816112	12.5117097262697	26.6288293970228	22.0755441225919	20.0013509537653	25.6918442183888
JCHAIN	8.47541662742561	3.73606024450194	2.10681342173351	3.36783453557568	6.26864057050453	20.3253575355757	4.97530248253558	4.71711821733506	38.2559342050453	25.4079001209573	43.1569061849935	19.1622046351876	15.3635576804657	27.858181923674	2.62832631435964	10.217312457956	52.4263431494179	16.6555687774903	58.7009360575679	17.8780085097025
AP2M1	16.2300316595618	17.5815797425846	15.7367557150097	18.8775680242957	22.6309744164555	19.6570373279177	20.2418123665226	18.8404911526308	19.4311406535996	18.3694720375615	21.3427469531972	16.2289709101207	17.6829130064093	19.3122729204054	11.2060107348338	18.0956464137725	23.2442925538828	19.4147178585482	25.2285533069012	22.0983121946639
SSH2	4.30142273219912	2.75757706127914	7.77790674968494	20.2829828926434	21.9898266051512	22.471318856569	42.1146665244171	11.4912892759924	21.4945264272999	24.7614852263705	20.8504521438248	25.0864369606963	22.8126190274102	9.15829224614052	3.99026627134531	10.4410678201008	36.1731462415721	28.6623237821361	24.6494432825299	19.6857437329868
SIGIRR	10.6524662354119	18.2049370592105	18.713043423913	19.008034194222	18.0999374201945	14.7128801012586	9.80276127889016	7.6759624090389	13.1614006498856	21.5510732826087	23.0787283026316	12.0236101161327	18.5667116438787	28.4615024479405	31.9044017133867	24.3792408306636	33.5272093112128	14.5044158721396	16.6342693727117	25.2537276853547
PRAM1	5.60107898845336	13.9743184427226	17.4661118948648	15.4183919088423	30.3988657140687	16.8687690109389	21.1841982029778	8.53815565177758	13.742723426618	18.6793297742328	22.0100540434518	14.1148067724096	14.451864652993	24.2616162102704	33.9243498192039	21.4633742427834	22.8533492066241	19.1882520805226	25.5923015648739	19.5307067711942
ARID5A	9.96072379247402	15.8616827365908	15.4058944201067	23.8938451519236	28.4315697141252	13.0462618941309	36.3936659727605	10.8120806180848	21.0947590716091	24.940301042123	22.7145508028644	21.1558501437798	14.5756430244313	15.5475004984555	11.5423058073575	14.7603208039876	17.9726427986521	27.9543459168773	18.1469	14.9948236517832
TRIM21	6.10757072248062	14.5269599741602	22.0680179317829	22.2360032186047	16.113969351938	26.5753049994832	13.3726755622739	9.39948980155039	15.5392922956072	21.9947698728682	25.8941385157623	7.95450571576227	22.294471329199	31.1873876682171	18.4789833235142	17.0331676568475	25.5437049054264	16.7678363638243	18.6335242666667	27.363912602584
MARCKSL1	12.7033	18.2799	22.4695	15.9438	15.3669	15.0201	14.4844	16.2161	19.9469	19.8319	28.8973	13.1001	14.5354	22.035	16.1752	21.9276	26.9923	19.7116	21.8499	23.3374
PNRC2	11.3067772352515	11.7292377850163	13.335064495114	19.2118318089034	17.2151381766196	24.5021	18.2316336967065	12.7702663141513	23.6237614990952	18.7361017408614	25.6286134636265	15.5966053912414	24.5502998081795	16.0449895946435	5.3314201223308	13.8605524429967	37.0816807372421	17.5813107491857	20.775772330076	31.443813170105
PLAAT4	17.1244562415385	17.3341135307692	26.7788364876923	20.7452146061538	10.8361571661538	13.4047120923077	9.02835605692308	11.4448243815385	19.7005992323077	14.0866945876923	19.3765348246154	11.0092866261538	16.2062881230769	27.8387785646154	43.7617582907692	21.1087360692308	22.3355824738462	13.2166730123077	15.4121747430769	26.5394250692308
HIF1A	6.4984393315861	11.4320743001359	7.16855724868957	15.6787253228499	19.2372926887983	17.9408313756552	36.449661760629	18.0812316592895	25.993982100563	26.3817832036498	35.3234104791303	37.4093985263056	16.9861307489808	6.91300935915356	1.67263733643953	6.25454517802368	18.3891537736362	26.3234544203067	23.6693206507474	19.3297441098816
SURF4	14.7489963982583	18.6214264177068	16.7101705076923	19.463718594775	20.1978093857765	19.7849304777939	19.4571087640058	12.6162934127721	22.1784538235123	22.8895920339623	22.344649695791	14.1667781976778	19.5662723706821	19.207465537881	9.74421469811321	15.2540959541364	28.6961021709724	18.3315932690856	20.0500522995646	22.6728190923077
SIRPB1	5.05664990567643	11.8320607150845	15.7384040017017	15.981383502978	18.7888810386532	22.863332542239	33.0414655753008	11.1757718874438	16.6314951335845	23.0988	40.0990999955026	14.1733223206515	19.7343777065759	11.8033617847332	6.10825008058831	13.4324626592926	39.8799987334387	25.7824391854868	16.4950246290264	14.892301377902
MPP1	9.71847199128985	19.4738851519644	12.649075027613	20.2852828052261	27.9659836388065	18.1911853380282	32.7525460363232	21.8586952210897	17.8325871300964	23.0493574534841	17.7947000694959	16.724580142513	16.7501686571534	15.4205757889177	9.21444139825797	18.1243591193477	14.6580293474796	22.0651733849148	23.8019916919941	16.4467542733506
CD177	0.464446562247373	7.55562020735651	4.08465690622474	10.3106624785772	46.8931153480194	31.9894809886823	225.287046476556	3.63379337469685	3.34165316653193	9.22502857841552	1.23780879143088	0.425937430881164	0.160969624090542	1.10479920493129	1.25797188965238	0.348974834276475	0.518898877526273	15.6502365557801	9.9766836196443	1.28343526151981
VPS28	11.0347718031308	18.5032446163439	20.5844180886177	18.757023645264	23.1419002127885	16.8001730344919	17.7774659320775	12.1251941493765	15.6785617885381	19.5715407161051	19.2668599718758	11.9076838678695	14.7722380302467	24.9954584380472	31.5742767834969	19.7069	19.5726380318387	19.383618103741	20.1181823993102	19.2538408524808
AKIRIN1	6.56589	15.0568089587054	11.833	19.3159302269345	21.0911310673363	22.9140462831101	28.8044085636161	12.8606662406994	19.7168491770833	23.7368629241071	26.590339171131	17.0389387235863	20.5369298850446	16.5655917008929	3.86961	12.8648	29.1571799430804	21.5153431387649	21.3505417924107	23.1212922775298
RPL36	21.9846867450462	20.5486477758697	25.7656	17.5885198071334	20.1188336459709	16.2695341884632	10.6451871571995	14.0407938771466	23.4113122298547	15.6976528361955	16.9473323980625	10.037053677675	13.3409705900484	29.8172224068692	30.6216310774989	19.6343731435491	20.3703682241303	14.6911748339938	13.2997111232937	19.635762097314
SRP9	11.2953286572072	12.0230841045045	17.2722951166667	20.8954840882883	22.5806600175676	19.987634731982	17.2928616063063	12.6277599045045	23.2238870851351	17.5195468418919	26.2265676612613	15.3803133157658	19.7128398761261	19.4205387126126	7.05981688243243	15.3826495702703	27.0686809932432	20.5788036693694	21.0961844243243	27.4430122711712
FKBP1A	9.47343637870417	18.5538349531224	16.182427267035	17.4182436988113	23.4896361103298	20.1185107867068	24.0182955725766	13.4991014481835	20.5990536465763	20.8295832792567	22.2090332514649	14.5425101637368	17.0428403684915	19.9428177821865	11.8342350676377	14.7075426892684	26.4470779531224	20.3773692829399	22.3846045387577	19.8382077585803
TRMT112	15.3664112263636	21.2555251790909	21.4654577881818	18.2350431863636	17.9180927709091	13.5979454954545	13.6147312818182	11.4692	18.2813825009091	19.4166610536364	18.1276764281818	11.1714857318182	18.1527	29.4912393909091	26.6616791936364	23.5218229236364	22.1250280863636	15.3254915654545	18.0711124918182	20.0973907081818
HNRNPA3	12.2251680632931	13.843334685675	12.2225776864394	18.8836631774958	19.4089761038068	20.4002090683382	16.5675990761351	10.0703947342914	23.1628423234979	21.302798747745	27.8512825306528	18.3853798032411	20.2603455814096	15.5607182765632	6.54177001727565	13.2192672774805	32.6349459636141	20.1021641022779	21.4246913331295	28.8562617009632
EGLN1	3.62833740512916	14.6655981577774	10.1827209689649	22.0559239148857	19.1162894118194	33.4662669700799	34.0062017426129	11.090684577402	14.6475721962461	22.2178077084185	24.0586837877718	15.5849728552314	17.2886979531686	18.3228386896488	4.39973854822524	14.0586894960045	27.0909436084371	26.8756342269095	21.3477712449359	17.8618946890912
RPL38	21.1170308999739	18.1682463792113	22.0947852191173	17.6603852410551	19.0142514259598	15.3744858545312	14.0055324034996	13.0007448560982	21.7765479950379	17.7284224784539	19.1663426821624	10.1396275296422	14.0553148409506	26.9812834330112	26.357144158527	20.9634897192478	20.1398455959781	17.5449915474014	15.0541552068425	21.2242605434839
TMEM140	3.29294764029399	14.4547053501946	20.8144145222655	23.393391667099	13.1921832114137	29.0811665226978	14.7952444945958	8.67044093774319	10.8125291910938	16.0740025296152	14.1915573532209	8.76725245092953	30.3067249896239	29.1305327241677	29.1804881210549	18.3348456567229	32.0374789667099	10.6822492732382	12.2983109187203	31.9508862252486
CSF1R	11.4033150298971	14.2388048860415	14.439254473112	18.5164846352165	21.8101544828189	23.521556359736	13.6547120073772	12.8279096365754	16.2450574375849	18.1337851030868	24.5104788807998	18.6224081256067	26.3214860526111	13.9723842306348	6.8754625866822	13.1888578844884	38.765563307319	16.8271404692293	20.8123192158804	26.2415105503786
MME	3.33882359403833	14.8059976044814	8.65602260174389	20.9795894176214	16.3511133251546	30.2463585135354	31.746991704451	13.7165545855216	24.756929728176	32.0891935415188	21.3456862549934	18.0269195865355	16.9903152677684	14.4682849669472	4.14346991209571	9.88297072848018	27.3711618347359	24.5552806892426	22.502366992193	14.544515855622
TBC1D14	5.14301227332268	14.4078342239617	9.63380618354633	20.2883096044728	25.3322593249201	20.6878186873802	41.0717653479233	11.4864993995208	19.8377015610224	28.6183170193291	20.6291855840256	15.4510431658147	16.2825128429712	13.4992141624601	5.24301731405751	13.0862149325879	25.4921751469649	24.9626413496805	21.5557683335463	17.2903954624601
KIAA0040	5.31427043255716	13.1051005517097	12.9525232341095	21.6200781680302	25.7147330824418	30.2104385179358	30.6505796035242	9.57156245479337	17.7325642437592	19.6041439165093	20.0088251199916	10.5192673935389	23.8865145880008	19.5811108630166	8.81105039437802	14.3051748602895	27.6608157090413	18.8236421122299	17.7096284992658	22.2070813176002
ST13	17.9986033028693	16.9546	15.7192913512221	19.3438255411796	17.3055444309245	22.504555987779	16.0999524264081	15.5379846522317	22.6187109032944	17.5001649891073	22.5194599022317	13.6889140810308	19.5455082991498	19.7349914827311	7.93455760414453	16.6345311764081	24.6994417037726	19.2570093156217	19.4846919638682	24.6020841362912
TGFBR2	6.07741810014599	10.7886413113869	9.46098170277372	19.451872999854	17.6342544461314	26.7335236728467	25.1206457778102	9.75235895562044	19.5499219783942	20.2503650414599	22.5099041851095	14.9219480045255	30.6658443645255	16.1205175883212	3.58920451635036	10.6653278992701	38.6751072963504	19.817710940292	20.1943739637956	27.6274685115328
CDIPT	10.4438842224442	15.9115461411921	17.3228913066933	17.5813385634366	21.6324675581086	16.744596039294	19.2574468511488	12.5361197012987	17.493217007326	20.0381268125208	21.7875164738595	12.6229395817516	18.6261194092574	24.8077518361638	22.5462284432234	19.9743980835831	24.5614338534799	17.1859069190809	18.3003296943057	20.0248830616051
MAPKAPK3	8.52463213971903	17.0875633417625	16.9259876970626	18.2269298196679	21.1518076804598	19.1294999583653	19.5108726886335	13.5793955381865	20.5653574316731	20.7144617448276	23.0135009241379	15.4761781736909	17.3256197448276	22.3540003088123	12.5652988030651	16.5123993187739	23.8767718750958	20.152233447765	21.4087840653895	20.3292857353768
TM9SF2	6.23127360330579	14.0903357844053	12.144343202659	20.6917472775782	21.1608256390586	23.8882367867409	26.7944982831477	13.4479186809199	20.5523947405677	23.1463726476824	23.740682190442	15.8228047087675	20.0484941036651	14.2776458135106	5.40020414498742	12.8698792765002	28.5552228708228	19.4904089854474	21.4185257312253	24.5331045199425
OGFR	7.2107485467886	12.1516229004679	23.8879176214377	16.1012241671629	19.7690335082943	17.8442764581029	15.8837061646108	8.92416092939175	15.3041033153977	22.5168907316036	25.2892751067631	13.6564387069332	16.3501848845172	23.5410741865164	27.8325368413441	19.6388239778818	20.0997890353041	19.9704697956189	21.3909062847724	19.5955193666525
CCR7	15.5390930398724	11.9819521048644	21.762126576555	17.222065458134	8.75085650398724	11.8291500494418	1.11263924920255	9.75289844736842	29.3559644896332	13.8289689326156	21.9551654182616	8.39365455063796	25.2809172432217	35.9220768664274	22.2044816547049	18.2316190255183	38.6099278018341	14.6927140733652	7.62585829704944	32.2871
IQSEC1	5.84971355829486	14.4839085697869	12.2204893119536	18.0677789295747	22.1879949313427	18.7673172414301	26.8482812978096	10.1405017356841	17.5666921943817	24.3729450407622	22.6739149367449	17.4782697269423	20.4666737596503	16.3319831619684	9.08920061212062	14.2228991953639	32.3858653662705	23.2833773647972	19.745553038012	20.0813806818584
PISD	3.41928095241077	16.7721802118556	17.0584439810061	15.234143363181	23.9821202636193	32.3772905024003	31.0851834343561	11.6054756290962	11.9489924028387	19.9963423665206	16.3038985270298	10.233515709664	15.6802400262993	20.7640248695471	11.3327800945523	18.2140560784805	34.0580160338134	16.8178450369443	18.574002218326	20.7237014602379
IL1R2	2.60756993845113	17.9132199668583	8.32220669800473	21.6483295928306	31.0422969391275	12.0198963909368	107.96969434765	7.99952419107203	12.5298937027393	31.1145388319243	10.6039134535002	19.8028729178221	7.92436820358471	12.3614449093676	8.85742033141698	12.6512666283395	8.49381648359824	17.7155980463307	8.92735607406155	5.52338308488333
OAZ2	7.57816118615565	18.5841377098162	15.8138055317429	16.8938086923478	21.8399405292661	22.8927	27.6473692436449	15.5236285073654	17.9590049174814	20.9078732461218	21.1327066116543	14.2216059780993	14.5978674269326	22.9859703221223	10.6153858489115	16.8290123502803	23.1874264155912	17.5173846596272	20.5283362796246	18.728381549081
TWF2	9.58729012182379	19.7354573042033	20.927207769176	16.8033853170268	22.3591373281881	17.6802694880076	24.4429631505581	11.9350229881263	16.9714737423415	21.5974110600807	19.5380114343386	12.8021683153645	15.9543094889575	20.8993378304441	14.8302281085253	20.5637399218713	23.0663565385894	17.4003552481596	19.4398359634291	18.5251456122061
POLR2J	10.6626	17.6066	20.7911	16.8318	22.6841	13.6334	19.5691	11.052	20.1222	21.1047	17.8717	10.8473	14.3477	24.2405	27.1233	22.862	18.3666	16.7404	20.0019	18.471
CHMP2A	8.70398321565408	18.0683443817734	21.2388615615764	19.3845691258894	26.2409034365079	17.8468795019157	23.9162313396278	12.1791244797482	16.1222496226054	20.7084389775588	18.2873240908593	11.4267694846743	10.9907683949097	23.9507738144499	28.615995939792	19.3978377255063	16.640538194855	17.8821357071702	16.8251278472906	16.4974267246853
C4orf3	9.62324928682432	11.5013427337838	15.6217522959459	18.4066554959459	24.8977301094595	21.4814030814189	29.0853918756757	11.8678214695946	20.7898118040541	20.893347314527	21.0175124628378	14.0021577344595	16.5327105378378	17.4805191665541	12.9687562550676	13.8152166935811	22.0065576962838	25.0253262939189	18.4862558111486	19.3604988081081
PSME2	12.9647955390843	13.233371980737	31.8743803788386	16.4656614048018	10.6218931594082	13.2485355536013	5.7108306599665	9.86652225935232	18.7481677093802	17.7010948403127	25.6846645628141	11.4818447029592	13.2295016116695	25.1811260139587	41.5042991097152	16.217716914852	19.5948203056951	17.7067656644333	17.7049748768844	25.1692398213289
MBNL1	9.50250457022725	11.2092330952047	10.5195301337471	19.545274829112	18.6135602312544	19.4066571483632	26.0207986238863	11.2689647570327	21.0167738225048	18.835235320953	27.7743123397737	19.6644724687156	23.5007355795375	13.1768041977175	4.04130446240865	10.4506451833016	30.9204578984883	18.1619040589649	21.1559291952147	28.6807118933827
UBE2B	4.98291302733686	13.4787120388007	14.6603637477954	18.0896683468548	29.6002970996473	21.114705547913	34.1772704365079	11.5505514074074	16.2726872225162	21.5394224138742	23.6616309300412	14.4068433133451	14.6337454385655	19.416283675779	8.92693558524397	16.7375712921811	20.975479228689	23.2856595323339	18.0115974438566	17.9129953797766
PIK3R5	5.77270034492406	14.673695210365	9.9538288575806	17.8359939596323	20.1623164805489	19.2290397407407	24.2560405480949	9.41655262683187	17.8201028999467	24.8851580698108	25.0689463385292	18.8322779694911	20.5262385259792	17.0861679120703	8.50773174420464	15.9914995508926	28.2437513851585	21.5532543150813	20.6846683605116	22.6332520826006
CD7	15.3795238620941	15.5268778369208	15.339383658154	22.2698686811383	13.1721374713608	14.2367764512951	6.97684075446917	10.0870030076614	18.8095342203575	17.0849886468442	19.6191365147756	18.3046938153958	18.2818908496899	30.7079929799343	25.9926212440715	18.884343944181	29.0046186621671	16.1099056059832	12.7859967584823	24.2964353042685
ACTN1	3.58423552409218	16.708761312919	11.652173352514	20.386920346648	24.9615334692737	23.000734561662	35.5385606061453	12.1920973037011	15.6863535094274	23.5814297312849	21.536651909148	15.8380212803771	15.4112089368017	17.5380939597765	4.54971089141061	14.404588848743	26.5205285090782	21.2302163788408	21.6194606925279	16.2291584435056
CTSB	14.0503237367422	17.3943633470259	16.498767812921	17.0816157701357	19.7843089818803	21.0585638515321	28.1832512508301	16.4249493052841	22.4663361658287	18.5284352409639	22.4537769310312	15.1617290319704	18.3873581859406	16.6267551597571	8.77852683265345	12.7301336648326	16.949597402903	20.5393279194574	21.099056934067	17.656825225785
NOP10	7.98614822081218	19.8273136649746	20.5663527055838	17.8687198096447	28.3463972715736	17.1317606085025	35.0769458007614	11.7519298432741	16.3881091770305	24.3132453667513	14.7876146034264	11.7656710253807	11.695876196066	22.028022713198	18.9937319670051	16.3861036173858	16.2531382480964	19.6165056002538	17.1801665748731	13.6386384479695
RNF44	5.79945938777324	13.5835861441265	8.66233463977253	18.672934973876	22.8254228816421	22.3977454050116	22.8236285582015	9.06056585036431	17.6369864899591	22.4449090933002	21.805085232273	15.949092844322	23.2572633669806	16.9472674499733	3.76028051537231	14.5345215194597	34.4713148096677	19.4200256431491	23.5328106387062	23.9972205054203
RAB32	7.94882	17.8311	16.596	15.5894	34.1952	20.4407	32.2531	13.2775	17.2642	17.3196	17.1974	12.6471	13.4943	22.1376	14.6007	17.2842	16.8644	16.5132	20.8565	17.224
NDUFA1	12.3714	16.0399	21.9914	19.1334	26.7879	13.7331	19.6207	11.4379	17.7692	20.7796	20.7062	10.1429	15.0915	23.7937	28.9887	20.03	16.4075	16.7612	14.8751	14.9521
CELF2	5.65709441826095	11.2261701014598	8.47340871157857	19.6375978736966	18.2758727624445	21.2377921851482	27.6167337980778	9.79567005068456	19.816568865083	21.5220512519721	23.9098913290416	20.8103252613111	22.5645657743222	13.4928400677305	4.85213487551002	11.350702776589	33.9690910146885	23.0843526478375	21.8461633636776	21.7485627784931
PLXNC1	3.00713710535234	13.5854826598226	7.58306387650753	20.699418571813	19.6520215185887	31.5944529109937	42.0747815730091	11.8581338803947	16.3808344013755	20.8897363203429	21.4521172907406	17.3064367632812	20.7956876811522	10.4683525794877	3.09419460420612	8.81437213515399	29.4038595382239	22.8944177419516	21.7720048864746	17.5421855126084
SYTL1	7.01280654691977	17.9916949097421	22.6100833148281	19.0034901237464	16.1293036756805	15.3902032528653	10.3688817037966	7.81490540436963	12.2942226728152	20.4599313757163	20.3360156411175	14.2962616803367	16.136	25.1938360811246	24.2252061618911	23.2085315721705	30.9590834788682	16.1060006943052	18.1690633837751	22.9282692064828
TMBIM1	7.77405700314157	18.4092143208325	14.084340171019	18.8879355862949	22.569616860593	19.3867634726095	24.5439394323581	13.0992356475555	16.7388681547222	19.1312678835657	19.4330308568624	14.3623234869429	20.328859304732	17.6081551150599	7.50595081720008	18.2382407520126	24.9471745906146	19.6221694639702	21.0531463174946	22.0571128517573
SHARPIN	13.9056846679842	18.4888948189005	20.4403263715415	19.1387548257276	16.5139678124326	13.8383173672296	16.0013258882501	22.5032475889328	12.8121022245778	18.9563868490837	15.0281439144808	15.3707805986346	14.2399493966942	19.9265196712181	24.8119797883579	21.1712825418613	14.1697411933166	23.5219501951132	17.8654572382321	19.5893535745598
BRD2	7.77411235508616	12.8954140242357	11.3473119676487	17.1331921894386	18.0654358201223	20.7087554760422	22.4877762476932	9.7076030717065	19.1633830423569	21.5059927523068	22.9894935941078	17.4853940296832	22.5852208434686	17.5255803021679	5.74087389849917	13.6807718744858	30.2010547195108	19.8526152942746	22.554870740189	24.866971312507
LGALS9	9.84533423521176	14.8294325019251	28.779062859468	15.1313675668533	12.6028012178859	17.0732754831992	10.4805671030802	12.4227884630732	15.6039794284214	23.7758789460973	33.5769243470424	14.7932369369968	12.7913897663633	13.6841609772489	33.6109395306265	8.24659442859643	16.3464017556878	17.0473978024151	24.9611507621631	22.5653911820091
CAB39	6.03333835427932	12.8052909737087	9.26238966940145	19.2837534861085	22.5340974829387	26.0777566986761	34.7710081717322	10.0064215603207	16.8711006796569	21.0903603608055	20.7270988842066	15.8942003125117	21.5022070941637	14.6940176492635	4.55081565131456	11.9222476153272	29.5826970208838	19.9058178676114	19.5867638137237	20.6775743348872
LBH	14.6723324406443	13.494273717564	14.8598745013239	21.5872256798323	11.9494552157988	19.1836202590468	8.59689979479259	10.3855333312004	18.6891012696381	13.0574821857899	22.353360930053	8.44552649448367	28.8665689761695	27.4886516054722	7.70456285481024	15.7833452400706	41.8485823117829	12.432594847308	12.545769109444	33.7014580946602
IGBP1	14.8620015182403	18.4200497242489	18.5349014055794	17.9344904045064	18.4240988487124	19.4907178036481	17.9496320515021	14.7720716909871	20.6694336748927	16.449296582618	19.5141955321888	11.9832530472103	16.1484187596566	22.3105797607296	12.5970007961373	17.311504473176	24.7452617714592	16.3869085944206	18.8060691405579	20.0805934753219
WARS1	10.6375757567653	11.3088765964443	25.2239203137193	22.6529434708936	9.50623459597231	15.7554356393958	9.03675018281938	8.52782864631844	27.0263131998112	22.4326712308055	26.5889192468534	12.0660782404028	20.5521001211454	16.533003309314	23.7718176389238	10.8217282031152	18.3368129748269	25.5114449842668	20.6371986153241	20.2765599133103
RASA3	9.18660844649215	14.571348572356	11.2545986946597	21.7924083103665	15.1242075078534	16.5760713279581	11.8593027480628	9.62909377382199	22.096993622199	17.7766752006283	23.4544590590576	16.641753424712	26.1682071147644	16.7014424085864	5.97300784963351	13.828788353089	33.9706387790576	17.8038194670157	21.1093883855497	31.4476852674346
CASC3	6.05518172613065	15.6065635340766	10.7913633559987	17.9800733745289	19.8323702707286	21.4328801171482	25.4568122298995	14.6917351344221	16.2521530287374	24.8794751447864	22.3603691772927	18.8877697479585	20.0407859571294	16.0098769896357	6.54848331328518	13.6974993870917	25.948747973304	20.9109517702575	19.7938810763191	19.7266524930905
EMB	8.32667903244275	11.8106987433206	8.00757298740458	20.0552180990458	19.8007432467557	22.722578419084	28.5642812729008	9.8717216528626	19.2252932022901	17.4873433916031	24.4095859784351	22.2202870687023	23.1814754381679	10.7914930030534	3.90889630171756	10.7830645005725	27.3293215633588	23.2186270969466	20.4484684486641	24.6461235883588
SYNGR2	14.3613390693656	17.395455509257	21.3640572016786	16.2891083529993	22.2634617884473	15.6804954895088	11.0414236437917	12.9186830160454	18.6093846321896	20.9512958136263	21.0652820493705	14.5694527778326	15.1504518146137	22.3444179972846	18.8166628160948	17.6045570041965	23.1472252749938	15.5209484273019	20.4429854223648	16.695471450506
EIF3CL	11.6570325244022	10.8831	18.7043	23.8456909656076	16.8789126036685	22.6329008398297	13.261728505077	13.9536033884704	22.5899823036358	14.5345360884376	24.2262359230265	12.693227119227	16.7958389086145	18.7552059423518	12.6186132718637	15.4614865283328	25.7201233468719	16.6835436757288	24.6555266521454	19.5903929698657
IK	9.18554918979187	14.4623024132805	15.3134329147671	17.8539119749752	18.7902487797324	18.1306651122398	20.7435222420714	10.2944181223984	18.2266899229435	21.4407920906838	23.8114922512388	14.0836405198216	18.3818406585728	20.1650751075322	10.5065516791378	15.9248582918731	24.6136706127354	18.8543175153617	20.6470439335976	24.2552389866204
PARVG	7.48458942883656	15.471977806055	19.8340995868229	17.1955075916947	22.9465485196613	18.5404902315277	13.9315630070757	10.8055924857905	14.0512446792715	22.7438058783204	22.4473191814175	12.7534301536945	13.9429716126899	20.3119946211576	18.0197294801067	16.0348693138847	26.5672848927039	17.9192466071221	25.0079284327804	19.4551421069482
TFE3	4.5738479232232	16.9260162072736	12.4970508640361	18.4690797884478	22.0318617763252	21.6747907682434	27.5603310178274	11.6639744784882	15.3465157601616	26.9682137977181	20.7052685932969	16.0903396455907	15.6452791383409	18.1162205835512	8.76320256025671	14.8801885659615	24.1261102419777	21.456162112194	20.1684962899929	17.6051705488472
CRTC2	7.4201752665186	15.9220040913381	15.6013786302054	15.653505502221	20.906284358412	17.2376932232093	18.8815729622432	9.77135659605775	15.0601210938368	21.4101497370905	23.1554218978345	16.8429700052749	16.1889600330372	19.0665857731816	16.600985770683	18.4898175705164	24.6066876432537	21.4925490991116	21.8551797032204	18.9855664355913
LRCH4	6.18445802697766	17.2281488438949	13.5090685274694	17.363935000281	22.2462816696642	18.2112354922018	19.2955869269355	11.112573300548	14.3458378340593	23.4951237602923	22.5909409612196	15.5661668992553	16.088110406913	19.4613692567093	13.5063402755374	16.3081485399747	26.6353770836026	18.6716463460728	22.212149097232	20.303285844738
PPM1M	8.44543406847796	18.2073218294982	17.2818806881065	19.5107455605767	20.7512054923759	18.3679378170225	24.6952993532021	9.61504087357915	18.238163116163	22.3276820654283	21.7327581336291	13.9029618367064	14.9197013459939	17.2594055023565	8.43080614388689	16.143635657333	22.1791812772387	19.4674919342944	20.6306092384253	21.819988025506
RNASET2	4.84105709558673	15.0243562708888	16.889067057649	20.9682193587446	26.6274783588982	26.5517344694348	19.6789670744931	13.2622875263158	10.393276343846	18.5299465167418	23.3951701222097	12.8792849502355	16.7463501874872	16.6566390984538	9.08886323090313	15.1349929303195	29.3021587134958	20.0130393975015	20.6906	17.1453905552427
ATP6V0D1	8.18546115951447	18.7168523837666	17.3060112637322	15.9964696997303	25.2657863753065	18.9572927254782	25.8431343549534	10.9670170993134	16.3458777263364	21.881668403384	19.0728531661354	11.0730074328102	12.4912494735164	19.8894815383767	22.731693967999	17.4993390391123	18.5902188037028	19.665920598823	19.2425772423982	13.8553302121138
CXCL16	5.90986480272109	16.4921779187254	11.9916961521661	19.5370724769066	15.4502137755102	17.7083580343716	41.0005782696026	13.5695485878983	17.0412120630147	30.4524642219835	20.5703123906194	18.9775074389545	16.7462425427855	14.0668180830648	10.6653079305406	16.030744868242	15.0084876498389	22.2497067597565	18.2381221249552	11.710196480845
EID1	16.0646	12.6409	13.11	18.8856	17.9822	18.328	16.3959	12.8739	26.5188	18.0017	22.7803	16.9783	20.666	13.8637	3.98918	12.5563	26.2938	20.0305	21.3913	23.3894
RNF24	1.32972294924124	12.123378068158	7.12028478898483	16.5420846394558	28.7297890107274	24.2950800936682	36.1004957808739	8.29874431684982	14.4612564982993	25.8841666756934	21.4908936351387	15.7807857026426	19.0449320387232	13.2703165920984	6.68074212611198	9.67249118249608	25.3184871730769	27.6969303678702	21.4137335208006	17.252735003663
RBM3	17.7826772181225	14.7737929416509	18.0244655513987	18.6434235567187	20.6214358223786	13.0891035860649	17.6539	11.4224742780161	26.3458704915051	20.2619392641153	21.9855585110692	14.4166988316458	17.6072107892569	13.6978295563755	9.85351676368629	14.0838415563755	20.0340631496482	21.4520997844517	18.7715178225502	21.3861426390939
PAK1	4.68869608835742	16.2651238854011	17.8546760430161	17.1849029830593	18.714084330676	22.7992185937552	19.2768311074572	11.4032650553064	14.1464314326524	26.0648037880751	26.4148564349776	12.8691146910812	15.035908350274	20.8941120604551	10.4802287100149	14.243552377346	25.0525856656702	17.7829365482478	21.5127517942202	19.146129344295
NUMB	3.5024087186256	13.5956479646973	8.39893952807459	18.8867331003562	22.1543185158181	26.5457996589147	36.1801038813115	11.2468315201131	17.6109937111879	22.9110533035827	20.7072108375236	17.8765414754871	17.0754739249948	12.3820359321182	3.08577553058873	10.6292714843914	24.7869972636706	23.858429596585	22.005467773832	18.3526735963754
OGFRL1	3.80705103095031	9.41619380732345	9.10640538644289	15.6897996974717	21.5549007146905	26.1576217741936	20.382874125109	11.1632072153444	20.2239350808631	21.8266285736704	25.2948245071927	20.803688842633	22.3420636811247	14.7671150178727	3.52866447972973	10.3273231643418	29.7443062659111	20.9369171392764	24.6579888879686	20.0223
STOM	11.4583841353548	11.9883076695842	11.2835005623632	21.1321960150047	17.3089823688653	16.4790304588934	22.4823351266021	9.80401238887152	16.6587789437324	16.465864376055	23.4136523066583	15.8651070525164	23.2111663210378	13.9405703366677	7.57516753047828	13.1002944857768	27.2510980096905	19.6474117095967	25.1319610518912	27.4906591972491
CASP8	6.08041021417715	11.7667398883515	12.1857479864585	21.0664362454056	20.5136262717977	19.0539212342131	16.3219067223988	11.0485627044355	15.5583857152135	28.2337630860854	19.6142038430289	21.6960878471742	17.0897385402791	17.4026229899129	5.30218403703192	14.7386828529778	26.6198743759845	20.1393258305928	22.5527572694487	24.6534202640597
TLR1	4.03578871699361	13.3155100888252	9.99093758386599	22.342120116156	18.7644178254353	32.2544640945559	32.4396678298435	10.1448919653956	19.6990275906987	19.5613763008596	15.6992161919771	12.7729246405114	22.7082239391668	15.4260749160238	4.40199877804717	9.65467832730879	28.7081033173903	22.2933544317831	16.3527983074719	21.0175768966277
MAPK3	7.5869453199782	19.5034715933497	14.1589493524121	17.5932113638594	20.4090581073862	18.0948343025348	32.0664427778686	11.0192560602344	16.2655287168166	26.3467685132189	18.1088607664214	16.6386503714909	13.6965460337967	19.7996889997274	11.8068400547833	16.2746143894794	15.8591428244753	22.228854215045	19.235063058054	14.7189942703734
RNPEPL1	10.1872216880803	17.6482367365119	19.0240359454203	16.7148045401506	19.7226316245922	15.6944783830615	15.5839741028858	9.85645315244667	15.8520534681305	18.5346630531995	20.7751827414053	12.7372974304893	16.4716769222083	21.0699867761606	17.6642143348808	19.6726647888331	25.6796256425345	19.0015172335006	19.3816763386449	18.7984680702635
RAB11FIP1	2.91852880222176	12.2578573964909	10.6933211337209	16.2204165070598	17.8997856297757	23.4427254842193	25.0476053289037	9.84976320276163	15.4703921906146	18.4997089288829	23.8468708446844	12.2003669696844	21.6186250377907	17.2197551293605	5.67827636928987	16.2327573349252	38.5504632463663	17.6065639773671	23.8564538912998	20.6780180829527
PLEKHO1	8.80025833609896	16.4148224886106	25.0343469082818	13.136305450445	20.6411820230804	16.836235541409	10.0805718375321	11.3983810354503	14.4280780226278	18.4162386006939	21.607652663901	10.0256206785337	17.0667108913863	24.1402120615477	27.3361810589833	17.6657364257052	23.0454365340172	12.5777440475185	21.4517704193694	19.2299331973148
PSMB1	12.5429677404236	15.6555600211807	18.8828475403335	16.840643214511	18.9479758774223	15.0313069855791	16.0599394474989	12.4086066128887	20.5140975660207	18.129992044164	21.0588800401082	12.5444674105453	14.1713109094187	20.2414496525462	20.0835181613339	17.8444194159531	21.2663631496169	18.4784242217215	18.5682477895448	19.9531867255521
ARHGAP27	3.29038379234606	14.1372504873393	14.3744709544408	17.2166818901784	21.7159858411663	21.3980226498178	23.7392993674468	8.98732685066181	13.2492740745252	22.4130652906196	20.9411423197775	13.1428752316325	16.9930984012085	19.9227577042969	10.7718691650681	16.7886968892193	30.0050463175715	19.4965389577019	20.5980928200652	19.965733343756
SRPRA	9.12526195949855	14.4175197635005	11.124756789055	17.4296216952748	16.530292292189	19.9341980255545	15.7073358329315	9.53755897010608	18.1507356246384	20.6657915303761	22.5460232876085	15.5063962352941	21.7164128671649	17.6977312905014	6.74686770949855	15.3508065325458	33.6395	17.5535294500964	19.8813067635005	25.5522937490357
ABCA7	3.88761100271088	14.9098080164738	16.7902067674904	16.4350557169221	19.6538617159837	21.390454660098	14.6583204413513	7.17298499353561	10.9456972918361	22.6084670003128	20.7660432960067	13.0209904698154	14.7283021859035	25.5895914656449	18.4831214028777	18.4264187536232	30.5780527025336	18.7912312824523	22.0433088811386	17.5626016638515
NMI	4.63216377687198	13.5024410250604	25.9031062527174	19.7512699057971	19.1824	17.9375178333333	20.5880604033816	9.6779257611715	15.8952467068237	22.7339919326691	22.870433366244	10.2058964743357	13.0594526778382	23.0294275588768	15.5660581727053	12.6249199966787	18.8950392267512	19.3216304803744	20.0375147584541	22.6833193294082
GNS	8.51049448771538	14.9978056606573	10.572339094448	14.9451839762285	21.2287252527122	24.8329954754308	27.0336454411295	13.3199051721442	18.7668423222719	18.2979268516273	22.6637554819719	16.1892506636886	19.0058274432036	13.1002592724952	5.89363185737077	9.82111403797064	25.2492085623803	17.6388339374601	24.7998432062859	19.7982213056796
CDC123	7.2536576740644	16.4811679177546	11.8765206597041	17.429738435161	23.7002520974761	17.8571306248912	31.8426280879025	11.4330638363795	16.0365121575283	20.0945148076588	18.2563012206266	12.4654198207137	14.8794148115753	17.5782124738903	8.9273889921671	14.5402070852916	24.3578789830287	23.8131964956484	18.0663885221932	18.7581136235857
B4GALT1	10.7823905277778	12.9283689056373	9.93494111764706	18.5729916613562	18.9480733325163	18.6474735808824	27.0894991693219	11.9811393198529	22.6769434131944	22.9395179993873	20.2320706540033	17.1922323284314	19.4251769746732	13.2791375416667	5.89123560457516	11.722520651348	25.8832376911765	21.452795463031	19.2171472984069	16.7685027017974
WDR83OS	16.0608153913043	16.1308519453015	22.1045696227209	17.3368089495091	22.763844631136	12.4844589074334	19.3351761598878	13.3709702159888	16.8971417068724	13.3658938681627	18.2407073927069	11.8877581276297	10.8864142398317	21.681832911641	36.1982254922861	18.6953099354839	15.1486839326788	13.708921601683	17.4458090462833	11.2137796269285
NOTCH1	2.60148992698109	11.3603674498444	9.09564586920437	13.5291900172373	19.5133173750698	23.1405572259995	24.8432346139973	7.64378179035991	14.7731249127763	24.113976976618	23.7716405389833	18.0003291506663	20.6641738718378	15.1673657195755	8.60514817636262	13.7291231691804	28.8109602527332	21.4853987845344	23.2109147867688	20.8888977215705
RAB37	7.13311158773659	14.6933164647082	16.6360885268139	18.5729684331625	20.1610644323738	16.4727966522082	14.7033829992114	10.3586107109621	13.4692215585568	19.1536445660489	20.8105793320189	13.078594493888	17.3411848217666	20.6849853312303	14.8592332574921	18.9745140605284	22.7560951926262	16.062478908123	22.7969027083991	25.7951429406546
APRT	17.4992942021158	17.6872631787305	23.874787018931	17.9188811976615	17.7946593697105	15.7688700022272	10.6640832566815	10.6744502321826	21.4763541403118	16.1974718012249	15.7105758106904	11.6692522032294	13.9380118273942	22.8432480462138	24.7867883507795	17.0459092889755	20.8819102967706	14.8959480373051	15.0466599454343	18.1119291859688
HRH2	3.37076896969163	13.2285195057269	8.22531217885463	17.9717592928634	32.3309630703084	28.5144767168282	47.3407416297797	6.76713320563877	10.2801646692511	17.6055342919824	13.4310252829956	10.6606139496035	15.4118226054626	16.2740746602643	8.95353832475771	12.9628702526872	24.5846171910132	26.6878476475771	14.4460446636123	15.147285433304
WDR82	11.1903523675468	12.1105361832488	10.1499618615143	18.6863811799266	14.2065286452177	20.4916224180801	16.8511193958734	12.3313694388879	21.781458246022	19.6355038922889	23.3607397985662	15.1868690755377	23.710683501836	13.8748744075887	2.9465169968526	10.7366612428746	32.919139887218	17.2270249370519	18.7655477611471	27.8385418165763
TDP2	4.17582647329526	19.3389434376889	10.016838551562	17.8844112878737	21.1033985038629	26.780721838092	36.4005496120255	11.4701083392677	16.0132508498488	20.2195259573396	19.4673	16.3954792754451	14.7679270181391	12.1247823218005	4.36690025831374	12.8341019304669	27.0906389066174	18.2529201111858	20.4511303738663	14.5898199654014
TBXAS1	6.38199794036039	19.0053041368203	12.6261003650136	14.7612418166162	18.2016641800351	17.7823387965237	35.0171826359432	13.0033175267103	17.6077769913889	18.9741643493861	20.6131061417637	15.4675511168873	14.9381475774199	15.2549822722054	13.513621153564	16.3776651671185	17.3667096188806	19.7466124117366	19.6787851416042	17.3032825715197
TIMP2	5.87835617539499	15.215072270371	12.9864811450382	16.8539972338008	24.2363788222972	23.3057308043671	34.3446576749512	9.36029709302326	17.6190096973194	20.0355221736197	19.8156098537192	13.9313356919936	15.5682607289189	14.7195419994674	8.46813325599148	12.6501494715072	24.0672913303746	18.0762632646902	19.1365232075271	17.0496582460501
ATP6V1E1	8.30627691123131	16.1955329793191	19.9412006554248	17.6948	21.6176666983773	16.1711327098314	22.8625768848234	11.6705784021635	16.1763302246262	18.0432934104359	18.9216716608336	9.41913105790646	14.9966321110404	22.9816650865415	18.0319683951639	17.6483034963411	19.743635768056	15.4913663846643	18.8006651524022	18.4448326951957
CAVIN2	2.62885	11.4318	9.85167	22.3697	26.1875	18.6296	16.6593	10.7959	9.16925	13.8364	29.3	20.7119	32.6589	10.0788	1.655	10.6793	23.779	13.3708	23.5111	35.7159
RPL36A-HNRNPH2	6.28875729496403	13.8771315107914	9.25520690647482	24.7071712863309	25.1357128633094	25.9322158676259	37.4876339453237	10.7802519079137	0.989579752517986	25.6024582791367	24.0233555741007	18.257011228777	19.0871091510791	0	2.59265131510791	9.39477737553957	25.5010134618705	25.6046779683453	20.0811184057554	17.8080233266187
PSTPIP1	6.26333326086106	17.009551602544	17.6337639123288	16.3002698994129	19.2788207626223	18.7795589639922	20.0953575033268	9.80933492465753	11.0746844802348	18.5809148013699	17.1322944720157	10.7862865792564	13.7714375992172	23.2217498029354	21.4117432350294	24.2126814117417	24.7601857491194	14.7743494843444	19.8171079861057	17.5100271438356
NPRL3	17.8373387124183	18.1912004849051	17.7249760272331	20.4509331162465	14.9901464802365	13.2348759304388	14.4291333278867	25.1779436196701	8.88591882026144	24.6152420270775	15.4579287278245	16.677374227202	15.5573713695923	14.4248969853719	13.9044936293184	19.5520545477747	8.32257492763772	18.8060349701214	20.7262454945534	22.8700058523187
RAB3D	4.22785642335766	18.8991055839416	9.28956629562044	16.4984338321168	23.2559386678832	21.4249608211679	30.1018006934307	8.90718677007299	15.873122810219	22.3621043065693	18.7574572810219	9.74929487226277	20.7504100912409	17.0230864416058	8.15447361313869	15.1983931569343	28.579275109489	15.9693168430657	17.2703042728102	19.2038700912409
ESYT1	14.3740455091769	14.3223589912961	17.0640793784295	19.2064044412488	12.0368852196783	19.1327219156102	7.99172899791864	9.33557734626301	18.620674473983	20.1554139492904	22.0849699059603	11.2252931962157	22.887089530369	19.9896954972564	7.98582038391674	9.84970597653737	36.0240475494797	15.5461408921476	18.1004834196783	25.3986990363292
VAMP3	8.29979018148555	15.3226662941822	15.6741462539334	16.7818026922795	23.6174071020856	20.2486	24.3312170545188	11.7124530779363	20.0071200182949	19.1070188979144	20.7758120021954	12.5647759392609	15.5891932755214	15.4768706315404	8.59655202561288	13.0404430713502	20.6752082561288	17.9575941573363	21.2101381236736	20.0144620585437
CCDC85B	12.1102	17.2076	25.1677	15.2587	20.0314	12.5081	11.3108	10.5172	14.6387	14.0042	15.7837	8.9805	11.7864	25.2171	44.1549	18.2469	18.586	12.6986	14.3461	18.098
PRPF6	11.4641	13.6167	19.1955	16.8703	16.3555	15.9512	13.6557	9.51072	15.1153	15.9811	16.6554	9.71368	17.0205	24.5484	25.4733	18.1023	26.4529	15.3149	16.1286	23.0888
PAXX	9.86585565297139	16.2804093866471	19.4024132699927	16.4663668994864	17.209441622157	11.6145286228907	11.6559583147469	8.7289082083639	13.0219615979457	18.1833508554659	16.0001376302274	10.3436825913426	13.7117998899486	23.5460302134996	35.7307027380778	23.4423770476889	24.4736687388114	14.434240187821	16.0174328158474	19.9795202545855
AKAP17A	4.75224184570025	13.8333352085995	13.7725113840295	17.0489061179361	18.3638976240786	18.359627690172	17.7367192997543	8.75219161449631	14.6664926474201	21.6984301280098	22.3600000378378	17.0384397955774	17.0897244830467	18.0226601862408	6.80813865798526	15.3549238759214	28.6740965832924	19.1173395960688	22.3979636889435	23.8960874788698
LAMP2	4.59972767364951	12.1162024164185	10.0437222453211	18.8964529242875	20.6569085492344	21.9898843270949	33.4441968731391	12.1213698266695	20.3610940174394	21.7905775447682	21.6922816331348	16.2278667715866	15.7541808795194	12.5402314980859	3.88202786420672	9.92805023606976	23.0688829254573	19.2395472633986	23.5247944944704	17.8045093828158
FNBP1	10.0364370443939	14.1970512883333	11.551068929697	17.8237801966667	16.4541367195455	19.6404203987879	19.9902025715152	9.93775661651515	18.7901118083333	22.2428345780303	21.8426250662121	15.7196188254545	19.3525947263636	15.3179477921212	5.36689698712121	12.9636214883333	28.557637915303	18.2525979168182	19.1640657986364	22.3049395133333
STAT3	4.58466193460029	13.5918335579051	12.0950341224126	19.0664486971806	19.4495181473055	22.6202317910421	28.4650034151499	9.22901478943612	15.8700525344397	22.5159172562455	20.9953993072805	13.7555288708066	16.8332441846895	15.0839543293183	8.38788882360814	12.4549881961991	25.7295754453961	19.4865249338865	19.293490583601	19.9528468562634
SRXN1	10.6876	19.4163	9.61557	22.5914	13.5792	21.5884	35.3642	22.0893	24.1892	18.9374	11.6082	14.6911	11.8159	13.9979	6.63265	13.504	19.8968	17.926	15.6247	15.5586
TMEM176B	19.9709415037898	2.71100229509853	48.5721699307731	2.62317735472461	2.18832351743305	18.758302700859	2.06346571399697	19.8390255250126	20.2814848858009	21.8368397301668	12.2831910474987	21.0892047817079	9.70488727235978	19.8825416053562	27.2935406119252	12.0108312228398	2.60686732491157	21.6720902329459	19.8193136488125	33.5817226538656
RETREG2	10.7247044100441	15.7594132005286	13.606991895859	18.4281819328634	19.7093182889868	16.2350877864317	25.4184220643172	15.4844697150661	18.7078376398238	22.2954584542731	20.8577476835242	13.2263357194714	16.8112805467841	14.5523712454626	8.11185794114537	14.7154687518943	19.6419820163877	17.4262345906608	18.5079476703084	18.4636050592071
IFI35	6.79195714249234	11.9752883304392	37.2917225546476	15.3850564494382	10.5029916220633	11.8625539458631	5.95084411440245	6.31734020326864	11.9620953692543	16.5286263769152	26.9247748478039	5.84302722982635	9.14932387180797	26.9040160137896	61.3835899703779	11.9514762768131	12.3125348386108	11.6672223222676	15.1730267946885	22.6778189668029
SQSTM1	8.87161830537492	15.6557641802256	16.1138149039151	15.5957098586596	16.4183631722628	20.4561294250829	19.7475630733908	11.0961927486397	16.9608713949569	19.1912392412741	19.8644491020571	13.4160460650299	15.4888788639681	20.7128068772395	13.3921489117452	16.1678888164565	23.2933810970139	17.5947033362973	20.4265375607167	17.8479399563371
MGAM	0.748912862914461	13.3955795865143	4.72063993498653	14.0156289859757	24.2660105081267	31.7159082285688	63.935876107458	8.12959907179344	11.9964976600724	23.4332652649763	15.244325111173	15.9171824664252	16.0984274769202	10.0119585924584	2.27479343586886	8.88290608442463	23.2856261925327	19.2927286828272	16.477597825671	13.8215520336213
SEMA4D	5.2774703838983	14.0473124165254	12.8305077652542	17.8150515133475	16.5312335761299	18.184299896822	24.1468032157486	9.93145472076271	16.3752527325565	21.9734354712571	20.3221836672316	14.5283963420904	20.2082292194209	18.5895682795904	10.4376254548729	15.0556164937147	24.7382199594633	17.9248073170904	16.418579024435	21.3777816002119
PPIF	8.05019703743916	16.1864771119431	14.2195815642082	11.9867922369899	19.1077361063272	25.6677002414826	13.4629194867091	10.3333951460127	21.2527013350805	18.2720586578061	20.7752280524148	9.64363101198053	17.0209857768626	21.0773725241483	18.7082395207787	18.0323220804942	22.3081142152752	15.7672668371396	14.3089902770498	20.2366429153875
FCGR1A	8.5481444487239	7.20126840788863	34.4202251930394	19.2113823856149	22.4605022709977	19.8299	31.9541596292343	4.82449530487239	23.4005260171694	14.0050399364269	19.932085275638	4.62723112807425	7.47600399303944	19.5003493591647	36.3827085656613	10.6670643517401	9.71370289187935	23.8201839763341	10.8789622830626	7.48391626171694
XBP1	13.2911898418098	12.1759080350066	11.9476545528402	18.4410652836856	15.8318168157199	18.5182961010568	12.2613243428005	9.62321976221929	20.4925194408851	15.6120900878468	21.6876223054822	12.678258175033	23.7079822067371	18.4959663335535	6.03378795211361	15.9948232602378	35.1930238292602	14.1406930399604	14.1711707995376	25.6672855442536
ITGA5	4.99709143965867	13.528763699851	9.94768877190844	18.797469976026	22.4749955897332	21.3103767425166	22.1487297655425	9.04194713314371	13.6120860571583	18.7393676365976	17.3280874997968	10.8312898125423	18.4042680180144	20.0126230498442	8.9999605117161	17.279294902885	30.9433713559529	18.2272770864147	18.9491491893539	20.3570236088311
SEPTIN1	11.1362887240807	14.8183782631079	18.4138234467378	20.4262857857651	12.8874669354686	14.8357602166074	7.37326952170819	8.20538780735469	14.5556052944247	15.9569148090154	15.1912390448399	10.1127010538553	17.4520643791222	26.7582027945433	28.7517141096085	20.8488468887307	25.0471868998814	13.0798770367734	13.7665916011862	25.4133023039146
CIB1	9.47303590653409	15.5509742957386	19.088	16.6468808241477	18.7584521386364	13.3312752150568	13.5846581116477	10.7639087409091	16.1413077696023	12.8573157730114	22.9051142698864	13.9229920795455	11.6873	22.8312772696023	26.7530498502841	20.1319774903409	17.9209894849432	15.9845354644886	19.0956651948864	17.5278029465909
RPS4Y1	43.9198787211672	0	50.9752896739231	0	0	0	26.2117763344141	0	0	39.905553114868	0	27.1400685780454	0	0	56.8373666882816	0	0	35.7281654849467	0	54.1984849365447
KRT23	3.30662	17.9925282525773	20.4399722020619	18.0848360364261	18.6766474546392	39.5006526051546	37.2655629979381	11.6534451927835	15.2850433254296	18.9946694044674	15.7177911742268	10.7357029202749	15.7557208195876	6.87851982955326	6.68268025704467	5.2267872580756	21.6281478010309	22.3869826876289	18.6291277261168	9.93507394948454
CD8A	19.5342676197183	12.7814583692153	7.84036451056338	19.3279387072435	10.8166588835513	14.3733863055835	13.694395693662	7.77125362047284	17.2122821084004	23.131397542002	24.3475258211771	8.61033148390342	19.6830360218813	19.6828617623239	7.02483257042253	23.1350038908451	25.8053785407445	13.5221953244467	16.7275853402917	29.0020706063883
ARRDC3	4.99033414322969	8.57870710090271	8.38770603671013	12.7824243055165	16.0884326152457	23.5820297099298	18.3014147895687	10.9266789953862	20.0955271201605	18.1463943075226	25.4481956996991	13.6786945600802	24.3873314762287	13.5818434290873	2.09635663711133	7.84858487101304	37.1256681937813	19.4469159723169	21.4841310435306	26.8951213717151
FOSL2	6.88002508140184	14.3502238982128	5.28556805166155	15.9912240545937	21.9986443628875	22.0190749557386	36.1395698137392	9.99583285702318	16.5167799613236	24.2183072150237	24.0679045536163	20.1679183492041	17.0686448748953	10.6907210305781	2.63617342013404	8.16580330857302	23.0336859771014	18.0587978511589	19.7562535504049	16.773964492181
MAP3K3	5.65690512031429	13.3592890561467	11.4445873715829	15.1999601551809	18.2284515272549	19.5936901712228	29.3208855557374	10.184786654608	15.9781838510395	23.5330350181699	21.0769356199051	17.1451358543133	18.2957114580128	13.3625367456212	6.23654385185792	12.5765307834343	25.2273828803405	19.558120948273	19.6851324691439	17.4438549181535
IRF3	6.83519823774381	14.0372065629942	19.5885566541908	17.111227410912	16.9886008906168	13.6739918979968	10.5914849285714	7.99276739562467	12.5811846373221	17.6740593437006	19.551976731418	11.5378926078018	15.6837453658408	22.7428331241434	28.0222374135477	20.5176660600949	25.4383618929889	15.1690822129678	16.2770456755403	21.0394443684765
DNAJC5	8.46140022740034	17.3360559260715	12.7468868525173	15.1658369981284	20.1430265603593	17.8019177383492	21.9199338435336	9.65913536702227	17.8037917224406	21.2815772326408	20.7238263221037	14.0409327518248	17.8704362889762	15.5071848439079	9.87333019296276	15.2206792287105	24.4955595532472	18.7175497426539	17.2485002887891	16.9270010273255
TMEM127	6.81728096280603	14.1265777135907	11.403641668236	15.8533684414626	20.906537698054	18.8963644028562	23.6618228066541	11.5991106946014	18.7115232283428	22.0258845897677	22.6799566462649	16.4445159679849	17.6437475144382	13.3945155682674	7.13403097991212	12.5522819340866	23.6454760827056	18.8629482817012	18.8942436924043	17.5542678714689
DUSP2	21.8245630451011	25.3041056459305	6.44260886521514	25.8006598527735	21.1086158564023	6.97296955209953	19.3954993400726	8.37183311249352	26.1361564437532	26.6625669497149	39.9377859129082	17.060077069466	10.1487	11.9279853333333	5.49636980611716	6.43334315292898	10.0068618273717	13.3747274359772	16.1550076500778	14.2051848755832
PRRC2A	7.00556853004386	13.8344155058114	10.1600437971491	16.109676258443	16.9354706935307	20.3787504487939	19.6583442655702	9.26966982949561	16.2089	22.2839	21.9366	15.2958396382675	19.1842298153509	15.1556916684211	6.22333244769737	12.1964875414474	31.7410207007675	17.8830091984649	20.2380694492325	20.8797628694079
KLRK1	9.06097687155059	10.1940503163601	10.0935881100526	18.2629671021682	12.5912163883049	16.1335414576216	7.02566995072273	5.98272687253614	9.54451333442838	17.4894027706965	19.7200133666229	13.2012896396189	15.2643120174113	25.7713444609067	12.5871548866623	24.6639198426413	37.7626017388305	16.3263512936925	14.8361470696452	35.928634368594
GABARAPL2	7.24652449734219	17.9454454275748	13.8206726614618	17.0156922315615	21.8276971398671	18.2168997518272	25.4644351986711	13.4673657478405	14.9894593036545	19.3396988289037	19.184691033887	13.287327092691	14.9380349239203	19.3273341700997	7.84317775481728	16.1675125415282	20.8136168990033	16.1919676817276	19.0563815451827	16.2702343634551
SNX17	12.9731327982479	16.0964779933634	19.5021576150783	16.2639442567029	18.6530358388638	16.0745916400319	15.0920691855588	11.6356281502522	18.0272764855323	16.8714319994691	17.9258109235466	10.3284767366605	14.5829869211574	21.1030644074861	16.5760275606583	16.5776120809663	21.7892384634988	15.9270484919034	18.591155617202	17.6280595468543
CCNL1	4.7870361735594	10.2570073387559	8.30684401466376	19.0283495797915	18.2561983266124	25.0456561081453	18.9353926200023	9.52630982770077	19.6509028801696	21.7241607943636	24.9294329101844	19.8279839792645	15.2385253597205	11.1624927769504	4.56178437621721	9.30846093240921	26.5622932955665	20.5526351988773	20.8046262264864	23.6534205730324
STX16	4.68353832692685	11.7875281953324	12.8753040672681	18.5007007375956	17.5458810009806	22.2976046126692	16.4474826467935	7.57627748264365	16.6942803961561	21.9909385648166	23.9362688882134	15.6975136118847	17.6930311517945	16.2833858721318	7.18581611100216	11.5079959107668	27.7495553608551	17.5853382994705	20.2503691482644	22.892942572073
GPCPD1	4.60771508217345	15.3695557376874	8.97802122296574	14.4391599886242	21.5864124768469	19.6196311098769	28.3950845325214	11.2735324813972	18.6100827069058	15.1319182466542	21.8154642330032	16.1070875396146	18.1004099057816	9.5264950507227	5.2869060746788	10.6531559904979	25.1564378938705	22.8555655062901	22.848237264454	20.6454832494647
ACTR3	5.09004650912439	13.6809950148167	12.5650864400636	17.7888202316256	17.6415563265528	23.8781299703667	21.6971789241587	9.70112176310062	16.2310601507618	20.1550739467604	22.9463852470283	13.5258855660472	19.1638808374351	15.802946103047	4.45795296551147	12.8030782174787	25.3786351047212	18.5050330657124	17.9000930542441	21.8111401491713
NAPA	11.5520741588752	13.1933171065026	22.1631155282953	15.5357238913884	13.7408134660808	13.5304944826011	11.6608737101933	14.1892451692443	15.4861748158172	17.556438700703	27.9948116314587	14.9706792511424	14.0027105165202	19.9532752697715	24.3800565184534	14.4675552244288	15.7215165010545	13.8498136534271	18.8112734632689	17.9181317743409
HNRNPL	11.3723535824091	14.4673534788971	14.2600533894023	17.3590251816081	18.4812981526494	15.1256005465188	19.3386827635551	11.1335589816697	19.8975036383241	19.8606283940234	21.899156068854	16.3318368853974	14.1190438890943	15.4640317992914	7.50440925800986	13.4279837185767	23.1393317293592	19.3550996414048	19.6756004448552	18.2484811041282
FIS1	15.7005342858738	15.8460662077052	18.2036114690117	17.2807116633166	18.7045843539922	16.7140154500279	14.5836420697934	18.032811734785	17.8303558431044	15.5966975605807	15.4994235929648	11.3537098782803	12.7202973255165	20.2835451194863	21.127512307091	17.8413884634283	13.5718800396427	15.9671364120603	14.1928914288107	19.3567641027359
FERMT3	7.36669244800619	18.1204913774493	16.0436858173771	16.5355073863011	21.7868817989859	16.0594065158989	22.7791275212272	10.6521102016157	13.2047042072877	19.2962964601238	17.4862275136645	13.0801711962014	13.1285992402028	18.4909694798041	13.9359602167412	15.6160483783087	19.4205126481609	18.9028103752149	21.2135450984015	16.7789264537642
DGAT2	3.86744949139676	14.1411286992662	12.7530479128289	18.2448560118927	28.2163960192308	18.953912242915	48.9881928977733	10.0218446360071	15.6986208169281	18.5105396439777	16.7838403517206	13.2873238693067	9.0088791986336	13.7802428030111	10.2107980952682	14.0867208901822	13.753744992915	19.8282234325658	17.5572422058451	11.4961690480769
SDF4	10.0696955006402	15.009032075971	17.041842181178	15.6378918247973	18.9829588992744	14.291843892659	16.4629467524541	10.5219522016645	16.0745021118225	19.5731658610755	18.1351960027742	12.2793621227059	15.9538446434059	19.0793529611609	13.2970082528809	16.0436345953905	24.7315759018353	17.1172381705079	19.3860034912505	19.3233032599232
CD99	18.3193414168382	16.2091920899547	16.037946248662	17.2899349217785	17.2823253108275	13.3878066265953	16.2116463806093	10.378022423837	16.2063146412104	17.3145255932482	15.8156237803623	12.2946798254426	14.056243510704	19.6082990032935	11.7331916037464	18.5457014582133	18.203891340881	17.2728580784273	19.2070379767394	23.5153794619185
CD164	7.08757207666521	9.87771874231162	10.5273614095613	18.6052708989943	16.8971469363067	22.3729080255065	17.8684094780644	9.44525444133508	18.1272970526162	14.9397376895496	21.0420362757616	14.5271541087305	22.2238260650051	13.8166467627168	4.48628867439149	10.2146711295729	31.7659364253024	16.8472584516834	19.811403999417	28.0795275666812
YY1AP1	10.3006679466107	17.6953014029194	11.6032758278344	15.8875613189362	17.9395504625075	17.5650475368926	14.4458041803639	19.6455289584083	13.3069534291142	19.0755249522096	18.6424852883423	14.2599344877025	17.6677813023395	17.0317361143771	10.8628439996001	16.509069264947	18.638196864827	16.8044748330334	19.284757055189	21.0395835984803
RAPGEF1	10.1784374420331	11.2733468572244	10.2850795485437	16.6597170819532	13.2096336013706	18.6175363402341	15.8199401547687	11.5729329084809	19.6984790505425	22.8860242482867	23.7950564654483	14.8130236442033	16.8857599237579	13.794551842233	5.85922097087379	9.98472129411765	31.1021842609937	19.719888872787	21.2448759418903	20.5230710001428
ITGB7	13.2241849429342	14.6944847771287	13.8726503015053	23.6233471756909	11.4407525358346	14.917837995282	6.85093807953269	8.03514100404404	19.1284545848124	15.4122987369131	20.7389965571782	12.6191767998203	18.1960186524377	19.4943912828578	9.12183070208942	18.913352227814	29.1547021651314	18.1381779483262	16.7575257809481	23.5300107834195
WDTC1	8.76440851920149	14.7897401064118	11.1078082490272	15.6807739815598	19.5027233232956	18.7512211668076	22.4697678846219	11.6242723699882	13.9497505439012	21.2618897372695	20.3237892549484	12.8807912982575	17.216350158518	15.3726919265776	8.34219104009474	13.4749834136356	23.7194522728811	17.465788426493	20.4597034258163	20.184808987481
HNRNPUL2	9.07215839066839	13.884950283466	11.7363560070357	17.2566828342899	15.7118639592668	17.448413045362	16.299430935012	9.84722964173301	17.4213018341048	18.3759906411776	21.0147669611183	13.1744508583596	19.0982520829476	17.0339575495279	7.13068698278097	13.6246747998519	28.2646131890391	16.6204345667469	19.1014451244214	24.7895204967599
ZFAND3	5.45868861712185	14.4524599283088	12.1173448676471	16.5818392289916	18.5945889750525	19.4543496664916	26.7454789002101	11.7188008516282	17.0966744703256	19.6942226993172	20.8615588240546	15.4477255420168	15.801995990021	15.8614028090861	6.21434067463235	11.9819534372374	20.8225823151261	21.6697667691702	19.6706504051996	16.3805011428571
GPS2	9.58445723955973	16.8519037549369	13.478991034639	16.0227291285206	17.3193265988993	17.302593913888	16.0630802207834	13.3629085477501	16.4958961693105	17.6314277818064	19.3996480145678	15.3574849044998	13.2373093926837	18.8032168222726	16.1369074584008	16.389056909032	18.9353251116866	16.9271900242797	19.0224273463904	18.2340558200065
SERINC3	5.60709094084749	14.1732594693482	9.11532415573241	18.071726746182	20.502749522478	21.5723947747903	26.4864157670467	9.72788574919337	16.0119021045386	19.5410634570875	18.1585985919553	12.8313221987524	20.8020154381587	13.9816115747473	4.42182128801893	11.5867966354055	27.9723301131426	16.9782523267369	17.3174413757797	21.4976437272532
PTPN18	9.49129238991626	14.4348212496511	12.8535170865318	15.3990419609211	19.8695081755059	16.7765441556176	15.2775583836357	10.2530802887299	13.7015554113747	16.2399499337055	19.2592365144801	13.9558376458479	18.6069059605722	15.5851398604327	12.8375811971389	15.4074	24.7349355737962	15.7556921997558	21.1492779836008	24.7222695598395
SPSB3	6.11323989319135	20.3278786476283	20.1421783455954	10.2678137989674	23.3403483785092	11.7722505924492	12.8368660616328	12.7099947450791	11.5098446318167	20.3939964691836	19.6537193546305	6.45292883898032	9.69333177347531	27.9349730206518	36.128931469829	23.1194068163924	16.7173452594385	9.38189950403356	14.0340261487577	13.7106929790255
EVL	9.54505296164854	12.5047156510208	15.8197012404121	18.9613674378935	11.1066941189658	14.1006696604656	6.31964379908414	7.62571501450105	16.2683363775997	15.9902579434268	22.015313954398	10.9458422977485	17.9086597824843	21.4671820779431	16.2972082364053	18.6203617388857	31.0297164410418	14.612213116867	14.8797875472238	29.8014597752337
EIF6	11.525938898595	18.1277413384239	19.6928461936469	15.5195548509469	17.5646774514356	13.7466580232132	12.2435507758094	10.0348983341478	17.0697973341478	15.6184404948076	17.7378247635919	10.3437923830177	13.4172965754429	20.7661950568112	29.3185134605987	15.6231630329872	17.3989683433109	18.4872574147831	16.1901556298106	15.3778235326817
GNA13	5.85573374591821	9.05525153475354	6.94384196408024	17.1145398468356	16.5459877337895	22.8973417090655	30.3315716922718	10.9437305686518	20.2077919317369	18.1620683522003	23.4047254507853	19.354352730524	18.406887656352	9.91792384077126	1.71819946167004	8.03406071373037	24.1983920600218	21.3639132903125	19.3359024173534	21.9672390436946
FES	4.3528961987149	12.338276671585	17.5808660430747	15.8899843074726	25.4886769681104	17.2723870085673	24.6302081168491	7.70217015064255	11.4411027801047	21.7434872770109	17.4822083441218	9.75182608138982	12.7107093353165	20.4129942160876	17.4059076199429	17.4136530183246	21.5590625880533	17.5942103869586	16.8452903931461	15.9187156018563
ADD3	8.82963261981955	9.93781731763267	7.97120356950604	18.9926316832849	14.6457619059489	24.4474335012999	14.5060612353571	10.7872530596421	20.7946806933782	16.8037194901361	22.3518581995718	18.916799034256	21.6736790289035	11.5108708512005	1.84090079354641	8.27805706055972	30.5063209608503	17.3614735120049	18.9629429475455	24.1314589139012
DDX3X	4.4859704159717	11.8031213174122	6.22248972801365	17.8404473436315	16.6759809029568	24.8916837428608	19.6583482059009	10.2041635791635	21.4953584317665	20.4114181519459	23.5021952142406	14.6186776187769	22.0525350386025	13.3111472796942	1.99442627767248	9.57309158567096	30.1605610009477	15.0478257081754	18.3296312752085	20.4315577728077
PRDX1	14.0333451307967	16.9649687116528	19.889122960761	16.7139407235434	19.1614004637336	15.764775941736	10.6990378614744	9.58369334185494	20.1990160701546	16.0063465766944	18.7518971010702	8.71701642925089	14.5172489655172	21.5797847407848	15.6374454393579	16.5492583763377	19.7765319530321	12.6346508983353	15.7094054090369	19.5906691908442
PTPRJ	4.9941209801787	10.9079264918353	8.03173039478279	18.6264570241347	18.623040332546	22.5183750142754	27.9078940616206	8.29542296713567	17.2003798261271	21.1416890021567	21.6884138580672	13.4145256134333	20.3615372164938	12.5203154215878	4.7688132670227	10.5403411665811	27.5000871110198	21.005256716237	15.2137966170278	17.0765704133717
CD27	11.3388170234493	14.0530976626324	13.3519212065053	18.8366780597579	9.95851155824508	16.3705960514372	2.88031983736762	8.53847914901664	18.3349715431165	14.0639329652042	20.0635615733737	7.25834639939486	18.1420347730711	39.5456039220877	17.8689441981846	17.6038286384266	31.806162220121	10.5647739712557	10.0688645763994	21.4053257866868
CEACAM3	2.34935227942682	13.0167060395769	16.8730330484476	17.9087962320027	21.1834316581372	22.3876726963494	15.9757333920164	7.96549114431935	9.39976283111566	21.718204444217	15.3912372961447	8.15314687888093	15.030401073695	20.6814816284545	21.9648943868987	18.0703306557489	21.5454208659161	18.4434883166155	16.4118506659843	17.2515654145343
DENND3	2.40710089253386	12.528297091336	10.9198961610291	14.7798297046212	22.6951327091812	18.3530563467638	26.0285189211189	8.47937075995372	13.2848649923773	23.6814421603485	18.9351399635881	17.8830650777241	14.4617935871503	13.3619099081876	9.65331395542095	12.5913603016402	21.0857266257401	23.0553622577418	21.5624164168652	15.5722438294426
TNFSF13	9.71425056370826	14.3700431546573	19.4008506247803	12.3375942205624	24.9210352864675	14.9119222904218	21.379144940246	9.10258423945518	19.6889880360281	18.4806851300527	15.974616258348	10.3215682051845	14.2921880052724	16.7637661120387	12.9984206977153	12.0441547394552	19.0868734969244	17.8860802007909	20.0735656537786	17.4627386405975
IFIT1	1.43378834980494	3.94078884915475	40.6219994408322	14.0597261553966	5.94371608582575	6.32269611053316	1.35032265019506	5.36793026311227	7.44643367663632	26.5384410875596	59.6368010964456	5.89660104984829	11.4857743938015	32.1167622381881	19.8116782470741	6.34937273883832	10.6474830149545	5.45247865691374	14.4368998237971	42.0328233140442
PPIB	14.8823098908217	15.387816445182	17.8883188386358	15.4130127280842	19.6028834916457	14.3315029095903	13.6594313707942	10.3024939496452	18.2673900313573	17.1005626232547	18.135136229572	10.3465295781643	9.67122050469215	20.7886682771801	19.0786478418402	14.5732522780957	20.1729022639048	14.7751934048981	18.7873938324559	17.5846233948272
POLR2A	5.98429380371035	11.9508771284261	8.59144781543986	15.874693974985	16.0444489218432	19.6606302009575	21.653841254219	8.76892762333932	15.3889364131658	19.0587738426092	20.2817345208857	14.7827677685218	21.2731897505685	13.1493043962896	7.75971535176541	12.1705335648115	29.5568451533214	17.3689527754638	19.8071869120287	21.3983727125075
ANP32A	6.81340531322906	14.9903539965536	14.8371568549841	15.5997435348621	21.7959418166755	17.3277519863468	27.6597976729852	8.84908844180806	15.5023382205726	21.3639296218187	20.3345189919141	13.7875984825027	12.4358458622747	15.6206529707052	9.62635497057264	13.0608276495228	18.4429319489661	18.4665114443266	18.3995519093319	15.4106550544804
LFNG	6.6175181127907	12.0122207947674	20.7215757017442	11.5209147043605	9.93601693081395	14.8985463994186	5.56396599244186	7.75986192034884	14.223750777907	14.1048591296512	18.501733397093	7.79299722122093	24.8571144994186	19.8498028456395	19.970746415407	22.1300275979651	35.4839486502907	11.4200233517442	13.0234426752907	29.5719396610465
UBL7	14.9500430854111	16.8231187289125	17.0853801623342	15.1575399952255	18.3442070164456	15.6051811416446	14.2052980435013	15.6491071549072	14.2015448079576	15.318850462069	18.6444366068966	11.8298270689655	13.6691710318302	19.5195854843501	18.7138569809019	17.3403786196286	16.4360521458886	13.6783170100796	16.1947608169761	16.578009206366
UBE2M	8.02542238439472	15.8058675524957	14.7687963683305	15.5398515656913	19.7747772891566	17.1628788473896	20.8616557062536	12.0546550895009	15.4601373729203	21.0707613207114	17.3664202380952	12.3878044991394	12.7339	20.0777111445783	15.7252195679862	16.6291655811819	14.7835847320711	18.3310423620195	16.541751935743	14.686558582903
EIF4EBP2	9.98513	13.1782	8.99886	15.27	16.0095	18.99	19.5257	12.8304	17.5305	16.8162	19.9454	15.4149	18.509	13.4896	5.21269	11.0175	26.985	18.1655	21.1618	20.4056
PEBP1	18.0993069035667	14.0753821624835	17.8176002813738	17.569576002642	14.5945742932629	15.8834642060766	10.0450217021136	10.4030240647292	21.2681996928666	16.8621620350066	18.7567663375165	13.1237000548217	15.5939945231176	19.4958375970938	9.10209478137384	13.0480574326288	23.5432874247028	13.4522194696169	16.6695368361955	19.5649439088507
MAP1LC3B	8.21005210819932	14.4732797401231	13.4619987006154	18.0803013583482	21.4676742576931	17.2442112835021	27.3639343369069	11.1340061675601	16.3842944830256	17.7483751886043	17.5722083988485	12.5619662513401	14.0213640635299	16.2463476319238	7.59295075580703	12.5528248983522	17.7692283174509	18.290295057971	18.9178935493349	17.5122813400834
SSNA1	11.9042400606838	18.598443091453	18.5384285905983	12.3153657957265	19.780899225641	14.2377765615385	15.4495976324786	11.5647184162393	15.0782249008547	16.2025443102564	15.4015977042735	10.4505957042735	12.3806050068376	21.6960863222222	22.2343256615385	17.719756965812	18.6800911794872	15.3330584529915	16.9206665358974	13.2940301692308
GZMK	22.8460826439056	13.806551027441	9.22587579323548	19.9525153573708	19.5253684384174	13.5669938136567	8.69671284045948	10.636249319081	23.7660541991066	26.3150679266114	18.8138869298022	10.1813785711551	20.8458112973835	14.4879951518826	6.16833092661136	10.010695680919	23.204992460753	15.0274502565412	13.180265437141	17.4744918455648
LIME1	14.8927851301961	12.477727805098	15.3196353309804	16.4985510701961	13.9463158219608	11.8678932501961	6.73791115411765	6.94931890901961	16.6691906015686	16.5951600658824	14.8725762145098	9.25261081529412	16.0502873356863	27.2060485572549	25.4274259345098	26.0846058811765	24.3682788988235	10.1902772329412	13.2965211188235	18.6062341301961
PTPN12	4.92186951420814	9.95565136036199	9.42812197864253	18.2255724725792	21.8539283504072	19.0808942914027	30.8188311513122	10.7046499259729	16.751735401267	17.6391426264253	20.4990380066968	14.2758859491403	17.4138302838009	11.7418887802715	1.90113924923077	11.4687736329412	21.7706251178281	19.0693077294118	21.1934120671493	18.5362
CD300LF	4.73936357704766	12.7592560208237	18.3681665900046	11.8556138690421	15.424496988894	16.9888164294308	15.5209019324387	10.2887396959741	11.4429188394262	18.3747261092087	22.546084559926	11.5316792795002	16.947771289218	21.0213131689033	16.6838381925035	16.0522163354928	21.613659907913	16.6435974956039	17.8525059342897	20.2111728708931
HECA	6.68904	11.1619	8.77724	16.6595	15.8258	17.423	21.0137	9.11916	18.3964	22.2304	23.6033	19.4313	16.4602	12.3758	4.33905	10.4335	23.7893	20.5065	19.7	18.6205
PADI2	3.32996887283333	7.94596	18.1194321808333	28.5762027566667	11.8668088276667	11.8326	18.7492569653333	4.09386504133333	7.67391174916667	11.1145	21.0634939803333	8.26324	15.8211310681667	25.0959887026667	13.1639	19.0920480803333	29.3836400733333	24.8809470788333	29.3257630153333	6.92861867966667
SLA	5.24263080336404	9.24808708596983	7.92483840541984	13.5418808029636	14.6376523760513	13.5983158526231	35.6131277655854	8.30254147283407	13.1573887945535	16.1208795128821	22.8582184099586	23.7582266782806	17.6833668578294	10.8297267092511	7.28665481350955	14.5454829515419	29.4224476227473	22.6127525753571	10.1769627286077	19.6419501653985
RHOT2	5.92158285775194	14.4771233003876	18.7097190488372	15.8077706118217	17.9699921883721	12.3451495218992	13.3878411554264	8.06773833875969	12.8542911643411	20.8590627054264	18.5118107354651	12.1814778246124	11.5214099397287	20.0182471034884	24.3483942081395	18.2094895672481	21.275950975969	15.7805246261628	16.5233881472868	17.209924330814
TMA7	11.0727900395083	14.7394960983319	17.4123506347673	17.1839944626866	19.5237367559262	14.5359367813872	14.9337998867428	11.4574297067603	15.0544679622476	17.2667243345039	17.5807893854258	11.3319932159789	12.4954697251975	21.6597879315189	20.0219448709394	17.4492190526778	17.3253994670764	13.7335278972783	14.6127165908692	15.9497743898156
TRADD	8.90562250575242	15.2225412526461	19.2329674196963	14.9032364127934	15.6562184638748	13.5410336967326	11.0158115200184	9.30440348872526	15.2203155467096	18.710170257248	16.0299183037276	9.39603566267832	13.9860981679705	21.3406675011505	22.3257999723884	20.0520812006443	21.5021198196042	16.2277193727566	16.7648480483203	15.2460312185918
ATP1A1	11.6520980762677	13.9838603950804	13.7151635426687	17.5502758526865	13.1745762124502	16.8927974872887	10.4360747523705	10.0038608274014	19.8036572689295	16.5423084097843	18.2550771691631	11.850752567679	19.4627135694654	18.4210887273602	7.71028016187989	12.5718868280885	28.8777762652192	15.5415682933901	15.5964908683523	22.4677747805414
KIAA2013	8.42596034379762	15.9216534303566	14.882790763182	13.3818179024688	18.5673509094788	17.4836521786041	22.0448778747333	8.78516669948186	14.1498928162146	19.4315691270954	17.7413	13.8469191996343	14.1490805879305	16.3885421325815	11.3105176796708	15.9685109329473	21.0526596220664	16.6804425071625	18.5489966747943	15.5001665056385
SF3A1	8.48911195984764	12.5925127809871	10.0982557625774	15.1250314951595	16.661164308205	19.5685857774956	19.9556535773687	9.96324773654975	17.2327281196635	18.3023116564037	21.1230608155848	13.4360962079035	18.0942431969529	15.8296867241708	4.55578835740359	11.3151432102841	27.1235466617997	16.1713308120933	18.0812430068243	20.0550562853515
H1-2	6.07674	19.0124	12.4152	18.6632	20.9663	12.7863	15.8718	14.9067	13.5388	18.3791	16.3254	9.47251	9.20343	19.2617	15.5058	14.7546	12.3064	13.2904	34.7055	16.2715
LSM14A	9.70025605706702	11.6391767418713	10.6769240358328	17.7262458345499	15.8694014715771	17.4319526091573	18.9339568991374	10.9018077062597	19.2039407069232	18.7473098212785	20.3106039190445	15.2184070188012	18.025998420261	12.7305878756912	3.64495566865738	9.65586880159257	23.924164252599	17.2636205317408	19.5056229471356	22.3696652238443
[truncated: 15,597 more rows]
