# Supplementary material for: Identification and validation of candidate biomarkers associated with mitochondria and 18 types of programmed cell death in trigeminal neuralgia: insights from transcriptome sequencing
Source: Front Mol Neurosci. 2026 Jun 24;19:1798469. doi: 10.3389/fnmol.2026.1798469 (PMC13341618; doi:10.3389/fnmol.2026.1798469)
Supplement: Supplementary Table 1 — Gene expression levels in samples from the TN group and control group. [file Data_Sheet_1.zip › Table S4.XLSX]

## Sheet: 01.DEG_sig
	baseMean	log2FoldChange	lfcSE	stat	pvalue	padj	change
NHLRC4	53841.9	10.9691	1.28124	8.56132	1.11582e-17	4.56818e-14	UP
DECR2	90083.4	10.1332	1.22951	8.24165	1.69858e-16	3.47699e-13	UP
RAB11FIP3	153700	8.46318	1.14414	7.39699	1.39304e-13	1.90104e-10	UP
NME4	75945.8	7.94697	1.08596	7.31791	2.51862e-13	2.5778e-10	UP
ENSG00000259171	10.8518	21.5266	2.95841	7.27639	3.42878e-13	NA	UP
PIGQ	186924	8.18689	1.14578	7.14524	8.98418e-13	7.35625e-10	UP
MRPL28	70213.5	6.45008	0.96053	6.71513	1.87901e-11	1.1317e-08	UP
CAPN15	208188	6.95401	1.03624	6.71085	1.935e-11	1.1317e-08	UP
PGAP6	113864	5.43076	0.849869	6.39011	1.65763e-10	8.48291e-08	UP
PRCP	4508.17	0.574362	0.112704	5.09621	3.46516e-07	0.000157626	UP
INPP5B	983.75	-0.591434	0.125955	-4.69558	2.65851e-06	NA	DOWN
NRG1	372.762	1.04642	0.236707	4.42074	9.83656e-06	NA	UP
CLDND2	328.183	-1.46661	0.334105	-4.38966	1.13526e-05	NA	DOWN
NPIPB11	380.374	-0.751933	0.171689	-4.37961	1.1889e-05	NA	DOWN
ANXA5	5476.72	0.531194	0.122188	4.34734	1.37797e-05	0.00564142	UP
METTL9	5052.46	0.700449	0.169529	4.13173	3.60038e-05	0.0127868	UP
SELENOF	4192.23	0.51977	0.126082	4.12249	3.74796e-05	0.0127868	UP
RNASE6	1558.29	0.740031	0.183595	4.03077	5.5594e-05	0.0175078	UP
CD177	3353.78	3.59555	0.897441	4.00644	6.16398e-05	0.0180252	UP
ZNF732	4.93821	-4.41402	1.13099	-3.90278	9.50935e-05	NA	DOWN
ZC3H10	264.839	-0.624151	0.162594	-3.8387	0.000123686	NA	DOWN
NPIPB4	1236.83	-0.539186	0.140512	-3.8373	0.000124395	NA	DOWN
TGFBI	6107.58	0.51561	0.134449	3.83499	0.000125571	0.0311502	UP
DHRS7	4450.17	0.569979	0.149013	3.82504	0.000130751	0.0311502	UP
ARL6IP5	7209.73	0.410727	0.107522	3.81993	0.000133489	0.0311502	UP
XRCC5	9152.13	0.333621	0.087543	3.81094	0.000138438	0.0311502	UP
CIAO2A	994.119	0.440925	0.115927	3.80347	0.000142682	NA	UP
MAPRE1	4286.96	0.379406	0.0998377	3.80022	0.000144566	0.0311502	UP
SRXN1	3070.47	0.772465	0.204297	3.7811	0.000156139	0.0319616	UP
MFF	1206.58	0.285935	0.0756937	3.77753	0.000158393	NA	UP
CDC42	13333.1	0.443816	0.117905	3.76418	0.000167099	0.0325763	UP
ZNF841	359.948	-0.570136	0.152262	-3.74445	0.000180789	NA	DOWN
UQCRC2	3357.67	0.330249	0.0882449	3.74241	0.000182261	0.0339171	UP
FOXM1	133.542	-1.04792	0.280289	-3.7387	0.000184973	NA	DOWN
TTC23L	2.53363	-4.33815	1.17746	-3.68433	0.000229303	NA	DOWN
NPIPB3	932.061	-0.654278	0.177607	-3.68385	0.000229741	NA	DOWN
ANKRD23	69.3997	-0.878226	0.241226	-3.64068	0.000271915	NA	DOWN
SLC5A10	78.933	-1.92254	0.529542	-3.63057	0.000282801	NA	DOWN
C1orf74	385.99	-0.945116	0.263871	-3.58173	0.000341325	NA	DOWN
COL6A2	1890.48	-0.651499	0.182749	-3.565	0.000363859	0.064244	DOWN
C19orf84	12.9813	-2.388	0.671374	-3.55688	0.000375291	NA	DOWN
GHITM	5362.28	0.332796	0.0935884	3.55595	0.000376614	0.064244	UP
ZNF565	43.8389	-0.840062	0.236434	-3.55305	0.000380786	NA	DOWN
PPRC1	629.297	-0.429643	0.121208	-3.54467	0.000393108	NA	DOWN
PGAM1	7022.08	0.426711	0.121322	3.51716	0.000436185	0.0659289	UP
SLFN13	1272.78	-0.521262	0.148464	-3.51103	0.000446378	NA	DOWN
SPIDR	1474.88	0.423617	0.12072	3.50908	0.000449659	0.0659289	UP
TXNDC12	2341.4	0.400496	0.114208	3.50672	0.000453664	0.0659289	UP
PGK1	13808	0.472106	0.13512	3.49397	0.00047589	0.0659289	UP
GYG1	2084.96	0.881435	0.252367	3.49267	0.000478213	0.0659289	UP
SLC25A5	4053.79	0.478171	0.137014	3.48995	0.000483113	0.0659289	UP
ZNF608	147.569	1.88089	0.539087	3.48902	0.000484789	NA	UP
NSUN2	1543.3	-0.355844	0.102772	-3.46246	0.000535256	0.0706883	DOWN
AGT	45.0172	-1.1196	0.324165	-3.45379	0.000552772	NA	DOWN
PHRF1	1887.29	-0.397012	0.115663	-3.4325	0.000598039	0.0744149	DOWN
GABPB2	770.808	-0.352158	0.102663	-3.43025	0.000603026	NA	DOWN
CNBP	15984.8	0.416739	0.121683	3.4248	0.000615242	0.0744149	UP
IL4R	10255.7	0.730552	0.213388	3.42359	0.000618004	0.0744149	UP
GAREM2	51.1062	-0.748463	0.219291	-3.4131	0.000642282	NA	DOWN
TSPOAP1	1831.16	-0.555589	0.162822	-3.41224	0.000644315	0.0753665	DOWN
THAP6	299.082	-0.61109	0.179511	-3.4042	0.000663582	NA	DOWN
SULT1A3	416.111	1.40359	0.412611	3.40172	0.000669639	NA	UP
SPDYE6	84.2129	-0.800333	0.235524	-3.3981	0.000678564	NA	DOWN
PCDHGA10	17.9265	1.63142	0.480611	3.39447	0.00068761	NA	UP
SURF4	4505.41	0.281167	0.0830714	3.38464	0.000712711	0.0776164	UP
LDHA	6307.02	0.48331	0.142919	3.38169	0.000720411	0.0776164	UP
SEPHS2	1870.89	0.333813	0.0987119	3.38169	0.000720426	0.0776164	UP
IGLL5	1100.95	-1.27501	0.377865	-3.37425	0.000740177	NA	DOWN
LCP1	96011.9	0.491153	0.14562	3.37284	0.000743959	0.0780966	UP
TXLNB	44.8505	-0.982466	0.291698	-3.36809	0.0007569	NA	DOWN
THOC1	703.113	-0.395274	0.117468	-3.36495	0.000765567	NA	DOWN
ZNF707	534.055	-0.428933	0.127535	-3.36325	0.00077031	NA	DOWN
TPM3	25907	0.363419	0.108144	3.36049	0.000778031	0.0796315	UP
ZNF789	304.869	-0.567899	0.169183	-3.35671	0.000788761	NA	DOWN
SETD4	398.26	-0.450222	0.134282	-3.35282	0.000799931	NA	DOWN
HNRNPC	15146	0.332735	0.0993323	3.34972	0.000808939	0.0807756	UP
SNX3	4043.6	0.588652	0.176604	3.33317	0.000858622	0.0834679	UP
CGRRF1	350.438	0.439001	0.131783	3.33123	0.000864624	NA	UP
BTG1	16431.4	0.376356	0.113109	3.32738	0.000876678	0.0834679	UP
RAI1	604.354	-0.353853	0.106598	-3.31952	0.000901727	NA	DOWN
KIF7	3.23518	-4.717	1.42471	-3.31086	0.000930096	NA	DOWN
KLRK1	3380.35	-0.624166	0.189251	-3.29809	0.000973447	0.0905749	DOWN
VSIG4	230.747	2.12187	0.64604	3.28443	0.00102188	NA	UP
GLB1	2075.9	0.298084	0.0909437	3.27767	0.00104666	0.0945288	UP
OSTF1	4819.65	0.437655	0.133695	3.27353	0.00106212	0.0945288	UP
NSUN6	266.897	-0.45628	0.13968	-3.26661	0.00108845	NA	DOWN
CCDC71L	1588.98	0.83386	0.255817	3.2596	0.00111569	0.096774	UP
ASB16	101.504	-0.777285	0.238605	-3.25762	0.0011235	NA	DOWN
ALDH2	3200.25	0.631228	0.193936	3.25482	0.00113462	0.096774	UP
OVCA2	365.137	0.600321	0.184463	3.25443	0.00113618	NA	UP
TRIM66	616.635	-0.565073	0.174174	-3.2443	0.0011774	NA	DOWN
ZNF419	172.102	-0.629575	0.194271	-3.24071	0.00119234	NA	DOWN
CCDC194	45.3153	-1.40777	0.434752	-3.2381	0.00120328	NA	DOWN
RETREG2	6745.07	0.406116	0.125456	3.23713	0.00120739	0.0972166	UP
GBF1	2808.46	-0.27712	0.0856579	-3.2352	0.00121559	0.0972166	DOWN
CD44	16466.6	0.529245	0.163671	3.23358	0.00122249	0.0972166	UP
SDHB	1891.65	0.415372	0.12857	3.23072	0.0012348	0.0972166	UP
PAIP2	5496.8	0.355065	0.110555	3.21165	0.00131975	0.101945	UP
C2CD6	2.17039	-4.45244	1.38739	-3.20923	0.00133092	NA	DOWN
TPRKB	213.842	-0.422526	0.131931	-3.20262	0.00136183	NA	DOWN
TAF11	1186.42	-0.257546	0.0804827	-3.20002	0.00137417	NA	DOWN
TLDC2	105.047	-0.76666	0.239731	-3.198	0.00138384	NA	DOWN
CD55	6866.03	0.857598	0.268654	3.1922	0.00141192	0.103287	UP
GOLGA3	1592.05	-0.338302	0.105979	-3.19215	0.00141216	0.103287	DOWN
OR52P1	20.5288	5.09509	1.59686	3.19069	0.00141933	NA	UP
VIM	53269	0.566652	0.17773	3.18827	0.00143125	0.103287	UP
TIFAB	54.2873	-1.28369	0.403548	-3.181	0.00146767	NA	DOWN
HNRNPA0	4719.84	0.324339	0.102034	3.17872	0.00147925	0.103287	UP
CAP1	29676.7	0.469109	0.147739	3.17525	0.00149707	0.103287	UP
SCPEP1	2445.48	0.463191	0.146033	3.17181	0.0015149	0.103287	UP
EHD4	987.272	0.36802	0.116253	3.1657	0.00154713	NA	UP
TUBA1C	1956.24	0.398179	0.125786	3.16553	0.00154801	0.103287	UP
RHOA	29961.4	0.415605	0.131526	3.15986	0.00157843	0.103287	UP
REEP5	3036.66	0.233262	0.073962	3.15381	0.00161156	0.103287	UP
LAPTM4A	3752.63	0.414072	0.131311	3.15336	0.00161402	0.103287	UP
TRIM56	2925.92	-0.470888	0.149334	-3.15325	0.00161464	0.103287	DOWN
KLC3	404.839	1.06655	0.338515	3.15068	0.00162893	NA	UP
UBE2D2	2462.9	0.287175	0.0912497	3.14714	0.00164876	0.103847	UP
FRA10AC1	404.253	-0.467552	0.148842	-3.14126	0.00168223	NA	DOWN
FCAR	2800.2	1.02977	0.327822	3.14125	0.00168227	0.104352	UP
CLDN24	2.31117	-4.52593	1.44223	-3.13816	0.00170015	NA	DOWN
TMEM50A	5008.74	0.3465	0.110598	3.13298	0.00173044	0.105737	UP
EPHA10	3.29036	-4.11569	1.31723	-3.12449	0.00178112	NA	DOWN
SLC35D2	562.661	0.442366	0.142168	3.11158	0.00186088	NA	UP
EXOSC8	921.194	-0.350776	0.112796	-3.10982	0.00187202	NA	DOWN
MCEMP1	1284.42	1.55047	0.499143	3.10627	0.00189462	NA	UP
CTSB	13556.8	0.456805	0.147282	3.10157	0.00192497	0.112049	UP
P3H2	14.5328	-1.68865	0.544714	-3.10007	0.00193472	NA	DOWN
GPN1	827.682	0.353679	0.114137	3.09873	0.00194352	NA	UP
UBE2D3	18092.8	0.406492	0.13137	3.09424	0.00197316	0.112049	UP
LRIG2	644.999	-0.381378	0.123275	-3.09372	0.00197662	NA	DOWN
RTN4	5440.25	0.438343	0.141727	3.09287	0.0019823	0.112049	UP
C2CD2L	1523.13	-0.436842	0.14126	-3.09248	0.00198494	0.112049	DOWN
STRAP	1687.68	0.400089	0.129404	3.09179	0.00198957	0.112049	UP
ARF4	2335.69	0.369528	0.119699	3.08714	0.00202095	0.112049	UP
TARDBP	3373.35	-0.216231	0.0700572	-3.0865	0.00202531	0.112049	DOWN
H2BC5	223.619	0.799454	0.259393	3.08202	0.002056	NA	UP
KRT23	3340.42	0.839363	0.272465	3.08063	0.00206563	0.112756	UP
LGALS9C	249.433	-0.884384	0.287385	-3.07735	0.00208848	NA	DOWN
MACROD2	102.226	1.39997	0.455213	3.07541	0.00210211	NA	UP
PLAGL2	1317.15	-0.43165	0.14036	-3.0753	0.00210288	NA	DOWN
FBXL5	14798.3	0.634508	0.206413	3.07397	0.00211234	0.113788	UP
SLC6A9	56.4499	1.29685	0.421926	3.07364	0.00211468	NA	UP
ZNF470	70.1211	-0.955418	0.310891	-3.07316	0.00211805	NA	DOWN
TAF7	5538.15	0.367962	0.119977	3.06694	0.00216262	0.114984	UP
GSKIP	704.751	0.381918	0.124668	3.06348	0.00218778	NA	UP
DUSP3	1094.64	0.410223	0.133983	3.06175	0.0022005	NA	UP
DAZAP2	29044.2	0.399864	0.130614	3.06143	0.00220282	0.11562	UP
ARPIN-AP3S2	38.5462	-3.99561	1.30585	-3.05979	0.00221494	NA	DOWN
APMAP	8256.89	0.605708	0.198507	3.05132	0.0022784	0.118073	UP
SENP5	993.41	-0.303217	0.0997257	-3.04051	0.00236178	NA	DOWN
ZNF491	32.1832	-1.10976	0.365744	-3.03425	0.00241135	NA	DOWN
CA8	37.0738	-1.00595	0.331695	-3.03277	0.00242324	NA	DOWN
DDX51	886.884	-0.348727	0.115265	-3.02545	0.00248267	NA	DOWN
SAPCD1	46.8494	-0.850125	0.281439	-3.02064	0.00252244	NA	DOWN
ECHDC2	1206.87	-0.522918	0.173133	-3.02033	0.00252503	NA	DOWN
MLYCD	320.023	-0.521317	0.172721	-3.01826	0.00254231	NA	DOWN
CDADC1	190.82	0.54818	0.181796	3.01535	0.00256679	NA	UP
EEF2K	471.458	-0.443602	0.147157	-3.01447	0.00257426	NA	DOWN
PPA2	657.155	0.380969	0.126501	3.01158	0.0025989	NA	UP
CERS4	683.154	0.490093	0.162854	3.00939	0.0026177	NA	UP
RNF227	94.0273	-0.747108	0.248555	-3.0058	0.00264883	NA	DOWN
GSTM1	222.479	-2.01551	0.671071	-3.00342	0.00266961	NA	DOWN
MORF4L1	5066.35	0.260486	0.0867351	3.00324	0.00267125	0.135751	UP
HLA-DRA	29271.9	0.619698	0.206787	2.99679	0.00272835	0.135751	UP
KREMEN1	1786.52	1.12686	0.376175	2.99558	0.00273922	0.135751	UP
LZTS1	28.2576	1.5381	0.513485	2.99541	0.00274079	NA	UP
CLEC2A	3.11232	5.21894	1.74261	2.99491	0.00274528	NA	UP
PROCA1	208.759	-0.937544	0.313882	-2.98694	0.00281789	NA	DOWN
PLIN3	4237.58	0.577905	0.193522	2.98625	0.00282425	0.135751	UP
CD53	22430	0.320888	0.107497	2.98509	0.00283491	0.135751	UP
TMC8	13812.8	-0.444063	0.148918	-2.98192	0.00286444	0.135751	DOWN
CXCR4	22740.9	0.581959	0.195226	2.98096	0.00287349	0.135751	UP
IVD	1038.84	-0.380569	0.127707	-2.98002	0.00288231	NA	DOWN
ARF3	7435.76	0.311851	0.104704	2.97841	0.00289748	0.135751	UP
FAT4	31.1887	-2.11331	0.709777	-2.97743	0.00290675	NA	DOWN
ENOSF1	517.66	-0.58029	0.195126	-2.97392	0.0029402	NA	DOWN
LPL	27.9193	2.0671	0.695219	2.97331	0.00294608	NA	UP
TMC6	11288.4	-0.407574	0.137085	-2.97315	0.00294759	0.135751	DOWN
PGM1	1274.68	0.447178	0.15042	2.97285	0.00295046	NA	UP
SRGAP2	1565.3	-0.344448	0.115935	-2.97103	0.002968	0.135751	DOWN
GALNT2	1769.34	0.295655	0.0995687	2.96935	0.00298427	0.135751	UP
KBTBD6	127.739	-0.838367	0.282581	-2.96682	0.003009	NA	DOWN
GPRC5D	15.2633	-1.78876	0.603175	-2.96557	0.00302122	NA	DOWN
SELENOT	3263.32	0.439463	0.148371	2.96191	0.00305733	0.136945	UP
MZB1	373.644	-0.911148	0.307785	-2.96033	0.00307305	NA	DOWN
CLK1	5223.34	-0.345715	0.1168	-2.9599	0.00307741	0.136945	DOWN
ZNF599	86.167	-0.581149	0.196745	-2.95381	0.00313874	NA	DOWN
HEATR9	66.2049	-0.634381	0.214798	-2.95338	0.00314314	NA	DOWN
SRGN	60382.7	0.666022	0.225856	2.94888	0.0031893	0.139534	UP
SPDYE2B	96.278	-0.656237	0.222553	-2.94868	0.00319139	NA	DOWN
SLC25A45	1275.98	-0.399025	0.135357	-2.94796	0.00319882	NA	DOWN
ZNF665	40.4034	-1.0439	0.354117	-2.94789	0.00319952	NA	DOWN
TMBIM6	24555.2	0.293172	0.0995042	2.94633	0.00321566	0.139534	UP
YWHAB	12784.8	0.222074	0.0754555	2.94311	0.00324933	0.139534	UP
ANXA3	2642.53	1.14586	0.389622	2.94096	0.00327194	0.139534	UP
ABHD14A-ACY1	25.4134	-1.85647	0.632	-2.93745	0.00330924	NA	DOWN
ANXA7	2648.38	0.34647	0.118025	2.93555	0.00332954	0.140527	UP
HPGD	332.745	1.24488	0.424312	2.93387	0.00334759	NA	UP
DERA	528.888	0.429752	0.146516	2.93315	0.00335545	NA	UP
TRPV1	152.794	-0.465574	0.158883	-2.93031	0.00338629	NA	DOWN
CEP250	1396.17	-0.511418	0.174529	-2.93028	0.00338662	NA	DOWN
SNX6	3274.63	0.272765	0.0931781	2.92735	0.00341863	0.142815	UP
PRMT9	172.247	-0.567213	0.193784	-2.92704	0.00342208	NA	DOWN
DLG3	335.039	-0.417795	0.142745	-2.92686	0.00342408	NA	DOWN
DRD4	34.0889	-1.71737	0.586819	-2.92658	0.00342706	NA	DOWN
FKBP14	92.0791	-0.660372	0.225993	-2.9221	0.00347683	NA	DOWN
MXRA7	859.35	0.771755	0.264134	2.92183	0.0034798	NA	UP
VAMP3	3217.71	0.339504	0.116336	2.91832	0.00351928	0.145535	UP
RIMBP3C	19.863	-1.33894	0.458819	-2.91824	0.00352018	NA	DOWN
CNTNAP3B	81.9547	1.66758	0.571493	2.91793	0.00352359	NA	UP
EDRF1	768.729	-0.331685	0.113682	-2.91765	0.00352684	NA	DOWN
RDH5	78.7452	-0.778579	0.266913	-2.91698	0.00353438	NA	DOWN
ZNF554	138.149	-0.546897	0.187767	-2.91264	0.00358385	NA	DOWN
AGAP6	810.099	-0.442257	0.151999	-2.90961	0.00361884	NA	DOWN
TOMM20	2585.18	0.366424	0.12598	2.9086	0.0036305	0.148224	UP
GUCA1B	101.509	-0.86116	0.296185	-2.90751	0.00364323	NA	DOWN
ZSCAN5A	80.2718	0.62687	0.215777	2.90517	0.00367051	NA	UP
YPEL5	7893.59	0.500723	0.172394	2.90452	0.00367816	0.148224	UP
CEACAM21	526.205	-0.560267	0.192968	-2.90342	0.00369112	NA	DOWN
PSAP	104447	0.37706	0.129874	2.90327	0.00369292	0.148224	UP
MEMO1	984.833	0.327612	0.112872	2.9025	0.00370194	NA	UP
RNF165	89.6133	-0.966737	0.333118	-2.90209	0.00370683	NA	DOWN
ZMYND10	93.8307	-0.86776	0.299965	-2.89287	0.00381734	NA	DOWN
MS4A6A	4687.21	0.46768	0.161781	2.89082	0.00384236	0.152321	UP
PGLYRP1	1082.91	0.980226	0.339272	2.8892	0.0038622	NA	UP
NFIL3	4739.75	0.796119	0.275606	2.88862	0.00386942	0.152321	UP
SDHC	1392.91	0.359479	0.124471	2.88806	0.00387621	NA	UP
ANKRD52	1341.42	-0.342063	0.118603	-2.8841	0.00392536	NA	DOWN
TAF1A	61.7939	-0.838929	0.291296	-2.87999	0.00397692	NA	DOWN
IGIP	172.562	-0.785745	0.272889	-2.87936	0.00398488	NA	DOWN
EEF1A1	356086	0.457048	0.158774	2.87861	0.00399429	0.154485	UP
DDOST	4328.16	0.302285	0.105027	2.87817	0.00399987	0.154485	UP
COX20	513.24	-1.09806	0.382048	-2.87413	0.0040514	NA	DOWN
PROK2	6093.41	1.03157	0.359085	2.87276	0.00406897	0.155686	UP
GSR	1835.39	0.375282	0.130965	2.86551	0.0041634	0.15622	UP
OCIAD1	2003.96	0.193068	0.0674083	2.86415	0.00418128	0.15622	UP
PTPN23	1548.04	-0.284982	0.0995633	-2.86232	0.00420554	0.15622	DOWN
NINL	124.005	-0.857746	0.299718	-2.86184	0.00421186	NA	DOWN
EZH2	420.58	-0.372935	0.130327	-2.86153	0.00421606	NA	DOWN
FAM111A	3056.96	-0.422967	0.147887	-2.86006	0.00423557	0.15622	DOWN
VDAC1	1412.54	0.286001	0.100255	2.85274	0.00433437	NA	UP
RBM26	2266.19	-0.281913	0.0991327	-2.84379	0.00445799	0.162956	DOWN
GNRH1	121.743	-0.517424	0.182132	-2.84093	0.00449824	NA	DOWN
LTA4H	7712.11	0.43864	0.154581	2.8376	0.00454536	0.163597	UP
YWHAZ	27862.9	0.343045	0.120923	2.83689	0.00455547	0.163597	UP
CDC42BPG	171.32	-0.462114	0.163089	-2.83351	0.00460404	NA	DOWN
NMUR1	601.123	-0.595353	0.210134	-2.83321	0.00460831	NA	DOWN
N6AMT1	117.076	-0.786282	0.278314	-2.82516	0.00472572	NA	DOWN
GSTM2	869.274	-0.969815	0.343367	-2.82443	0.00473649	NA	DOWN
CD163	2868.94	0.837942	0.297005	2.8213	0.00478288	0.163921	UP
GPR68	485.978	-0.67775	0.24029	-2.82054	0.00479424	NA	DOWN
UBB	72922.9	0.791028	0.280513	2.81993	0.00480341	0.163921	UP
RAC2	27666.5	0.286849	0.101727	2.81979	0.00480557	0.163921	UP
SPG21	4182.47	0.336379	0.1194	2.81724	0.00484388	0.163921	UP
MICU1	1938.88	0.344298	0.122256	2.8162	0.00485953	0.163921	UP
ANXA1	11635.4	0.411452	0.146127	2.81572	0.00486676	0.163921	UP
CST7	7779.53	0.721546	0.256324	2.81497	0.00487812	0.163921	UP
TMEM230	2072.82	0.276869	0.0983712	2.81453	0.0048848	0.163921	UP
PTDSS1	2205.15	0.348033	0.123902	2.80893	0.00497068	0.165447	UP
CD58	1206.54	0.478307	0.170311	2.80843	0.00497842	NA	UP
LSG1	973.682	-0.462906	0.164834	-2.80832	0.00498015	NA	DOWN
HAT1	919.794	0.357685	0.12738	2.808	0.00498497	NA	UP
MAP3K20	411.071	0.648994	0.231187	2.80723	0.00499697	NA	UP
ACVR2B	167.124	-0.636078	0.226713	-2.80566	0.00502143	NA	DOWN
CAPN3	741.799	-0.358202	0.127785	-2.80316	0.00506048	NA	DOWN
ZNF780A	389.019	-0.696427	0.248878	-2.79826	0.00513785	NA	DOWN
SKA1	13.4373	-1.50984	0.539847	-2.79679	0.00516132	NA	DOWN
B3GNT5	1202.29	1.09761	0.39256	2.79605	0.00517321	NA	UP
RHCE	35.0314	1.23637	0.4422	2.79595	0.0051747	NA	UP
LENG8	17128.1	-0.344863	0.123388	-2.79495	0.00519082	0.171381	DOWN
DGKE	539.586	-0.553688	0.198223	-2.79326	0.00521802	NA	DOWN
OLAH	42.0047	4.34501	1.55832	2.78826	0.00529927	NA	UP
PCNT	1320.1	-0.270676	0.0972916	-2.78212	0.00540059	NA	DOWN
CSGALNACT1	1574.99	0.791395	0.284636	2.78037	0.00542966	0.176796	UP
ALDH1A1	822.56	0.61935	0.22277	2.78022	0.00543214	NA	UP
RSL24D1	2109.36	0.328279	0.1181	2.77968	0.00544122	0.176796	UP
APOBEC3F	426.882	-0.474803	0.171008	-2.77651	0.00549467	NA	DOWN
CD86	1355.51	0.378689	0.136555	2.77316	0.00555142	NA	UP
CLCN6	775.673	-0.401701	0.144865	-2.77292	0.00555549	NA	DOWN
GRPEL1	700.822	0.389039	0.140458	2.76978	0.00560942	NA	UP
CKAP4	4023.23	0.668897	0.241501	2.76975	0.00560994	0.180843	UP
CDK2AP1	885.005	0.564995	0.204241	2.76631	0.00566942	NA	UP
NIPSNAP3B	74.6682	-0.617181	0.223261	-2.7644	0.00570277	NA	DOWN
TNFAIP6	952.244	0.777606	0.281594	2.76144	0.00575463	NA	UP
TIGD3	500.51	-0.830433	0.300993	-2.75897	0.00579831	NA	DOWN
AARS2	341.021	-0.417521	0.151533	-2.75532	0.00586342	NA	DOWN
CD38	514.729	-0.609008	0.221342	-2.75143	0.00593355	NA	DOWN
HADHB	2823.3	0.273454	0.0993948	2.7512	0.00593783	0.189918	UP
FLT3	277.956	1.20392	0.437768	2.75014	0.00595703	NA	UP
OTULINL	1456.3	0.402887	0.146611	2.748	0.00599595	0.19029	UP
TMEM14B	793.222	0.387076	0.141082	2.74361	0.00607672	NA	UP
SPDYE2	106.136	-0.651113	0.237464	-2.74194	0.0061077	NA	DOWN
GLDC	33.2064	-1.80129	0.656942	-2.74193	0.00610798	NA	DOWN
CARD14	61.6785	-0.951342	0.347123	-2.74065	0.00613178	NA	DOWN
TMEM63C	102.881	-0.868964	0.317171	-2.73973	0.00614895	NA	DOWN
CCDC200	60.6917	-0.699546	0.255507	-2.73788	0.00618373	NA	DOWN
GLTP	1440.65	0.329988	0.12055	2.73735	0.00619367	NA	UP
SUMO3	1841.12	0.433547	0.158401	2.73702	0.00619983	0.193276	UP
SLC20A1	3025.42	-0.278854	0.101921	-2.736	0.00621917	0.193276	DOWN
SDC1	4.44203	-3.14697	1.15028	-2.73583	0.00622237	NA	DOWN
ARVCF	162.952	-0.538305	0.196815	-2.73508	0.00623647	NA	DOWN
BCL2A1	7417.19	0.824328	0.301748	2.73185	0.00629805	0.193276	UP
TBP	419.87	-0.276478	0.101263	-2.7303	0.00632761	NA	DOWN
DTD1	524.171	0.336439	0.123238	2.72999	0.00633355	NA	UP
BST1	4049.2	0.555716	0.203601	2.72944	0.00634428	0.193276	UP
DEPTOR	30.672	0.950383	0.348222	2.72925	0.0063479	NA	UP
MCM3AP	3285.34	-0.236938	0.0868429	-2.72835	0.00636525	0.193276	DOWN
ASPH	1401.57	0.964469	0.353538	2.72805	0.00637106	NA	UP
MGST1	343.219	0.574216	0.210697	2.72532	0.00642391	NA	UP
PRPF3	1845.78	-0.290207	0.106494	-2.72509	0.00642839	0.193276	DOWN
PCNX3	3014.44	-0.388915	0.142743	-2.72457	0.00643845	0.193276	DOWN
RMND1	235.505	-0.321205	0.117896	-2.72449	0.00644016	NA	DOWN
TMEM104	618.673	-0.428254	0.157315	-2.72226	0.00648364	NA	DOWN
AXIN1	211391	3.48528	1.28047	2.72188	0.00649117	0.193276	UP
VNN2	32252.8	0.745217	0.273909	2.72067	0.00651492	0.193276	UP
PHF19	1113.29	-0.311803	0.114656	-2.71947	0.0065386	NA	DOWN
CSRNP2	506.34	-0.343491	0.126557	-2.71413	0.00664507	NA	DOWN
NOL9	549.362	-0.316514	0.11666	-2.71314	0.00666499	NA	DOWN
UBAP1L	414.28	-0.396341	0.146093	-2.71293	0.00666906	NA	DOWN
SLC22A4	1114.31	0.789363	0.291184	2.71087	0.00671073	NA	UP
GNA12	2128.71	0.533918	0.197066	2.70934	0.00674178	0.197182	UP
PPIL2	2378.67	-0.326831	0.120634	-2.70928	0.0067429	0.197182	DOWN
CCDC77	153.994	-0.480164	0.177373	-2.70709	0.00678758	NA	DOWN
SLC25A37	66964.2	0.537565	0.198806	2.70396	0.00685181	0.198369	UP
SEC31B	1624.78	-0.409149	0.151392	-2.70258	0.00688042	0.198369	DOWN
ANGPTL6	45.5039	-1.00886	0.373458	-2.7014	0.00690488	NA	DOWN
RAB31	8065.79	0.520775	0.192982	2.69857	0.00696383	0.19937	UP
FGF13	38.6989	1.38351	0.512719	2.69839	0.00696767	NA	UP
PLA2G7	192.22	0.717631	0.26613	2.69654	0.00700629	NA	UP
HBD	39288.9	0.876176	0.325066	2.69538	0.00703081	0.19989	UP
CENPP	201.018	-0.51659	0.191678	-2.69509	0.00703698	NA	DOWN
SEMA4C	1003.26	-0.374088	0.138869	-2.69381	0.007064	NA	DOWN
HIBADH	314.108	0.404973	0.150351	2.69351	0.00707038	NA	UP
TEX9	26.607	-1.13648	0.42248	-2.69003	0.00714449	NA	DOWN
APOBEC3D	466.53	-0.549612	0.20443	-2.68851	0.0071771	NA	DOWN
OLFML2A	24.735	1.44472	0.537461	2.68804	0.00718722	NA	UP
PARS2	37.9065	-1.36427	0.507549	-2.68796	0.00718892	NA	DOWN
MYO7B	548.964	0.801797	0.298488	2.68619	0.00722714	NA	UP
TSPAN2	1594.82	0.662245	0.246665	2.6848	0.0072574	0.204909	UP
DEGS1	2119.93	0.419128	0.156324	2.68115	0.0073369	0.205169	UP
PLEK2	155.36	1.01591	0.379027	2.68031	0.00735542	NA	UP
EIF2B5	1749.2	-0.249519	0.0931114	-2.67979	0.00736682	0.205169	DOWN
MOCOS	2.35771	-3.61753	1.34996	-2.67974	0.007368	NA	DOWN
FN1	84.8094	-1.64505	0.61389	-2.67972	0.00736833	NA	DOWN
CD109	44.8902	0.738943	0.275772	2.67954	0.00737225	NA	UP
NOL6	991.381	-0.29893	0.111699	-2.6762	0.00744611	NA	DOWN
EIF3E	8019.64	0.347473	0.129962	2.67366	0.00750288	0.205204	UP
SYT2	61.882	-0.813783	0.304637	-2.67132	0.00755535	NA	DOWN
ZNF335	2143.53	-0.245074	0.0917498	-2.67111	0.00756003	0.205204	DOWN
UBAP1	3749.33	0.432961	0.162165	2.66987	0.00758805	0.205204	UP
FAM107B	6708.02	0.376172	0.140921	2.66938	0.00759925	0.205204	UP
CISH	1152.06	-0.819348	0.306983	-2.66903	0.00760697	NA	DOWN
MAP2K1	2338.41	0.311312	0.116661	2.66852	0.00761873	0.205204	UP
PPP1R3E	608.478	-0.432212	0.16224	-2.66403	0.00772106	NA	DOWN
LIPN	343	0.869673	0.326474	2.66383	0.00772555	NA	UP
FBXL18	287.635	-0.464778	0.1745	-2.66348	0.00773371	NA	DOWN
NEDD4L	246.729	0.728811	0.274059	2.65932	0.00782976	NA	UP
RTN3	15124.7	0.555403	0.208896	2.65875	0.00784318	0.209126	UP
MMP9	7121.14	0.925716	0.348309	2.65775	0.00786649	0.209126	UP
BMX	220.461	1.02844	0.387241	2.65581	0.00791179	NA	UP
SERP1	5797.6	0.269331	0.101555	2.65208	0.00799976	0.211297	UP
POLR3A	511.233	-0.300539	0.113341	-2.65164	0.00801022	NA	DOWN
ZNF226	372.619	-0.502252	0.189542	-2.64982	0.0080534	NA	DOWN
APBB2	30.2671	1.24009	0.468156	2.64888	0.00807581	NA	UP
ISL2	165.073	-0.978849	0.369535	-2.64887	0.00807613	NA	DOWN
TMEM183A	2458.31	0.316362	0.119459	2.64828	0.00809028	0.211532	UP
PLBD1	7487.14	0.621441	0.235105	2.64325	0.00821146	0.211532	UP
YWHAQ	4892.1	0.405359	0.153359	2.6432	0.00821275	0.211532	UP
SNX2	2888.42	0.292589	0.110742	2.64208	0.00823981	0.211532	UP
GZMK	1744.34	0.542195	0.205302	2.64097	0.008267	0.211532	UP
TARS2	503.346	-0.365676	0.138603	-2.6383	0.00833238	NA	DOWN
FASLG	223.428	-0.853233	0.323447	-2.63794	0.00834123	NA	DOWN
ZNF410	1170.64	0.336459	0.127593	2.63697	0.00836505	NA	UP
FAM78A	3802.83	-0.346402	0.131413	-2.63599	0.00838934	0.212473	DOWN
SAMD4A	130.444	-0.61424	0.233055	-2.6356	0.00839892	NA	DOWN
IFT52	448.315	0.357491	0.13564	2.63559	0.00839909	NA	UP
AP3S1	1236.27	0.37062	0.140638	2.63527	0.00840704	NA	UP
MADD	3073.62	-0.252333	0.095753	-2.63525	0.00840758	0.212473	DOWN
LRRN3	153.339	-1.34326	0.509749	-2.63514	0.00841018	NA	DOWN
DHRSX	447.91	0.438615	0.166628	2.63231	0.00848076	NA	UP
IFT172	323.484	-0.421163	0.159998	-2.6323	0.00848097	NA	DOWN
ZMIZ2	3817.17	-0.3503	0.133123	-2.6314	0.00850341	0.212855	DOWN
HOXA2	3.24711	2.66828	1.01421	2.63091	0.00851567	NA	UP
OPN3	395.15	0.543508	0.2066	2.63072	0.00852032	NA	UP
HADHA	6575.03	0.303886	0.115611	2.62852	0.00857564	0.212855	UP
ENSG00000183889	530.249	-0.552354	0.210164	-2.6282	0.00858371	NA	DOWN
GADD45A	426.806	0.8806	0.335358	2.62585	0.00864336	NA	UP
GOLGA7	2579.9	0.371052	0.141367	2.62475	0.00867138	0.212855	UP
ARL2BP	1319.74	0.374666	0.142761	2.62443	0.00867933	NA	UP
ATP5PB	3116.81	0.29173	0.111162	2.62437	0.00868098	0.212855	UP
NUP42	476.099	-0.350845	0.133691	-2.62429	0.00868296	NA	DOWN
GLO1	1104.78	0.387526	0.147745	2.62293	0.00871767	NA	UP
MAP1LC3B	5582.84	0.369905	0.141036	2.62277	0.00872171	0.212855	UP
ZNF740	2495.21	-0.329297	0.125577	-2.62227	0.00873463	0.212855	DOWN
RNF139	1834.18	0.49828	0.190207	2.61967	0.00880153	0.213216	UP
NIPSNAP1	913.753	0.401638	0.153323	2.61955	0.0088045	NA	UP
HSH2D	7201.69	-0.571769	0.218433	-2.6176	0.00885516	0.213253	DOWN
RNF41	1264.54	0.221069	0.0844766	2.61693	0.00887256	NA	UP
KCTD6	110.497	-0.556947	0.212827	-2.6169	0.00887328	NA	DOWN
BCL2L14	7.05063	-2.50842	0.958622	-2.61669	0.00887863	NA	DOWN
TAS2R4	39.5208	-1.20859	0.462565	-2.6128	0.00898048	NA	DOWN
IGSF9B	364.298	-0.610643	0.233851	-2.61125	0.00902129	NA	DOWN
UBE2E2	268.818	0.379598	0.145439	2.61001	0.00905384	NA	UP
SARM1	718.266	-0.345121	0.132345	-2.60775	0.00911408	NA	DOWN
IFNG	36.7796	-1.05143	0.403244	-2.60743	0.00912239	NA	DOWN
COG7	433.252	-0.322652	0.123849	-2.60521	0.00918175	NA	DOWN
PYGL	13045	0.743956	0.285575	2.60512	0.00918422	0.218114	UP
ENSG00000283761	89.1519	-1.52792	0.586905	-2.60335	0.00923178	NA	DOWN
SLC2A3	16159.7	0.595657	0.228964	2.60153	0.00928092	0.218114	UP
DENND2D	2831.43	-0.552535	0.212526	-2.59985	0.00932642	0.218114	DOWN
PLEK	17504.3	0.348505	0.134076	2.59931	0.00934108	0.218114	UP
AMZ2	1479.72	0.252339	0.0971191	2.59824	0.00937035	0.218114	UP
ZMYM4	695.679	-0.38709	0.148985	-2.59818	0.00937181	NA	DOWN
PRR5L	1420.12	-0.407066	0.15671	-2.59758	0.00938836	NA	DOWN
RPL15	23544.7	0.367936	0.141696	2.59666	0.00941347	0.218114	UP
MOV10	2265.92	-0.599712	0.231009	-2.59606	0.00942994	0.218114	DOWN
CRTAP	4100.94	0.342143	0.132089	2.59026	0.00959046	0.220151	UP
OSBPL7	1116.36	-0.419603	0.161995	-2.59022	0.00959135	NA	DOWN
C5orf63	59.3315	-0.60349	0.23299	-2.59019	0.00959225	NA	DOWN
RFTN2	13.4181	-1.47311	0.568727	-2.59019	0.00959243	NA	DOWN
MANSC1	1619.25	0.761335	0.294093	2.58875	0.00963241	0.220151	UP
ERH	847.299	0.337288	0.130365	2.58726	0.00967416	NA	UP
TNPO2	1201.57	-0.266399	0.102981	-2.58688	0.00968505	NA	DOWN
PEA15	1951.25	0.352371	0.136286	2.58553	0.00972301	0.220151	UP
ARHGAP24	315.464	0.731463	0.28293	2.58532	0.0097289	NA	UP
VPS53	1262.68	-0.276528	0.106963	-2.58526	0.0097306	NA	DOWN
ERGIC1	12368.2	0.683717	0.26453	2.58465	0.00974776	0.220151	UP
RIMBP3B	29.9883	-1.10781	0.42863	-2.58453	0.00975122	NA	DOWN
SHISA4	718.734	0.990945	0.383488	2.58403	0.00976539	NA	UP
CYFIP1	1514.25	0.316752	0.122617	2.58327	0.0097869	0.220151	UP
GNA14	3.16812	-3.2002	1.2395	-2.58185	0.00982731	NA	DOWN
ZFAND6	2348.69	0.279573	0.108366	2.57989	0.00988315	0.221102	UP
MYL12A	13966.9	0.320071	0.124193	2.5772	0.00996034	0.221145	UP
XPO5	713.479	-0.287369	0.11154	-2.57638	0.00998408	NA	DOWN
SKAP2	4497.58	0.729937	0.283353	2.57607	0.00999311	0.221145	UP
KRT72	383.847	-1.89522	0.736523	-2.57319	0.0100765	NA	DOWN
HIGD1A	1316.97	0.268179	0.104222	2.57315	0.0100776	NA	UP
CPQ	2203.15	0.40089	0.155809	2.57296	0.0100834	0.221508	UP
YJEFN3	186.328	-0.906927	0.352618	-2.57198	0.0101118	NA	DOWN
PIM2	4621.76	-0.304653	0.118495	-2.57103	0.0101396	0.221508	DOWN
PLP2	5495.58	0.450119	0.175166	2.56968	0.0101793	0.221508	UP
TBX21	2320.74	-0.437137	0.170218	-2.56809	0.0102259	0.221508	DOWN
ZNF823	64.4956	-0.649821	0.253137	-2.56708	0.010256	NA	DOWN
TGM1	58.3664	-0.824414	0.321149	-2.56707	0.0102561	NA	DOWN
GDI2	7374.64	0.2104	0.0820108	2.56551	0.0103023	0.221988	UP
TNNI3	2.71198	4.71484	1.8381	2.56506	0.0103158	NA	UP
POLR2C	1865.64	0.272349	0.106279	2.56258	0.0103897	0.222699	UP
NFIB	1.72795	-4.12549	1.61093	-2.56093	0.0104393	NA	DOWN
SLFN5	2960.09	-0.706006	0.276008	-2.55792	0.0105301	0.224532	DOWN
TMPRSS3	46.5731	-1.1291	0.441455	-2.55768	0.0105373	NA	DOWN
CCL3L1	962.32	-1.67745	0.656077	-2.55678	0.0105646	NA	DOWN
APBA3	1315.1	-0.472886	0.185021	-2.55585	0.0105928	NA	DOWN
MOV10L1	3.50807	2.02828	0.79359	2.55583	0.0105934	NA	UP
TMEM119	126.638	1.1454	0.44816	2.55579	0.0105947	NA	UP
STAMBPL1	301.203	-0.444913	0.174215	-2.55382	0.0106549	NA	DOWN
CTSH	4433.77	0.504034	0.1974	2.55336	0.0106688	0.226311	UP
JAZF1	2234.35	0.474427	0.185986	2.55088	0.0107452	0.226757	UP
STARD3NL	959.968	0.313566	0.122958	2.5502	0.0107663	NA	UP
METTL2B	336.161	-0.392612	0.154014	-2.5492	0.0107971	NA	DOWN
UBE2J1	6044.87	0.610233	0.239498	2.54796	0.0108354	0.226992	UP
ZNF671	462.873	-0.473778	0.18599	-2.54733	0.010855	NA	DOWN
NLRC5	10268.8	-0.317004	0.124471	-2.54681	0.0108714	0.226992	DOWN
CENATAC	1181.33	-0.317399	0.124673	-2.54586	0.010901	NA	DOWN
ZNF277	599.557	0.382954	0.15045	2.54538	0.0109157	NA	UP
GON4L	2412.69	-0.201747	0.0793019	-2.54403	0.0109581	0.226992	DOWN
S1PR2	97.3374	-0.760211	0.298932	-2.54309	0.0109876	NA	DOWN
HNRNPK	19295.9	0.350042	0.13766	2.5428	0.0109967	0.226992	UP
ZNF142	1037.52	-0.257828	0.101455	-2.54132	0.0110435	NA	DOWN
IL3RA	433.836	-0.758861	0.298648	-2.54099	0.011054	NA	DOWN
TMEM59	6160.7	0.340294	0.13397	2.54008	0.0110828	0.226992	UP
FHIP2B	1928.72	-0.385804	0.151926	-2.53942	0.0111038	0.226992	DOWN
GLA	900.111	0.400241	0.157641	2.53894	0.0111188	NA	UP
TMEM25	133.569	-0.524025	0.206458	-2.53817	0.0111434	NA	DOWN
LMBRD1	2837.16	0.372773	0.146869	2.53814	0.0111445	0.226992	UP
SCAMP5	99.0853	-0.840037	0.331091	-2.53718	0.0111749	NA	DOWN
IFIT5	1179.33	-0.68982	0.271893	-2.5371	0.0111776	NA	DOWN
ANOS1	8.0271	3.04179	1.19901	2.53692	0.0111831	NA	UP
ZKSCAN4	211.43	-0.484817	0.191115	-2.53677	0.0111879	NA	DOWN
PDCD10	1173.68	0.312824	0.123349	2.53609	0.0112098	NA	UP
RARS1	794.253	-0.365252	0.144084	-2.53499	0.011245	NA	DOWN
RALB	8065.96	0.521741	0.20588	2.53419	0.0112706	0.227527	UP
CPVL	4584.89	0.329507	0.130042	2.53384	0.0112819	0.227527	UP
COQ2	264.568	0.362924	0.14328	2.53298	0.0113098	NA	UP
TSPAN10	7.31574	-1.72929	0.682832	-2.53253	0.0113243	NA	DOWN
ZNF785	172.246	-0.58478	0.23096	-2.53196	0.0113428	NA	DOWN
TNFRSF17	56.6675	-1.12771	0.445931	-2.52889	0.0114425	NA	DOWN
MS4A2	157.297	-1.20385	0.476305	-2.52749	0.0114881	NA	DOWN
SELL	55231.6	0.393084	0.155538	2.52725	0.0114958	0.22985	UP
HMGN4	2775.46	0.226752	0.0897375	2.52684	0.0115094	0.22985	UP
PAFAH2	690.311	-0.406339	0.160862	-2.52601	0.0115367	NA	DOWN
LIPA	3275.65	0.466664	0.18498	2.52279	0.0116429	0.230978	UP
DRAM1	655.347	0.429849	0.170445	2.52192	0.0116717	NA	UP
GDPD5	1717.21	-0.538749	0.213644	-2.52171	0.0116787	0.230978	DOWN
FANCA	626.091	-0.472025	0.187213	-2.52133	0.0116911	NA	DOWN
ABHD10	476.997	-0.373611	0.148365	-2.51818	0.0117962	NA	DOWN
PRRT2	62.7677	-0.825791	0.327967	-2.51791	0.0118055	NA	DOWN
AQP9	35884.3	0.683373	0.271851	2.51378	0.0119444	0.233852	UP
VAT1	1177.79	0.333948	0.132847	2.51378	0.0119445	NA	UP
LLGL2	1578.5	-0.3337	0.13276	-2.51355	0.0119522	0.233852	DOWN
TENT5A	838.521	-0.397517	0.158166	-2.51329	0.0119611	NA	DOWN
IL15RA	264.18	-0.57261	0.227849	-2.51311	0.0119672	NA	DOWN
IL1R2	3918.6	1.22213	0.486731	2.51089	0.0120426	0.233852	UP
CYRIB	12638.6	0.429605	0.171116	2.5106	0.0120525	0.233852	UP
KLRC4	158.403	-0.968859	0.386121	-2.50921	0.0121001	NA	DOWN
PTPRS	125.449	-0.694775	0.276977	-2.50843	0.0121271	NA	DOWN
GPR27	1469.93	0.754885	0.300979	2.5081	0.0121383	0.234406	UP
ELP4	322.849	0.372444	0.148519	2.50772	0.0121512	NA	UP
MMADHC	1842.83	0.276611	0.110412	2.50526	0.0122362	0.235187	UP
FANCI	338.987	-0.363823	0.145233	-2.5051	0.0122417	NA	DOWN
CMBL	48.7829	1.26659	0.505784	2.50421	0.0122726	NA	UP
PRR12	1657.08	-0.276024	0.110276	-2.50303	0.0123135	0.235264	DOWN
PPP2CA	4163.41	0.220863	0.0882804	2.50184	0.0123551	0.235264	UP
BET1	314.496	-0.41254	0.165114	-2.49852	0.0124713	NA	DOWN
TLR5	1085.02	0.851153	0.340811	2.49744	0.0125095	NA	UP
ATAD5	107.59	-0.566487	0.227169	-2.49368	0.0126428	NA	DOWN
CEP43	680.035	-0.451537	0.18114	-2.49275	0.0126759	NA	DOWN
FBXO9	3734.61	0.495151	0.198642	2.49268	0.0126782	0.2402	UP
COX7A2L	1080.25	0.416693	0.167211	2.49201	0.0127021	NA	UP
EYA3	737.124	-0.325735	0.130724	-2.49178	0.0127104	NA	DOWN
AKAP5	106.974	-0.892352	0.358156	-2.49152	0.0127198	NA	DOWN
CYB561D1	1339.57	-0.285976	0.114876	-2.48944	0.0127946	NA	DOWN
FAM43A	404.496	-0.623011	0.250365	-2.48841	0.0128316	NA	DOWN
VCP	6906.52	0.158829	0.063828	2.48839	0.0128323	0.2402	UP
HAUS4	2194.95	0.582203	0.233999	2.48806	0.0128442	0.2402	UP
ALPL	20264.9	0.946142	0.380293	2.48793	0.012849	0.2402	UP
KCNK6	798.149	-0.436027	0.175364	-2.4864	0.0129042	NA	DOWN
LRRC59	1332.83	0.202566	0.0814976	2.48555	0.0129353	NA	UP
MAP2K6	657.101	0.398119	0.160508	2.48037	0.0131246	NA	UP
ARPC3	17008.2	0.388942	0.156836	2.47994	0.0131406	0.244445	UP
HLA-DQA2	976.786	1.06657	0.430286	2.47875	0.0131843	NA	UP
HNRNPA1L3	207.908	0.492495	0.198694	2.47866	0.0131878	NA	UP
WTAP	3788.53	0.206145	0.0831881	2.47805	0.0132101	0.244445	UP
GABBR1	2186.12	-0.395907	0.159844	-2.47684	0.0132552	0.244445	DOWN
ANAPC4	1263.39	-0.187205	0.0755829	-2.47681	0.0132561	NA	DOWN
WDR75	677.531	-0.350217	0.141598	-2.47331	0.0133868	NA	DOWN
SDC4	74.0698	0.601401	0.243184	2.47303	0.0133974	NA	UP
RTEL1	418.97	-0.506278	0.204736	-2.47283	0.0134048	NA	DOWN
SPAG6	9.23459	2.18796	0.885199	2.47171	0.0134469	NA	UP
STK32B	24.8932	0.72598	0.293738	2.47152	0.0134538	NA	UP
PCDH1	106.88	-0.816939	0.330627	-2.47088	0.0134781	NA	DOWN
PRR3	295.912	-0.372288	0.150714	-2.47016	0.0135054	NA	DOWN
PARP14	7336.64	-0.725916	0.294082	-2.46842	0.0135713	0.249151	DOWN
FAM234B	98.3189	-0.424668	0.172139	-2.46701	0.0136246	NA	DOWN
QPCT	4894.57	0.675897	0.273999	2.46678	0.0136333	0.249173	UP
KIF19	169.145	-0.776809	0.315357	-2.46327	0.0137678	NA	DOWN
CNNM3	1799.58	-0.204632	0.0831035	-2.46237	0.0138021	0.25081	DOWN
DNHD1	1129.62	-0.364798	0.148177	-2.46191	0.0138199	NA	DOWN
LMNB1	3328.43	0.62716	0.254921	2.46021	0.0138854	0.25081	UP
DOK4	233.297	0.653505	0.265801	2.45863	0.0139468	NA	UP
TUBA1A	22990.9	0.508321	0.206751	2.45861	0.0139475	0.25081	UP
UGP2	3056.37	0.218407	0.088907	2.45657	0.0140269	0.25081	UP
ZNF791	660.712	-0.297676	0.121229	-2.45547	0.0140699	NA	DOWN
GLUL	43813	0.512005	0.208525	2.45537	0.0140741	0.25081	UP
ATPAF1	717.353	0.278101	0.113272	2.45516	0.0140824	NA	UP
HTT	2923.66	-0.274399	0.111811	-2.45414	0.0141222	0.25081	DOWN
LITAF	36827.2	0.355914	0.145102	2.45286	0.0141727	0.25081	UP
TMCO3	1743.97	0.658547	0.268594	2.45184	0.014213	0.25081	UP
GDPGP1	77.2037	-0.764874	0.312111	-2.45064	0.0142601	NA	DOWN
EEF2	66824.6	0.360088	0.14701	2.44942	0.0143087	0.251337	UP
CARMIL3	174.432	-0.453767	0.18527	-2.44922	0.0143166	NA	DOWN
EIF3H	6372.51	0.307024	0.125419	2.44799	0.0143656	0.251337	UP
PJVK	30.4169	-0.801049	0.327344	-2.44712	0.0144003	NA	DOWN
WIZ	996.756	-0.21619	0.0883545	-2.44685	0.0144111	NA	DOWN
COLQ	465.641	-0.475316	0.194293	-2.44639	0.0144296	NA	DOWN
UBE2I	3566.47	0.166018	0.0679221	2.44425	0.0145155	0.252878	UP
ENSG00000270249	3.28547	-4.39183	1.79719	-2.44373	0.0145364	NA	DOWN
COL9A2	1105.51	1.50995	0.618123	2.4428	0.0145736	NA	UP
ARRDC4	726.999	0.635645	0.260228	2.44265	0.0145799	NA	UP
ENSG00000260170	1.89089	4.49485	1.84029	2.44247	0.0145871	NA	UP
ZNF572	24.4998	-1.15437	0.473206	-2.43946	0.0147094	NA	DOWN
ZNF169	259.335	-0.401919	0.164789	-2.43898	0.0147286	NA	DOWN
ALOX15B	43.5089	1.3871	0.569145	2.43717	0.0148028	NA	UP
IGFLR1	1615.4	0.441035	0.180994	2.43674	0.0148203	0.257094	UP
ZNF347	127.104	-0.568946	0.23358	-2.43577	0.0148603	NA	DOWN
GALNT8	16.8907	-1.22165	0.501917	-2.43397	0.014934	NA	DOWN
MPP1	7252.89	0.493911	0.203052	2.43243	0.0149977	0.258054	UP
ARHGAP15	3572.99	0.417758	0.171751	2.43234	0.0150016	0.258054	UP
NEIL1	620.709	-0.541984	0.222855	-2.432	0.0150157	NA	DOWN
ADGRL1	660.471	-0.380017	0.15631	-2.43118	0.0150498	NA	DOWN
MOB4	1048.09	0.252367	0.103823	2.43075	0.0150675	NA	UP
EPHA1	402.577	-0.826968	0.340289	-2.43019	0.0150909	NA	DOWN
SLC2A14	301.318	0.878846	0.361656	2.43006	0.0150964	NA	UP
IGF2BP2	601.27	0.543663	0.223795	2.42929	0.0151283	NA	UP
ATXN7L2	274.418	-0.362759	0.149394	-2.4282	0.0151739	NA	DOWN
PLEKHF1	791.188	-0.563115	0.231913	-2.42813	0.0151767	NA	DOWN
EXOC3L1	95.5564	-0.960158	0.395438	-2.42809	0.0151786	NA	DOWN
TOGARAM2	321.782	-0.520477	0.214512	-2.42633	0.0152523	NA	DOWN
SUSD5	7.9811	2.21724	0.913958	2.42598	0.0152671	NA	UP
MIB2	3697.79	-0.530445	0.218667	-2.42581	0.0152742	0.261642	DOWN
PPP1R16A	486.167	-0.639329	0.26382	-2.42336	0.0153779	NA	DOWN
ZBTB22	934.768	0.30742	0.12699	2.42083	0.0154852	NA	UP
ENSG00000173366	28.1054	-7.158	2.95722	-2.42052	0.0154984	NA	DOWN
MSN	56602.3	0.37718	0.155839	2.42033	0.0155066	0.264517	UP
AHCY	1022.42	0.351938	0.145449	2.41966	0.015535	NA	UP
EIF4H	9327.13	0.23396	0.0967346	2.41857	0.0155815	0.264692	UP
GPATCH1	333.192	-0.315016	0.130257	-2.41842	0.0155881	NA	DOWN
SPAG8	43.9802	-0.842374	0.348557	-2.41675	0.0156598	NA	DOWN
SUGP2	3971.5	-0.225128	0.0931833	-2.41597	0.0156932	0.265488	DOWN
MMP23B	184.913	-0.733689	0.303788	-2.41514	0.0157293	NA	DOWN
ZBED8	12.6581	-1.20784	0.500212	-2.41465	0.0157502	NA	DOWN
FAM98A	368.881	-0.439076	0.181973	-2.41286	0.0158277	NA	DOWN
ATP5F1C	1703.22	0.291965	0.121022	2.41249	0.015844	0.266935	UP
TMEM185B	1486.46	0.462512	0.191839	2.41093	0.0159119	0.266981	UP
BTBD11	411.063	-0.426261	0.176914	-2.40943	0.0159775	NA	DOWN
KRT10	191.948	0.34966	0.145135	2.40921	0.0159872	NA	UP
SPRY2	38.408	-1.19799	0.497862	-2.40627	0.0161164	NA	DOWN
CD4	8702.85	0.307728	0.127895	2.40611	0.0161235	0.26723	UP
ABI3	1967.05	-0.519994	0.216152	-2.40568	0.0161423	0.26723	DOWN
KHDRBS1	3710.17	0.158108	0.0657247	2.40561	0.0161453	0.26723	UP
BUD13	415.799	-0.461293	0.191854	-2.40439	0.0161993	NA	DOWN
EVI2A	5946.44	0.379975	0.158041	2.40429	0.016204	0.26723	UP
PRICKLE3	258.059	-0.337841	0.140561	-2.40351	0.0162384	NA	DOWN
BCL2L13	1378.58	0.27007	0.112369	2.40342	0.0162427	NA	UP
SH2B1	2348.43	-0.302952	0.126063	-2.40318	0.0162531	0.26723	DOWN
PKD1	2051.53	-0.299362	0.124683	-2.40099	0.0163507	0.267716	DOWN
SMAD9	24.4549	-1.17047	0.487536	-2.40079	0.0163596	NA	DOWN
NANOS1	1.64504	3.64155	1.51766	2.39945	0.0164199	NA	UP
SERPINA1	46869.8	0.501932	0.209305	2.39809	0.0164808	0.267716	UP
INMT	3.91517	-2.31168	0.96417	-2.39759	0.0165035	NA	DOWN
H3-3A	39893.5	0.390272	0.162848	2.39654	0.0165507	0.267716	UP
CHRNB1	165.15	-0.366512	0.153047	-2.39477	0.0166308	NA	DOWN
VAMP1	1914.97	-0.352748	0.147325	-2.39435	0.01665	0.267716	DOWN
PXMP4	236.319	-0.505493	0.211131	-2.39422	0.016656	NA	DOWN
IFNGR1	9174.64	0.597966	0.249763	2.39413	0.0166597	0.267716	UP
ODAD4	89.5126	0.741219	0.309646	2.39376	0.0166767	NA	UP
ERBB2	545.594	-0.521176	0.217758	-2.39338	0.016694	NA	DOWN
CYSTM1	1929.92	0.821497	0.343304	2.39291	0.0167152	0.267716	UP
RUBCN	2106.98	-0.230222	0.0962321	-2.39236	0.0167404	0.267716	DOWN
GOSR2	872	-0.254562	0.106412	-2.39223	0.0167464	NA	DOWN
CROCC2	79.0015	-1.02244	0.427592	-2.39115	0.0167956	NA	DOWN
POLR3D	394.734	-0.364659	0.152514	-2.39098	0.0168035	NA	DOWN
MMEL1	12.5312	-1.96145	0.820389	-2.39088	0.0168082	NA	DOWN
ZNF2	84.0831	-0.792657	0.33169	-2.38976	0.0168596	NA	DOWN
H2BC12	1198.9	0.439337	0.183845	2.38971	0.0168617	NA	UP
PPP3CB	1774.69	0.127776	0.0534804	2.38921	0.0168848	0.268424	UP
UBN2	885.021	-0.457249	0.191497	-2.38776	0.0169513	NA	DOWN
DNAJB1	4941.92	0.449739	0.188449	2.38653	0.0170083	0.268424	UP
CCL3	236.931	-0.802838	0.336473	-2.38604	0.0170309	NA	DOWN
TSPAN5	1420.49	0.560913	0.235171	2.38513	0.0170731	NA	UP
OLA1	925.767	0.330829	0.138713	2.38499	0.0170796	NA	UP
ZNF502	59.6793	-0.585152	0.245428	-2.38422	0.0171156	NA	DOWN
ENSG00000258728	1193.39	-0.364985	0.153111	-2.38379	0.0171355	NA	DOWN
SMARCD3	1680.86	0.677572	0.28425	2.38372	0.0171385	0.268424	UP
PCBP1	20237.3	0.348121	0.146045	2.38365	0.0171421	0.268424	UP
PCMT1	1899.91	0.279393	0.117242	2.38305	0.0171698	0.268424	UP
DDX39B	13914.8	-0.254702	0.106947	-2.38156	0.0172395	0.268424	DOWN
POMT1	1094.75	-0.403688	0.169583	-2.38048	0.0172903	NA	DOWN
EIF4E3	4225.14	0.457022	0.19207	2.37946	0.0173381	0.268424	UP
KIF22	1590.8	-0.319118	0.134153	-2.37877	0.0173704	0.268424	DOWN
RPN1	6608.14	0.232443	0.0977192	2.37868	0.0173748	0.268424	UP
ARL6IP1	3206.61	0.319236	0.134286	2.37728	0.0174408	0.26843	UP
TEK	35.6608	1.40515	0.591383	2.37605	0.0174992	NA	UP
HACD3	370.686	-0.398959	0.167925	-2.37582	0.0175098	NA	DOWN
BRF1	1153.83	-0.391664	0.164857	-2.37577	0.0175122	NA	DOWN
SNX12	561.361	0.302158	0.127185	2.37574	0.0175137	NA	UP
EIF3L	11397.2	0.332255	0.14019	2.37003	0.0177868	0.271361	UP
ST13	4871.67	0.294343	0.12422	2.36953	0.0178107	0.271361	UP
SMNDC1	1404.82	0.22328	0.0942445	2.36916	0.0178284	NA	UP
ZBTB40	1915.74	-0.309225	0.130523	-2.36913	0.01783	0.271361	DOWN
NAPEPLD	221.023	-0.553512	0.233681	-2.36866	0.0178524	NA	DOWN
LAMC3	10.2164	-1.71976	0.726068	-2.36859	0.017856	NA	DOWN
GSPT1	5649.07	0.618324	0.261227	2.367	0.0179331	0.271919	UP
ATP6V1G1	2919.01	0.275891	0.116671	2.36469	0.0180451	0.272608	UP
DGCR8	1087.01	-0.238071	0.100732	-2.36341	0.0181078	NA	DOWN
UGT2B28	1.55523	-3.95186	1.67302	-2.36211	0.0181714	NA	DOWN
LEO1	301.768	-0.519134	0.219781	-2.36206	0.0181739	NA	DOWN
SZT2	2668.97	-0.284045	0.120256	-2.36201	0.0181762	0.273578	DOWN
IL12A	27.4887	0.988665	0.419178	2.35858	0.0183448	NA	UP
PRDM15	410.495	-0.30292	0.128451	-2.35825	0.0183613	NA	DOWN
CARM1	1998.03	0.525404	0.222877	2.35737	0.0184051	0.275398	UP
BZW1	4688.72	0.263309	0.111722	2.35683	0.0184316	0.275398	UP
BUB1B	19.2494	-1.52896	0.649059	-2.35566	0.0184897	NA	DOWN
DYRK1B	1050.13	-0.485426	0.206167	-2.35453	0.0185462	NA	DOWN
MBD2	4168.26	0.299372	0.127184	2.35385	0.01858	0.276465	UP
LY96	1316.19	0.61069	0.259643	2.35204	0.0186709	NA	UP
POLG2	553.059	-0.329474	0.14009	-2.35187	0.0186792	NA	DOWN
ACSL1	34153.7	0.832796	0.35413	2.35167	0.0186895	0.276465	UP
ITM2B	67131.6	0.406201	0.17294	2.34881	0.0188337	0.276465	UP
CALM1	14750.5	0.193184	0.0822763	2.34799	0.0188751	0.276465	UP
ROPN1L	525.413	0.626169	0.266752	2.34738	0.0189059	NA	UP
DENND4B	7352.73	-0.26038	0.110924	-2.34736	0.0189067	0.276465	DOWN
ADD1	9732.36	0.184217	0.078479	2.34734	0.0189082	0.276465	UP
RAB36	197.489	0.838358	0.357376	2.34587	0.0189825	NA	UP
LTO1	725.794	-0.38296	0.163288	-2.3453	0.0190116	NA	DOWN
STAU1	2530.7	0.251101	0.107082	2.34495	0.0190294	0.277231	UP
PEX19	1296.23	0.239631	0.102207	2.34457	0.0190492	NA	UP
RASGEF1B	327.512	0.455499	0.194364	2.34353	0.0191022	NA	UP
IDO1	140.042	-1.02833	0.438957	-2.34266	0.0191468	NA	DOWN
PIEZO1	6138.11	-0.298986	0.127631	-2.34258	0.0191507	0.277231	DOWN
STAT2	6080.54	-0.589951	0.251946	-2.34158	0.0192024	0.277231	DOWN
RBM48	508.175	-0.357037	0.152486	-2.34145	0.019209	NA	DOWN
LIMD1	1115.01	-0.338891	0.144776	-2.3408	0.0192423	NA	DOWN
UBE2E3	1098.46	0.282007	0.120475	2.34079	0.0192431	NA	UP
RAB7A	10866.3	0.404906	0.173012	2.34034	0.0192663	0.277231	UP
LRRC27	223.304	-0.653093	0.279086	-2.34012	0.0192776	NA	DOWN
SLC6A19	14.5924	6.16385	2.63412	2.34001	0.0192833	NA	UP
GDE1	2695.14	0.377264	0.161244	2.3397	0.0192992	0.277231	UP
NR2F6	78.3145	-0.713112	0.304889	-2.33892	0.0193396	NA	DOWN
MSTO1	714.104	-0.327241	0.139937	-2.33849	0.019362	NA	DOWN
ITGA2	20.8641	-1.42788	0.610629	-2.33838	0.0193677	NA	DOWN
DET1	114.569	-0.786897	0.336725	-2.33692	0.0194435	NA	DOWN
PRR22	62.2958	-0.992477	0.424912	-2.33572	0.0195057	NA	DOWN
DNASE1	1057.31	-0.331162	0.141804	-2.33535	0.0195251	NA	DOWN
ZNF439	275.801	-0.38647	0.165586	-2.33396	0.0195979	NA	DOWN
TRIM14	2075.14	-0.297102	0.127321	-2.33348	0.0196229	0.279464	DOWN
RAD23B	3454.94	0.486477	0.208489	2.33334	0.0196301	0.279464	UP
CBX5	1161.19	-0.322677	0.138291	-2.33332	0.0196312	NA	DOWN
SNPH	336.697	-0.586792	0.25152	-2.33298	0.0196491	NA	DOWN
DDX11	378.499	-0.830793	0.356166	-2.3326	0.0196691	NA	DOWN
ZFYVE26	887.348	-0.445765	0.191138	-2.33216	0.0196924	NA	DOWN
TECPR1	2858.97	-0.374317	0.160522	-2.33188	0.0197072	0.279464	DOWN
DAP3	2195.94	0.234644	0.100642	2.33149	0.0197277	0.279464	UP
RGS17	23.0903	-1.11308	0.478266	-2.32732	0.0199483	NA	DOWN
TPT1	121615	0.397747	0.170936	2.32687	0.0199722	0.281953	UP
POLE3	1466.32	0.275854	0.11864	2.32514	0.0200646	0.282077	UP
BCAT1	209.684	0.939758	0.40425	2.3247	0.0200881	NA	UP
GNB1	14810.2	0.241021	0.103709	2.32401	0.020125	0.282077	UP
MFSD1	3545.06	0.395882	0.170484	2.32211	0.020227	0.282077	UP
RAI2	17.8024	1.08464	0.467179	2.32167	0.0202507	NA	UP
PAPSS1	1343.54	0.469201	0.202109	2.32153	0.0202583	NA	UP
CROCC	1535.77	-0.401383	0.172896	-2.32153	0.0202584	0.282077	DOWN
MYCBP	1025.95	0.259136	0.111681	2.32032	0.0203234	NA	UP
NLRP3	1656.48	0.467966	0.201685	2.32028	0.0203256	0.282077	UP
PROSER3	526.044	-0.337701	0.14555	-2.32017	0.0203315	NA	DOWN
CC2D1B	1290.28	-0.211877	0.0913873	-2.31845	0.0204247	NA	DOWN
LETM1	789.653	-0.23198	0.100106	-2.31734	0.0204852	NA	DOWN
ATP6AP2	4528.16	0.312975	0.135105	2.31653	0.0205296	0.282858	UP
PCTP	1067.32	0.375218	0.161988	2.31633	0.0205402	NA	UP
SARAF	17332.1	0.297404	0.128417	2.31593	0.0205622	0.282858	UP
LIG1	946.719	-0.303188	0.13093	-2.31565	0.0205773	NA	DOWN
FAM234A	122603	3.17503	1.37198	2.3142	0.0206568	0.282858	UP
ITPR3	2176.13	-0.349071	0.15087	-2.31372	0.020683	0.282858	DOWN
LRMDA	68.7994	0.693257	0.299751	2.31278	0.0207348	NA	UP
NUP188	1455.24	-0.230923	0.0998863	-2.31186	0.0207852	0.282858	DOWN
LMNTD2	255.736	-0.717727	0.310524	-2.31134	0.0208141	NA	DOWN
CCNL2	5968.19	-0.294411	0.127378	-2.31133	0.0208149	0.282858	DOWN
CD83	497.77	0.536186	0.232081	2.31034	0.0208692	NA	UP
SLC8A1	1560.34	0.841429	0.364278	2.30986	0.0208961	0.282858	UP
POLR1G	31.0778	-0.84222	0.364642	-2.30972	0.0209037	NA	DOWN
CRYM	11.3068	-1.55825	0.674707	-2.30953	0.0209143	NA	DOWN
HLA-DPB1	9582.87	0.538238	0.233088	2.30916	0.0209345	0.282858	UP
RECQL4	160.125	-0.620059	0.26855	-2.30892	0.0209482	NA	DOWN
LDLRAD3	119.43	0.723057	0.313386	2.30724	0.0210412	NA	UP
NDFIP1	2994.54	0.252948	0.109673	2.30638	0.0210895	0.283574	UP
PACS2	1526.33	-0.229055	0.0993418	-2.30572	0.0211261	0.283574	DOWN
UQCC1	610.37	-0.235758	0.102333	-2.30382	0.0212329	NA	DOWN
PTX3	52.5493	0.574344	0.249416	2.30276	0.0212925	NA	UP
ZNF233	31.2214	-0.747946	0.325009	-2.30131	0.0213742	NA	DOWN
CRYGS	134.823	-0.628441	0.273084	-2.30127	0.0213763	NA	DOWN
FRS3	139.171	-0.532404	0.231433	-2.30047	0.0214218	NA	DOWN
CAPS	965.707	-0.708475	0.308052	-2.29986	0.0214564	NA	DOWN
TMX4	6233.01	0.500048	0.217462	2.29948	0.0214779	0.286834	UP
KLHDC2	1312.49	0.263672	0.114695	2.29889	0.0215114	NA	UP
ADPRHL1	20.8334	-0.945109	0.411169	-2.29859	0.0215283	NA	DOWN
TMED2	3023.61	0.430846	0.18748	2.29809	0.0215566	0.286834	UP
RECQL5	801.26	-0.44524	0.19375	-2.29802	0.0215608	NA	DOWN
SOWAHD	235.919	-0.727827	0.316785	-2.29754	0.0215877	NA	DOWN
ZDHHC3	2386.33	0.277583	0.120827	2.29736	0.021598	0.286834	UP
TGFB3	87.5877	-0.403434	0.175728	-2.29578	0.0216883	NA	DOWN
MYO15B	6020.03	-0.45254	0.19713	-2.29564	0.0216966	0.286834	DOWN
RTN1	927.51	0.34682	0.151095	2.29537	0.0217117	NA	UP
MACROH2A1	9322.4	0.402345	0.175295	2.29524	0.0217193	0.286834	UP
EMC7	930.748	0.322467	0.140569	2.29401	0.02179	NA	UP
ARG1	506.985	1.32802	0.578938	2.29389	0.0217969	NA	UP
CLIC3	553.107	-0.651454	0.284015	-2.29373	0.0218058	NA	DOWN
HECTD3	1380.92	-0.188256	0.0820876	-2.29336	0.0218276	NA	DOWN
GIGYF1	4450.34	-0.350451	0.152865	-2.29256	0.0218733	0.28794	DOWN
MMGT1	1216.3	0.331773	0.144768	2.29176	0.0219196	NA	UP
ADORA1	8.90608	-2.5923	1.13156	-2.2909	0.021969	NA	DOWN
RRAGA	1304.1	0.297797	0.130138	2.28832	0.0221192	NA	UP
PNPT1	506.55	-0.483406	0.211362	-2.2871	0.0221899	NA	DOWN
MARCHF8	4993.44	0.378467	0.16552	2.28654	0.0222227	0.291602	UP
ANGPTL1	5.28056	1.66496	0.728294	2.28611	0.0222479	NA	UP
TDRD1	3.29245	-2.8364	1.24147	-2.28471	0.0223297	NA	DOWN
DLX2	3.47731	4.31779	1.89087	2.2835	0.022401	NA	UP
ENSA	3096.29	0.284269	0.124621	2.28107	0.022544	0.294873	UP
TMEM45B	279.742	0.961477	0.421637	2.28035	0.0225872	NA	UP
ICA1L	91.5076	-0.592657	0.260007	-2.27939	0.0226438	NA	DOWN
PPWD1	1221.72	-0.289676	0.127195	-2.27742	0.0227613	NA	DOWN
DISC1	590.573	0.548781	0.24098	2.27729	0.0227691	NA	UP
LUC7L	199662	2.75225	1.20902	2.27644	0.0228199	0.297531	UP
OR2C1	1.42158	-3.50505	1.53991	-2.27614	0.0228378	NA	DOWN
VARS2	589.893	-0.417425	0.183395	-2.2761	0.0228399	NA	DOWN
NEURL4	1397.1	-0.371991	0.163516	-2.27495	0.0229092	NA	DOWN
TMEM242	272.966	0.290981	0.12796	2.27401	0.0229656	NA	UP
MKS1	233.531	-0.397383	0.174853	-2.27268	0.0230457	NA	DOWN
TNF	314.291	-0.753199	0.331722	-2.27058	0.0231727	NA	DOWN
SRPK1	3374.27	0.634711	0.27957	2.27031	0.0231888	0.299807	UP
C1orf174	820.903	-0.290605	0.128015	-2.27008	0.0232026	NA	DOWN
DUSP2	2276.49	0.702686	0.309563	2.26993	0.0232118	0.299807	UP
CERS2	4829.82	0.2548	0.112252	2.26989	0.0232142	0.299807	UP
PRRT1	27.9115	-1.03769	0.457236	-2.26949	0.0232388	NA	DOWN
OR11H7	3.34603	-3.05041	1.34619	-2.26595	0.0234542	NA	DOWN
NUDT11	13.092	0.975817	0.43069	2.2657	0.0234695	NA	UP
GINM1	741.839	0.267378	0.118039	2.26518	0.0235019	NA	UP
PPP6C	2559.03	0.288137	0.127214	2.26498	0.023514	0.301981	UP
RNASE4	171.513	0.571426	0.252311	2.26477	0.0235269	NA	UP
CSRNP1	4564.91	0.573091	0.253052	2.26472	0.02353	0.301981	UP
FSD1	69.3676	-0.693635	0.306555	-2.26268	0.0236557	NA	DOWN
GPR162	940.288	-0.835045	0.369153	-2.26206	0.023694	NA	DOWN
CCAR2	3180.59	-0.294207	0.130064	-2.26202	0.0236963	0.303165	DOWN
OAT	1208.38	0.392609	0.173602	2.26155	0.0237255	NA	UP
MRM1	116.489	-0.631313	0.279153	-2.26153	0.0237262	NA	DOWN
SEZ6L	76.9244	-0.57822	0.255795	-2.26048	0.0237915	NA	DOWN
WNT8B	4.92228	-1.96401	0.869131	-2.25974	0.0238374	NA	DOWN
MORC2	993.304	-0.358555	0.158962	-2.2556	0.0240955	NA	DOWN
BHLHA15	24.3706	-1.39743	0.620671	-2.25149	0.0243548	NA	DOWN
ABCC10	962.727	-0.224568	0.0998756	-2.24847	0.0245461	NA	DOWN
LRCH3	1142.21	-0.262824	0.116897	-2.24835	0.024554	NA	DOWN
SLC38A7	345.782	-0.359784	0.160023	-2.24833	0.0245554	NA	DOWN
CYB5R3	3345.59	0.290143	0.129098	2.24746	0.0246105	0.312757	UP
ARF1	16013.6	0.308239	0.13716	2.24729	0.0246215	0.312757	UP
LAMP1	8202.11	0.231399	0.103021	2.24614	0.0246953	0.312757	UP
ABCB9	116.084	-0.656466	0.292298	-2.24588	0.0247118	NA	DOWN
SYPL1	1081.52	0.279807	0.124607	2.24551	0.0247354	NA	UP
CYP2D6	223.767	-0.857046	0.381683	-2.24544	0.02474	NA	DOWN
CCNI	17259.4	0.321036	0.143002	2.24497	0.0247702	0.312757	UP
ZNF563	46.4878	-0.808632	0.360338	-2.2441	0.0248263	NA	DOWN
TOX4	2776.49	0.202076	0.0900559	2.24389	0.0248393	0.312757	UP
MMACHC	46.9955	-0.905504	0.403695	-2.24304	0.0248941	NA	DOWN
TTC22	414.678	-0.420775	0.187596	-2.24298	0.0248978	NA	DOWN
STK36	387.204	-0.319808	0.142584	-2.24295	0.0249003	NA	DOWN
PRDX3	2047.45	0.306159	0.136567	2.24182	0.0249732	0.312757	UP
RAD9A	913.868	-0.492185	0.219741	-2.23984	0.0251011	NA	DOWN
RAB3A	68.1001	0.66599	0.297342	2.23981	0.0251033	NA	UP
SRRM2	34919.1	-0.28865	0.12888	-2.23968	0.0251116	0.312757	DOWN
PCBP2	22026.7	0.276037	0.12325	2.23965	0.0251138	0.312757	UP
CFAP157	35.0381	-0.731587	0.3267	-2.23933	0.0251347	NA	DOWN
TFAP2E	127.481	-0.526785	0.23536	-2.2382	0.0252077	NA	DOWN
CCDC69	7535.94	0.285881	0.127781	2.23727	0.0252687	0.312757	UP
FOSL1	32.0867	0.841315	0.376132	2.23675	0.0253025	NA	UP
CCNDBP1	5828.4	0.303532	0.135732	2.23626	0.0253347	0.312757	UP
ANXA2	7697.98	0.330189	0.147675	2.23592	0.0253571	0.312757	UP
SBF1	7617.83	-0.153981	0.0688697	-2.23583	0.0253628	0.312757	DOWN
GIMAP7	2588.45	-0.550893	0.246527	-2.23462	0.0254425	0.312777	DOWN
FAM47E-STBD1	10.6009	-2.6785	1.19867	-2.23457	0.0254455	NA	DOWN
GRB10	297.916	0.895678	0.400852	2.23444	0.0254543	NA	UP
ZNF506	884.742	-0.361464	0.161821	-2.23372	0.0255014	NA	DOWN
TMOD4	57.818	-0.51452	0.230397	-2.23319	0.0255362	NA	DOWN
IRF7	4939.3	-0.897672	0.402069	-2.23263	0.0255731	0.312777	DOWN
CAPZA2	5660.14	0.445421	0.199533	2.23232	0.0255936	0.312777	UP
KIF20B	170.285	-0.512586	0.229625	-2.23228	0.0255966	NA	DOWN
TMDD1	3.66732	1.8668	0.837362	2.22938	0.0257883	NA	UP
TSPAN32	2851.2	-0.347698	0.156031	-2.22839	0.0258548	0.315028	DOWN
APOO	61.6718	0.546732	0.245473	2.22726	0.0259299	NA	UP
TRIM73	120.651	-0.527033	0.236866	-2.22503	0.0260793	NA	DOWN
S100A12	3681.19	0.781754	0.351383	2.22479	0.0260954	0.317016	UP
SYN3	25.9008	-1.06018	0.476567	-2.22462	0.0261065	NA	DOWN
MCOLN2	400.426	-0.431677	0.194128	-2.22367	0.0261706	NA	DOWN
GUF1	489.279	-0.338444	0.152234	-2.22318	0.0262037	NA	DOWN
EMILIN2	3455.31	0.394867	0.177764	2.2213	0.0263309	0.317813	UP
FITM2	154.249	-0.401884	0.180957	-2.22087	0.0263595	NA	DOWN
TRAF3IP3	7548.14	-0.306393	0.138118	-2.21835	0.0265313	0.317813	DOWN
GNLY	13847.2	-0.534456	0.240992	-2.21773	0.0265731	0.317813	DOWN
DPH3	732.98	0.23799	0.107321	2.21755	0.0265855	NA	UP
NCOA5	1117.85	-0.286801	0.129345	-2.21732	0.0266009	NA	DOWN
HLA-DPA1	9437.02	0.421218	0.189969	2.2173	0.0266026	0.317813	UP
TNFSF18	2.77147	-2.59495	1.17122	-2.21559	0.0267193	NA	DOWN
CRACR2A	519.667	-0.312801	0.141202	-2.21528	0.0267408	NA	DOWN
DNASE1L1	1071.08	0.330462	0.149241	2.21428	0.0268094	NA	UP
SRI	1092.49	0.353169	0.159552	2.2135	0.0268631	NA	UP
TMEM167B	3253.76	0.395171	0.178546	2.21328	0.0268786	0.317813	UP
RNF130	9899.9	0.4184	0.18924	2.21095	0.0270394	0.317813	UP
SLX4	450.902	-0.322563	0.145992	-2.20945	0.0271431	NA	DOWN
DDX19B	847.335	0.261619	0.118415	2.20933	0.0271516	NA	UP
CFAP70	73.2231	-0.39455	0.178605	-2.20907	0.0271699	NA	DOWN
MAPKAP1	1885.27	0.223459	0.101166	2.20883	0.0271868	0.317813	UP
ANKRD54	311.283	-0.392371	0.177659	-2.20856	0.0272049	NA	DOWN
ACYP2	134.057	0.394836	0.178801	2.20825	0.0272269	NA	UP
RAB11A	3397.41	0.258395	0.11702	2.20813	0.0272349	0.317813	UP
ANKZF1	3438.5	-0.378044	0.171209	-2.20809	0.0272382	0.317813	DOWN
IFRD1	3617.24	0.559638	0.253615	2.20664	0.0273391	0.317813	UP
RBM3	7258.07	0.340915	0.154509	2.20644	0.0273535	0.317813	UP
VAPA	4964.67	0.521562	0.236553	2.20484	0.0274651	0.317813	UP
TBRG1	2055.08	-0.176505	0.0800554	-2.20479	0.0274692	0.317813	DOWN
PIGU	264.978	-0.580815	0.263506	-2.20418	0.0275118	NA	DOWN
PFKFB3	3249.38	0.759984	0.344802	2.20412	0.0275159	0.317813	UP
MTG1	1014.21	-0.673973	0.30578	-2.20411	0.0275165	NA	DOWN
DFFB	433.489	-0.296702	0.134658	-2.20338	0.0275678	NA	DOWN
TBC1D22B	608.579	0.392443	0.17812	2.20325	0.0275771	NA	UP
PLCL2	3356.66	0.343361	0.155849	2.20316	0.0275832	0.317813	UP
HSD17B11	7372.39	0.374218	0.169871	2.20295	0.027598	0.317813	UP
LAMTOR5	1628.25	0.442016	0.200653	2.20289	0.0276028	0.317813	UP
SETDB1	1788.32	-0.201184	0.0913339	-2.20273	0.0276139	0.317813	DOWN
HSPA5	9976.79	0.233164	0.105868	2.20242	0.0276359	0.317813	UP
ARHGDIB	54269.3	0.337069	0.153156	2.20082	0.027749	0.318219	UP
KRIT1	838.793	-0.493041	0.224039	-2.2007	0.0277576	NA	DOWN
DNM3	140.707	-0.644094	0.292698	-2.20054	0.0277687	NA	DOWN
HARS2	1247.94	-0.268795	0.122332	-2.19727	0.0280012	NA	DOWN
MITD1	714.666	-0.345761	0.157472	-2.1957	0.0281135	NA	DOWN
FAM53C	6048.07	0.540533	0.246307	2.19455	0.0281961	0.320705	UP
IDI1	3022.1	0.499636	0.227672	2.19454	0.0281967	0.320705	UP
PPP1CC	4045.01	0.229566	0.10463	2.19408	0.0282297	0.320705	UP
CTAGE15	12.4474	-1.00412	0.457785	-2.19342	0.0282769	NA	DOWN
NICN1	79.77	0.929291	0.42371	2.19323	0.0282911	NA	UP
SLC5A2	57.5329	-1.40139	0.639001	-2.1931	0.0283	NA	DOWN
TMEM63A	3979.34	-0.315968	0.144091	-2.19283	0.0283197	0.320705	DOWN
HPRT1	426.618	0.338459	0.154361	2.19265	0.0283323	NA	UP
PAXBP1	1052.6	-0.290625	0.132554	-2.1925	0.0283432	NA	DOWN
GPR65	2822.74	0.25829	0.117852	2.19165	0.0284048	0.320705	UP
B4GALT1	5775.57	0.323791	0.147767	2.19122	0.0284357	0.320705	UP
PDSS1	105.72	0.407502	0.186151	2.18909	0.02859	NA	UP
ZNF875	657.941	-0.270562	0.123683	-2.18754	0.028703	NA	DOWN
SETD3	1317.05	0.219974	0.100561	2.18748	0.0287075	NA	UP
FXR2	1081.85	-0.355316	0.162468	-2.18699	0.0287436	NA	DOWN
BCL2L15	55.6292	-0.564395	0.258126	-2.18651	0.0287782	NA	DOWN
RANBP10	2056.93	0.517293	0.2366	2.18636	0.0287889	0.323185	UP
USP40	384.464	-0.336721	0.154026	-2.18613	0.0288063	NA	DOWN
IRAK3	4238.75	0.904332	0.413687	2.18603	0.0288135	0.323185	UP
KLHL17	524.038	-0.434882	0.198974	-2.18562	0.0288434	NA	DOWN
PRR4	18.6083	-0.998832	0.457138	-2.18497	0.0288912	NA	DOWN
DTX3L	3878.1	-0.393423	0.18011	-2.18434	0.0289369	0.323342	DOWN
GNAI2	40201.9	0.292329	0.13387	2.18368	0.0289855	0.323342	UP
PRR29	243.722	-0.489573	0.224196	-2.18368	0.0289859	NA	DOWN
H2BK1	10.2132	-1.10588	0.507023	-2.18113	0.0291742	NA	DOWN
MED17	729.67	-0.367366	0.168562	-2.17941	0.0293011	NA	DOWN
C18orf32	1673.82	0.282087	0.129435	2.17937	0.0293044	0.325447	UP
ADAMTS17	46.3867	-0.552585	0.253785	-2.17737	0.0294527	NA	DOWN
KIAA0319L	2910.3	-0.310938	0.142841	-2.1768	0.0294953	0.325447	DOWN
LILRA5	4930.97	0.618845	0.284384	2.17609	0.0295488	0.325447	UP
PLEKHD1	14.479	-1.21558	0.558631	-2.176	0.0295556	NA	DOWN
SLBP	1652.78	0.242628	0.111533	2.17539	0.0296006	0.325447	UP
MZF1	1307.1	-0.298162	0.137076	-2.17515	0.0296187	NA	DOWN
ACP1	1395.9	0.292842	0.134719	2.17372	0.0297261	NA	UP
SEC11A	2469.62	0.24406	0.112325	2.1728	0.0297956	0.325447	UP
TLR8	6301.38	0.518712	0.238796	2.17219	0.029841	0.325447	UP
PPM1M	4396.67	0.265497	0.122246	2.17183	0.0298687	0.325447	UP
KLHDC4	1810.66	-0.406164	0.187021	-2.17175	0.0298744	0.325447	DOWN
CHPF	156.954	-0.348591	0.160515	-2.17171	0.0298778	NA	DOWN
VAMP8	1802.34	0.423123	0.194848	2.17155	0.0298896	0.325447	UP
ORC3	411.879	0.289386	0.13336	2.16997	0.0300094	NA	UP
LFNG	3804.68	-0.550191	0.253583	-2.16967	0.0300322	0.326132	DOWN
NPHP4	416.686	-0.301818	0.139156	-2.16891	0.0300893	NA	DOWN
PEX2	898.089	0.204899	0.0944858	2.16856	0.0301158	NA	UP
GPR157	187.754	-0.456097	0.210323	-2.16855	0.0301169	NA	DOWN
FOLR2	140.761	0.555669	0.256282	2.16819	0.0301439	NA	UP
SLC37A3	1039.44	0.659098	0.304008	2.16803	0.0301564	NA	UP
XRRA1	355.726	-0.671249	0.309654	-2.16774	0.0301786	NA	DOWN
CD14	21862.8	0.533654	0.246305	2.16664	0.030262	0.327758	UP
NKIRAS1	286.16	-0.450079	0.207754	-2.1664	0.0302805	NA	DOWN
NRDE2	872.976	-0.308154	0.14227	-2.16598	0.030313	NA	DOWN
AP1S2	3365.3	0.267287	0.123538	2.1636	0.0304951	0.329412	UP
NFATC2IP	1995.69	-0.244511	0.113075	-2.16237	0.0305896	0.329563	DOWN
PTMA	17994.9	0.293012	0.135581	2.16115	0.0306837	0.329708	UP
ESF1	169.993	-0.561793	0.260058	-2.16026	0.0307526	NA	DOWN
C2orf15	14.4233	-1.2693	0.587931	-2.15894	0.0308551	NA	DOWN
PSMD3	1965.28	0.187121	0.0866733	2.15893	0.0308557	0.329903	UP
TMBIM4	3041.86	0.32864	0.152233	2.15879	0.0308661	0.329903	UP
LY86	998.392	0.43151	0.19997	2.15787	0.030938	NA	UP
CDK10	1840.02	-0.526108	0.243918	-2.15691	0.0310128	0.329903	DOWN
TRIM62	647.618	-0.223409	0.1036	-2.15647	0.0310472	NA	DOWN
ELMO3	263.818	-0.629035	0.291724	-2.15627	0.0310628	NA	DOWN
PDE8B	24.4502	-0.887509	0.411613	-2.15617	0.0310701	NA	DOWN
IRF9	5499.85	-0.528114	0.244933	-2.15616	0.031071	0.329903	DOWN
EIF4B	16181.6	0.364709	0.169181	2.15573	0.0311047	0.329903	UP
CLCC1	562.41	-0.358535	0.166332	-2.15554	0.03112	NA	DOWN
HERC6	695.351	-0.514018	0.238518	-2.15505	0.0311576	NA	DOWN
WDR62	82.3554	-0.519114	0.240895	-2.15494	0.0311669	NA	DOWN
PPM1J	44.565	-0.77294	0.358779	-2.15436	0.0312119	NA	DOWN
ZNF780B	392.878	-0.560296	0.260088	-2.15426	0.0312201	NA	DOWN
SNED1	306.726	-0.61979	0.287737	-2.15402	0.0312387	NA	DOWN
SLC9A6	709.779	0.21979	0.102098	2.15274	0.031339	NA	UP
HEXB	2482.63	0.282619	0.131314	2.15224	0.0313784	0.3307	UP
HTRA1	51.9109	1.3478	0.62644	2.15153	0.0314346	NA	UP
TIMP2	6609.11	0.371227	0.172647	2.1502	0.031539	0.3307	UP
TUBA1B	9535.05	0.259035	0.120483	2.14997	0.0315576	0.3307	UP
SUMO2	2431.65	0.232462	0.108153	2.14939	0.0316036	0.3307	UP
KRT1	480.148	1.13783	0.529476	2.14897	0.0316366	NA	UP
C19orf33	11.7182	1.42037	0.660955	2.14896	0.0316375	NA	UP
EIF2A	2052.92	0.278845	0.129777	2.14864	0.0316626	0.3307	UP
RHOB	3863.88	-0.516048	0.240198	-2.14843	0.0316797	0.3307	DOWN
UBE2G1	1917.49	0.275538	0.128348	2.14681	0.0318087	0.3307	UP
SGO2	62.7293	-0.535651	0.249542	-2.14654	0.0318303	NA	DOWN
RBBP5	645.611	-0.330854	0.154151	-2.14629	0.0318496	NA	DOWN
CTNNA1	4235.56	0.297595	0.138666	2.14614	0.0318622	0.3307	UP
CALM2	13015.9	0.297816	0.138805	2.14558	0.0319068	0.3307	UP
VDAC2	1348.39	0.226891	0.1058	2.14452	0.0319909	NA	UP
HINFP	605.236	-0.286473	0.133601	-2.14423	0.0320141	NA	DOWN
TONSL	188.157	-0.391637	0.182683	-2.14381	0.0320485	NA	DOWN
TMEM268	755.973	-0.416026	0.194075	-2.14363	0.0320624	NA	DOWN
BASP1	16965.4	0.682707	0.31874	2.1419	0.0322018	0.332915	UP
TXNIP	150285	0.341448	0.159507	2.14065	0.0323022	0.333111	UP
UBR7	914.179	0.26079	0.121847	2.1403	0.0323305	NA	UP
ZNF600	859.966	-0.338533	0.158195	-2.13997	0.0323568	NA	DOWN
TMEM81	89.5265	-0.698425	0.32648	-2.13925	0.032415	NA	DOWN
MLC1	532.709	-0.423596	0.198037	-2.13897	0.0324378	NA	DOWN
FBXL2	21.2965	-0.932846	0.436235	-2.1384	0.032484	NA	DOWN
SH3KBP1	7352.21	0.284716	0.133152	2.13829	0.0324936	0.333721	UP
SLC7A7	4565.51	0.342184	0.160056	2.13791	0.0325244	0.333721	UP
PLXNA3	1015.93	-0.32729	0.153238	-2.13583	0.0326935	NA	DOWN
CDC42EP2	983.272	-1.14659	0.536945	-2.1354	0.0327285	NA	DOWN
C4B	593.899	0.840264	0.393501	2.13535	0.0327321	NA	UP
EVI2B	26809.1	0.453126	0.212301	2.13435	0.0328138	0.335066	UP
TMEM248	3191.32	0.160299	0.0751064	2.13429	0.0328191	0.335066	UP
CCNY	5850.4	0.260217	0.122043	2.13218	0.0329922	0.335521	UP
XRN2	4866.37	0.382285	0.179329	2.13175	0.0330276	0.335521	UP
SLC66A3	1145.68	0.233258	0.109461	2.13098	0.0330911	NA	UP
GPRIN1	58.0727	0.571406	0.268187	2.13063	0.0331198	NA	UP
OTX1	162.926	0.860157	0.403717	2.13059	0.0331228	NA	UP
ANK1	968.706	0.654562	0.307247	2.13041	0.0331379	NA	UP
NUMA1	8133.92	-0.201187	0.094473	-2.12957	0.033207	0.33573	DOWN
FAM110A	1701.52	-0.489991	0.230096	-2.12951	0.0332122	0.33573	DOWN
UPF3B	243.641	-0.353454	0.165982	-2.12947	0.0332158	NA	DOWN
MAK	483.734	0.75413	0.354186	2.12919	0.0332385	NA	UP
CDAN1	590.684	-0.204882	0.0962457	-2.12874	0.0332758	NA	DOWN
ADCY5	14.3559	-1.17638	0.552685	-2.12848	0.033297	NA	DOWN
TNS1	1947.23	0.716884	0.33681	2.12845	0.0332998	0.335787	UP
ZNF710	2384.26	-0.263879	0.124038	-2.12741	0.0333864	0.335832	DOWN
FAM117B	686.09	-0.250059	0.117559	-2.1271	0.0334115	NA	DOWN
HNRNPH2	3676.47	0.388751	0.182884	2.12568	0.0335302	0.336453	UP
NPIPB15	276.856	-0.812029	0.382092	-2.12522	0.0335682	NA	DOWN
GTF2B	1121.24	0.205141	0.0965306	2.12514	0.0335752	NA	UP
KLF1	304.392	0.749221	0.352554	2.12513	0.0335761	NA	UP
TDP2	3454.76	0.471686	0.222063	2.12411	0.0336611	0.336941	UP
JKAMP	1233.37	0.240626	0.113315	2.1235	0.0337116	NA	UP
DBT	243.232	-0.478786	0.22547	-2.1235	0.0337119	NA	DOWN
GPNMB	26.9273	1.31322	0.618486	2.12329	0.0337296	NA	UP
SLC25A35	335.35	-0.382646	0.180258	-2.12276	0.0337738	NA	DOWN
GLT1D1	7914.62	0.542425	0.255668	2.12159	0.0338718	0.337158	UP
NCSTN	5463.64	0.281716	0.132792	2.12148	0.0338816	0.337158	UP
RAPGEF3	75.514	-0.66362	0.312893	-2.12091	0.033929	NA	DOWN
SLC16A10	56.2013	-0.78178	0.368695	-2.1204	0.0339726	NA	DOWN
GABARAPL2	3487.42	0.314675	0.148534	2.11854	0.0341293	0.337158	UP
E2F6	155.764	0.318244	0.150223	2.11848	0.0341345	NA	UP
RELA	3974.02	0.205012	0.0967793	2.11834	0.0341461	0.337158	UP
CBY3	1.62139	-4.02742	1.90156	-2.11795	0.034179	NA	DOWN
NETO2	149.936	0.451805	0.21337	2.11747	0.0342197	NA	UP
INO80E	2048.42	-0.344279	0.162594	-2.11742	0.0342241	0.337158	DOWN
ZNF404	39.1908	-0.879746	0.415481	-2.11742	0.0342243	NA	DOWN
PXDN	10.2687	-1.57483	0.743875	-2.11707	0.0342541	NA	DOWN
ENSG00000249773	2.46944	-3.35726	1.5864	-2.11628	0.034321	NA	DOWN
TNFSF8	1459.75	0.369999	0.174839	2.11623	0.0343252	0.337158	UP
PLCG1	3724.15	-0.356307	0.168389	-2.11598	0.0343464	0.337158	DOWN
POLE	1030.5	-0.264867	0.125178	-2.11592	0.0343519	NA	DOWN
KLHL21	2873.36	-0.285729	0.135074	-2.11535	0.0344003	0.337158	DOWN
CWF19L2	363.001	-0.347548	0.164302	-2.1153	0.0344045	NA	DOWN
ZNF212	555.79	-0.402821	0.190487	-2.11469	0.0344566	NA	DOWN
TRMU	1348.24	-0.435886	0.206172	-2.11418	0.0344996	NA	DOWN
USPL1	971.002	-0.269055	0.127292	-2.11368	0.0345425	NA	DOWN
ID2	3481.29	0.368098	0.174161	2.11355	0.0345538	0.337158	UP
BNIP3L	6387.02	0.379241	0.179438	2.1135	0.0345583	0.337158	UP
GNG10	5472.06	0.565198	0.267554	2.11246	0.0346469	0.337158	UP
ITGAL	23934.4	-0.15612	0.073914	-2.11218	0.0346711	0.337158	DOWN
RHEB	692.022	0.360802	0.170827	2.11209	0.0346784	NA	UP
CEP78	986.407	-0.434066	0.205591	-2.11131	0.0347454	NA	DOWN
CYBRD1	1158.7	0.675605	0.320082	2.11072	0.0347961	NA	UP
CARNS1	627.103	-0.459837	0.217858	-2.11071	0.0347969	NA	DOWN
DEPDC7	12.7255	-1.15717	0.548445	-2.10991	0.0348662	NA	DOWN
FAM89A	59.6247	0.45711	0.216977	2.10673	0.0351414	NA	UP
MFSD2B	392.144	0.646887	0.307258	2.10536	0.0352604	NA	UP
ZNF74	225.371	-0.486809	0.231408	-2.10368	0.0354064	NA	DOWN
PKIG	225.31	0.521948	0.248175	2.10315	0.035453	NA	UP
CBY1	127.043	-0.607383	0.288942	-2.10209	0.0355454	NA	DOWN
H3C1	5.68593	1.28939	0.613452	2.10186	0.0355653	NA	UP
CTSS	62011.4	0.282655	0.134504	2.10146	0.0356008	0.345378	UP
CBS	152.458	0.848445	0.403856	2.10086	0.0356532	NA	UP
PRPF4	597.392	-0.234834	0.111829	-2.09994	0.0357338	NA	DOWN
WDR86	160.463	-0.385368	0.183514	-2.09994	0.0357342	NA	DOWN
EFNB1	222.749	-0.332146	0.158249	-2.09888	0.0358273	NA	DOWN
RGS12	309.51	-0.469622	0.223762	-2.09876	0.035838	NA	DOWN
HIC1	355.512	-0.6551	0.312295	-2.0977	0.0359321	NA	DOWN
PLPP3	15.016	1.10002	0.524541	2.09711	0.0359841	NA	UP
ADM	1906.27	0.534086	0.254826	2.09589	0.0360921	0.349317	UP
SERPINI1	76.6818	-0.485628	0.231798	-2.09505	0.0361666	NA	DOWN
TNC	6.55461	-1.85508	0.885469	-2.09502	0.0361692	NA	DOWN
CMTM6	10844.2	0.466932	0.222891	2.09489	0.036181	0.349352	UP
TJAP1	1095.85	-0.293199	0.139987	-2.09447	0.0362179	NA	DOWN
SLC41A2	22.1104	-1.03953	0.496321	-2.09447	0.0362185	NA	DOWN
TSPYL2	1403.6	-0.321729	0.153619	-2.09433	0.0362307	NA	DOWN
NDC1	374.452	-0.228112	0.108993	-2.09291	0.0363574	NA	DOWN
B3GAT1	733.189	-0.476421	0.227655	-2.09273	0.0363729	NA	DOWN
PCDH12	109.229	-0.513358	0.245333	-2.0925	0.0363938	NA	DOWN
TLR4	10358.2	0.577082	0.275873	2.09184	0.0364528	0.351148	UP
EGLN3	63.8496	-0.516691	0.247107	-2.09096	0.0365315	NA	DOWN
KCNK10	8.308	-1.56568	0.748899	-2.09064	0.0365604	NA	DOWN
GVQW3	122.926	-0.600085	0.287168	-2.08967	0.0366476	NA	DOWN
SLC4A8	183.351	-0.364397	0.174393	-2.08952	0.0366609	NA	DOWN
FBXO41	862.911	-0.248891	0.119141	-2.08905	0.036703	NA	DOWN
NDRG3	1406.26	0.194029	0.0928868	2.08888	0.0367189	NA	UP
DOHH	283.371	-0.548819	0.262817	-2.08821	0.0367786	NA	DOWN
CFAP73	28.629	-0.986421	0.472377	-2.08821	0.0367791	NA	DOWN
TAS1R3	72.5353	-0.510476	0.244468	-2.08811	0.0367877	NA	DOWN
FCRL5	350.68	-0.778291	0.372727	-2.0881	0.0367891	NA	DOWN
DDX1	963.783	-0.230773	0.11052	-2.08807	0.036792	NA	DOWN
ZNF260	189.794	-0.608946	0.291698	-2.08759	0.0368348	NA	DOWN
RANGAP1	2237.25	-0.617483	0.296082	-2.08551	0.037023	0.354329	DOWN
CDV3	7246.88	0.238861	0.114535	2.08548	0.0370261	0.354329	UP
NPIPB5	3991.05	-0.420846	0.201816	-2.08529	0.0370427	0.354329	DOWN
CGN	8.14791	-1.86276	0.893533	-2.08472	0.037095	NA	DOWN
SUB1	3548.41	0.229459	0.110091	2.08427	0.0371358	0.354392	UP
CETN2	395.179	0.349266	0.167623	2.08364	0.0371927	NA	UP
DGAT2	9195.53	0.580416	0.278686	2.08269	0.0372797	0.354454	UP
PIK3IP1	6434.42	0.421201	0.202278	2.0823	0.0373155	0.354454	UP
HBEGF	85.8165	0.724256	0.347932	2.0816	0.0373789	NA	UP
ADAMTS1	93.5672	-1.11064	0.533747	-2.08084	0.0374486	NA	DOWN
ZNF154	144.016	-0.664891	0.319581	-2.08051	0.037479	NA	DOWN
ZBTB3	101.459	-0.43427	0.208889	-2.07895	0.0376216	NA	DOWN
ZC3H12B	77.206	-0.529196	0.254669	-2.07797	0.0377118	NA	DOWN
MUSTN1	7.75187	-1.31953	0.635015	-2.07796	0.0377135	NA	DOWN
ACTB	296726	0.284795	0.13706	2.07788	0.0377204	0.356242	UP
SERPINB1	10650.2	0.415565	0.200001	2.07782	0.037726	0.356242	UP
RBM38	9202.68	0.502684	0.241978	2.0774	0.0377647	0.356242	UP
POLG	3024.29	-0.17547	0.0845102	-2.07632	0.0378644	0.35636	DOWN
ENSG00000279765	37.5208	-0.653755	0.31497	-2.07561	0.0379302	NA	DOWN
ACTL10	53.3739	-0.69991	0.337307	-2.07499	0.0379873	NA	DOWN
INPP5F	305.134	-0.344546	0.166056	-2.07488	0.0379979	NA	DOWN
ANKS3	386.741	-0.574333	0.276833	-2.07465	0.0380186	NA	DOWN
PHYH	153.498	0.340158	0.164046	2.07355	0.0381207	NA	UP
TGM2	225.553	0.659168	0.31803	2.07266	0.0382041	NA	UP
ZDHHC2	1517.74	0.437682	0.211178	2.07258	0.0382116	0.358804	UP
TBRG4	1219.21	-0.29351	0.141617	-2.07256	0.0382135	NA	DOWN
ZNF511-PRAP1	5.31747	-1.62948	0.786434	-2.07198	0.0382675	NA	DOWN
SAP30	203.191	0.631659	0.304875	2.07186	0.0382786	NA	UP
TIE1	14.2046	-1.08315	0.522818	-2.07175	0.0382889	NA	DOWN
NPIPB13	632.454	-0.242518	0.117131	-2.07048	0.0384074	NA	DOWN
HMGB2	4015.2	0.417447	0.201631	2.07035	0.0384198	0.359026	UP
PLVAP	368.202	0.735084	0.355094	2.07011	0.0384417	NA	UP
TRIM10	219.009	0.632833	0.305707	2.07006	0.0384468	NA	UP
STK16	995.122	0.382807	0.184934	2.06997	0.0384555	NA	UP
TRIM16	134.267	-0.39185	0.189303	-2.06996	0.0384564	NA	DOWN
FANCM	136.519	-0.421757	0.203758	-2.0699	0.0384622	NA	DOWN
GPR108	3183.74	0.284829	0.137614	2.06976	0.0384744	0.359026	UP
CDKN2D	7130.77	0.491914	0.237696	2.06951	0.0384984	0.359026	UP
NECTIN2	207.295	0.647365	0.31314	2.06733	0.0387028	NA	UP
CSTA	1102.4	0.458955	0.222038	2.06701	0.0387333	NA	UP
ATG2A	4742.39	-0.477865	0.231266	-2.0663	0.0388001	0.361018	DOWN
S100P	1292.11	1.33152	0.644444	2.06616	0.0388138	NA	UP
TRIM67	1.48439	-3.90116	1.88912	-2.06507	0.0389161	NA	DOWN
JCHAIN	1804.36	-0.866169	0.419447	-2.06502	0.0389209	0.36132	DOWN
TMEM14C	666.741	0.39217	0.189934	2.06477	0.038945	NA	UP
IMPG1	1.47858	-3.90217	1.89061	-2.06398	0.0390201	NA	DOWN
MRPS5	1081.62	-0.261153	0.126535	-2.06388	0.0390289	NA	DOWN
PI4K2B	388.275	-0.363117	0.17606	-2.06246	0.0391641	NA	DOWN
RNF122	655.164	0.429516	0.208301	2.06199	0.0392084	NA	UP
SORBS2	7.43171	-1.64487	0.79775	-2.06189	0.0392181	NA	DOWN
KCTD13	885.077	-0.381808	0.185175	-2.06187	0.0392199	NA	DOWN
AVPI1	70.2846	0.821126	0.398289	2.06163	0.0392427	NA	UP
MDK	66.6097	-0.805342	0.390689	-2.06134	0.0392711	NA	DOWN
PRPS1	1001.09	0.290636	0.141052	2.06049	0.039352	NA	UP
MYH3	161.656	-0.670516	0.32546	-2.06021	0.0393784	NA	DOWN
MX1	8070.97	-1.03603	0.502897	-2.06012	0.0393873	0.364822	DOWN
ENSG00000281039	2.53064	-3.01754	1.46485	-2.05996	0.0394019	NA	DOWN
SH3PXD2A	369.11	-0.434	0.210697	-2.05983	0.0394148	NA	DOWN
HRH4	96.6034	-0.870819	0.422767	-2.05981	0.039417	NA	DOWN
SUMF1	724.106	0.241204	0.11718	2.0584	0.0395518	NA	UP
ACP2	496.894	-0.409038	0.198727	-2.05829	0.0395619	NA	DOWN
LENG9	80.0258	-0.643333	0.312616	-2.0579	0.0395996	NA	DOWN
LYZ	71536.6	0.559811	0.272128	2.05716	0.039671	0.366621	UP
IQCE	924.503	-0.347085	0.168763	-2.05665	0.0397204	NA	DOWN
LASP1	16184.8	0.273354	0.132964	2.05585	0.0397967	0.366954	UP
XRCC4	316.662	0.338486	0.164694	2.05524	0.0398557	NA	UP
TNFRSF6B	7.4989	-1.18319	0.575693	-2.05524	0.0398557	NA	DOWN
KIFAP3	368.119	-0.355291	0.172931	-2.05452	0.0399251	NA	DOWN
LAPTM5	76324.4	0.296776	0.144472	2.05421	0.0399556	0.367265	UP
ACACB	406.356	-0.327862	0.159616	-2.05407	0.0399689	NA	DOWN
CLEC20A	6.4695	2.70932	1.31922	2.05372	0.0400028	NA	UP
TRIM38	3903.56	-0.273327	0.133093	-2.05365	0.0400098	0.367265	DOWN
ESD	945.604	0.236849	0.115346	2.05337	0.0400365	NA	UP
YEATS4	274.55	0.366304	0.178393	2.05335	0.0400388	NA	UP
ZNF141	560.927	-0.381542	0.18588	-2.05262	0.040109	NA	DOWN
TBC1D15	1656.09	0.30932	0.150727	2.05219	0.040151	0.367736	UP
NUP43	687.179	-0.42298	0.20618	-2.0515	0.0402181	NA	DOWN
SOCS2	289.642	-0.516328	0.251715	-2.05125	0.040243	NA	DOWN
SHTN1	865.703	0.505595	0.246564	2.05056	0.0403094	NA	UP
GPR141	687.027	0.587674	0.286642	2.0502	0.0403447	NA	UP
ZNF766	587.154	-0.283027	0.138052	-2.05015	0.0403502	NA	DOWN
HERPUD1	3381.53	0.319404	0.155829	2.04971	0.0403929	0.369126	UP
PCBP3	91.1322	-0.73804	0.360202	-2.04896	0.0404656	NA	DOWN
LCAT	322.495	-0.677334	0.33071	-2.04812	0.040548	NA	DOWN
CYP1B1	1059.58	0.7746	0.378207	2.04808	0.0405517	NA	UP
HDGF	6321.1	0.308824	0.15082	2.04763	0.040596	0.370156	UP
GLRX3	759.779	0.216076	0.105542	2.0473	0.0406289	NA	UP
NADK2	297.741	-0.242682	0.118541	-2.04725	0.0406338	NA	DOWN
CTRL	184.203	-0.881945	0.430895	-2.04677	0.0406804	NA	DOWN
SLC25A20	869.73	0.301455	0.147301	2.04652	0.040705	NA	UP
ECHDC3	180.004	1.06042	0.518158	2.04651	0.040706	NA	UP
LGALS3	3885.46	0.435914	0.213176	2.04485	0.0408692	0.371819	UP
TIGIT	1002.87	-0.396455	0.193925	-2.04437	0.0409167	NA	DOWN
AK4	27.7846	0.787376	0.385258	2.04376	0.0409769	NA	UP
CTAG2	2.13219	-4.07485	1.99482	-2.04272	0.0410799	NA	DOWN
VMP1	22667.5	0.457236	0.223863	2.04248	0.0411042	0.373127	UP
PIGK	620.055	0.350213	0.171501	2.04205	0.0411468	NA	UP
CEACAM6	76.0997	-1.09074	0.534233	-2.04169	0.0411827	NA	DOWN
SLC25A22	642.74	-0.448139	0.219566	-2.04102	0.0412484	NA	DOWN
PEPD	1411.13	0.284398	0.139347	2.04094	0.0412567	NA	UP
PTGES	26.328	-1.39163	0.681928	-2.04073	0.0412778	NA	DOWN
RPL14	12803.5	0.453069	0.222057	2.04032	0.0413181	0.374153	UP
LRGUK	14.7138	-1.37094	0.672004	-2.04008	0.0413425	NA	DOWN
ADPRS	835.789	-0.52305	0.256487	-2.03928	0.0414219	NA	DOWN
PSMA1	2455.51	0.218621	0.107219	2.03902	0.0414477	0.374153	UP
MYBL1	1677.94	-0.493562	0.24211	-2.03859	0.0414913	0.374153	DOWN
PGM2	1240.93	0.436929	0.214385	2.03806	0.0415442	NA	UP
NEFL	42.9793	1.0472	0.513876	2.03784	0.0415656	NA	UP
PLCD3	98.3213	0.526372	0.25831	2.03775	0.0415746	NA	UP
ATG10	121.373	-0.347186	0.170394	-2.03755	0.0415953	NA	DOWN
TRIQK	481.513	0.494061	0.24266	2.03602	0.0417486	NA	UP
TMEM70	622.659	0.34703	0.17048	2.0356	0.0417904	NA	UP
DDIT4	2167.78	0.78278	0.384648	2.03506	0.0418453	0.375741	UP
ARHGEF40	4429.59	0.616171	0.3028	2.03491	0.04186	0.375741	UP
MELTF	60.336	-0.538728	0.264778	-2.03464	0.041887	NA	DOWN
PHF24	72.1506	1.05129	0.51671	2.03458	0.0418932	NA	UP
PPT1	12143.9	0.446818	0.219673	2.03401	0.0419503	0.375741	UP
SCML4	1253.3	-0.310373	0.152629	-2.03351	0.0420009	NA	DOWN
TPGS2	2845.99	0.543337	0.267235	2.03318	0.0420345	0.375741	UP
CLUAP1	287.132	-0.339177	0.166867	-2.03262	0.0420911	NA	DOWN
CLEC4F	87.3057	-1.87839	0.924867	-2.03098	0.0422569	NA	DOWN
APLP2	19405.5	0.300162	0.147897	2.02953	0.0424039	0.378217	UP
SF3B6	1114.51	0.348113	0.171576	2.02892	0.0424663	NA	UP
POLR1A	631.013	-0.30293	0.149314	-2.02881	0.0424777	NA	DOWN
CD248	73.8441	-0.97586	0.481273	-2.02766	0.0425948	NA	DOWN
ANXA4	972.936	0.284337	0.140264	2.02716	0.0426458	NA	UP
PCGF5	6699.42	0.49153	0.242484	2.02706	0.0426562	0.378448	UP
DNAJC11	1159.08	-0.226207	0.111604	-2.02688	0.042675	NA	DOWN
TAF5	227.492	-0.314453	0.155144	-2.02685	0.0426783	NA	DOWN
BSG	14882.2	0.370848	0.182986	2.02665	0.0426987	0.378448	UP
CAPZB	14791.5	0.25389	0.125281	2.02656	0.0427071	0.378448	UP
GRB2	16500.1	0.291655	0.144093	2.02407	0.0429626	0.379889	UP
PHACTR1	606.352	0.745256	0.368209	2.024	0.04297	NA	UP
GOLGA7B	430.381	-0.466693	0.230693	-2.02301	0.0430726	NA	DOWN
RASSF1	3765.7	-0.316096	0.156287	-2.02253	0.0431213	0.380083	DOWN
TTC7A	2597.88	0.204289	0.10103	2.02206	0.0431702	0.380083	UP
CREM	408.312	0.556492	0.275235	2.02188	0.0431887	NA	UP
DNAH8	12.341	-1.14672	0.567171	-2.02182	0.0431948	NA	DOWN
DNAJB9	616.149	0.413487	0.204571	2.02124	0.0432549	NA	UP
GNA15	751.122	0.340672	0.168564	2.02103	0.0432767	NA	UP
TSEN2	129.348	-0.370783	0.183484	-2.02079	0.0433016	NA	DOWN
EBPL	299.483	0.372523	0.18437	2.02052	0.0433297	NA	UP
HS2ST1	773.838	0.535062	0.264842	2.02031	0.0433512	NA	UP
PTPN7	1965.34	-0.336824	0.166748	-2.01996	0.0433871	0.381173	DOWN
MXI1	3635.2	0.57427	0.284435	2.01899	0.0434885	0.381246	UP
EMID1	67.7284	0.697925	0.345743	2.01863	0.043526	NA	UP
ENSG00000258674	71.607	-0.772657	0.383204	-2.01631	0.043768	NA	DOWN
APBA2	1366.63	-0.373981	0.185488	-2.0162	0.0437789	NA	DOWN
CATSPER2	97.6492	-0.404477	0.200634	-2.01599	0.0438007	NA	DOWN
TLR3	56.3211	-0.769052	0.381553	-2.01558	0.0438438	NA	DOWN
FOXRED1	534.509	-0.365956	0.181646	-2.01466	0.0439399	NA	DOWN
MED4	1199.39	0.163933	0.0813729	2.0146	0.043947	NA	UP
FKBP1C	240.796	0.428638	0.212773	2.01453	0.0439541	NA	UP
DNTTIP2	1379.6	0.235371	0.116838	2.0145	0.0439569	NA	UP
ARHGAP44	15.017	-1.25863	0.624886	-2.01417	0.0439919	NA	DOWN
ERF	2227.98	0.424981	0.211018	2.01396	0.044014	0.384775	UP
UPK2	5.3618	-1.16063	0.576355	-2.01374	0.0440368	NA	DOWN
SLC25A34	78.9731	-0.637427	0.316578	-2.01349	0.0440632	NA	DOWN
FDFT1	3084.71	0.260462	0.129368	2.01334	0.044079	0.384775	UP
COMMD10	333.235	0.373274	0.185403	2.01332	0.0440814	NA	UP
RUNDC1	713.399	-0.241249	0.119841	-2.01308	0.0441059	NA	DOWN
FAM200A	109.437	-0.48738	0.242196	-2.01234	0.0441846	NA	DOWN
HYLS1	83.0755	-0.5464	0.271533	-2.01228	0.0441906	NA	DOWN
ARPC5	17029.7	0.311016	0.154632	2.01133	0.0442902	0.384985	UP
ZFP3	183.65	-0.487488	0.242377	-2.01128	0.0442956	NA	DOWN
PSMF1	6997.29	0.390847	0.194416	2.01036	0.0443928	0.384985	UP
B2M	338350	0.28115	0.139858	2.01025	0.0444044	0.384985	UP
EDC4	2785.01	-0.260511	0.129637	-2.00955	0.0444792	0.384985	DOWN
C1GALT1C1	471.451	0.347715	0.173047	2.00937	0.044498	NA	UP
PPIAL4C	22.9854	-1.18727	0.591061	-2.00871	0.0445677	NA	DOWN
SENP8	12.6979	-1.09823	0.54691	-2.00807	0.0446362	NA	DOWN
F5	2369.29	0.658164	0.327793	2.00786	0.0446578	0.38516	UP
HNRNPL	7433.65	0.222268	0.110742	2.00708	0.0447414	0.38516	UP
ADK	466.486	0.390808	0.194725	2.00697	0.0447527	NA	UP
ASGR2	503.681	0.597734	0.297848	2.00684	0.0447666	NA	UP
WRN	307.597	-0.412851	0.20576	-2.00647	0.0448065	NA	DOWN
TUBGCP6	3961.95	-0.242388	0.120837	-2.00591	0.0448655	0.38516	DOWN
RNF213	24688.3	-0.338159	0.168589	-2.00582	0.0448757	0.38516	DOWN
TMED8	1080.03	0.554213	0.276485	2.0045	0.0450169	NA	UP
PXK	1656.01	0.514453	0.256659	2.00442	0.0450248	0.38563	UP
SERPINF1	192.133	-0.365539	0.182431	-2.00371	0.0451013	NA	DOWN
SUPV3L1	572.525	-0.269174	0.134411	-2.00262	0.0452184	NA	DOWN
FFAR3	96.738	-0.952258	0.475634	-2.00208	0.0452759	NA	DOWN
ARHGAP19	1486.37	0.362529	0.181112	2.00168	0.0453187	0.387069	UP
SIGLEC5	4295.87	0.500447	0.250086	2.0011	0.0453818	0.387069	UP
ZNF28	295.295	-0.563788	0.281864	-2.00021	0.0454773	NA	DOWN
C1orf35	436.59	-0.46365	0.231939	-1.99902	0.0456066	NA	DOWN
FITM1	93.0164	-0.680002	0.340192	-1.99888	0.0456213	NA	DOWN
GIMAP1	2516.23	-0.479901	0.240094	-1.99881	0.045629	0.388017	DOWN
FBXO7	35613.7	0.545542	0.273064	1.99785	0.0457326	0.388017	UP
GPR20	5.0191	-2.22019	1.11143	-1.99759	0.0457611	NA	DOWN
MPP7	906.515	0.425165	0.212853	1.99746	0.0457747	NA	UP
ZNF343	188.769	-0.307485	0.15398	-1.99691	0.0458349	NA	DOWN
ZNF284	79.0416	-0.747966	0.374708	-1.99613	0.0459199	NA	DOWN
MXRA8	133.45	-0.53402	0.267562	-1.99587	0.0459476	NA	DOWN
DERL3	84.0107	-0.77503	0.388336	-1.99577	0.0459585	NA	DOWN
CYB5R4	4057.89	0.419531	0.210231	1.99557	0.0459806	0.388017	UP
PDE4B	4452.06	0.399673	0.200318	1.99519	0.0460223	0.388017	UP
TMED10	4097.24	0.253852	0.127254	1.99485	0.0460596	0.388017	UP
PLXDC1	417.805	-0.501388	0.251373	-1.9946	0.0460865	NA	DOWN
ENSG00000256591	103.262	0.525183	0.263303	1.9946	0.0460865	NA	UP
PLK3	2733.24	0.522416	0.261955	1.9943	0.0461195	0.388017	UP
MED15	7070.08	-0.375735	0.188438	-1.99395	0.046158	0.388017	DOWN
MYRF	93.8907	0.833996	0.418267	1.99393	0.0461594	NA	UP
EIF3M	3081.84	0.236375	0.118597	1.99309	0.0462512	0.388017	UP
FAM98B	314.332	-0.391084	0.19622	-1.99309	0.0462516	NA	DOWN
VOPP1	3731.89	0.227346	0.114156	1.99154	0.0464213	0.388648	UP
IL11RA	1047.34	-0.629389	0.316112	-1.99103	0.0464778	NA	DOWN
ANO10	691.387	0.353073	0.177335	1.991	0.0464814	NA	UP
TXNL1	999.76	0.237578	0.119377	1.99014	0.0465752	NA	UP
LIMK1	1891.3	0.30891	0.155233	1.98997	0.0465941	0.389299	UP
CCDC9B	170.883	-0.38259	0.192285	-1.9897	0.0466239	NA	DOWN
GINS1	28.7512	-0.550917	0.276895	-1.98962	0.0466326	NA	DOWN
CNR1	43.7287	1.00596	0.50566	1.9894	0.0466576	NA	UP
CHSY1	3026.84	0.478347	0.240571	1.98839	0.0467691	0.389965	UP
TXNDC15	773.173	-0.310235	0.156088	-1.98756	0.0468607	NA	DOWN
NRCAM	16.6101	-1.10758	0.557305	-1.98739	0.0468787	NA	DOWN
ZSCAN18	774.653	-0.33183	0.166989	-1.98714	0.0469072	NA	DOWN
SDHD	1770.47	0.281417	0.14167	1.98642	0.0469864	0.390527	UP
PNRC1	15521	0.353834	0.178159	1.98605	0.0470274	0.390527	UP
DOT1L	1426.22	-0.249774	0.125767	-1.986	0.0470329	NA	DOWN
ENSG00000286264	260.897	-0.494476	0.24906	-1.98537	0.0471033	NA	DOWN
ZNF517	243.248	-0.384144	0.193497	-1.98527	0.0471146	NA	DOWN
NTN5	29.5282	-0.56636	0.285294	-1.98518	0.0471244	NA	DOWN
NFIX	672.469	0.535528	0.269859	1.98447	0.047203	NA	UP
RPAP2	395.676	-0.426781	0.215071	-1.98437	0.0472145	NA	DOWN
ABCF3	1646.63	-0.319862	0.161248	-1.98367	0.0472931	0.391635	DOWN
CLK2	1792.05	-0.25345	0.127802	-1.98314	0.0473521	0.391635	DOWN
TNS2	27.737	-0.570418	0.287784	-1.9821	0.0474675	NA	DOWN
TBC1D14	7805.65	0.437523	0.220755	1.98194	0.0474863	0.391887	UP
ZNF320	313.262	-0.456846	0.23058	-1.98129	0.0475585	NA	DOWN
NOD1	764.224	-0.418581	0.211298	-1.981	0.0475916	NA	DOWN
PPFIA4	74.7145	-0.757526	0.38244	-1.98077	0.0476167	NA	DOWN
ACKR2	2.89172	-2.48673	1.25557	-1.98055	0.0476413	NA	DOWN
HEY1	138.673	1.12187	0.566473	1.98045	0.0476535	NA	UP
CASP5	443.207	0.660141	0.333363	1.98025	0.047676	NA	UP
APOBEC2	13.0631	0.899839	0.454533	1.9797	0.0477376	NA	UP
LTBP2	268.461	0.437688	0.221094	1.97964	0.0477438	NA	UP
NDRG1	4400.55	0.259002	0.130833	1.97963	0.0477447	0.391887	UP
ERMARD	525.88	-0.360863	0.182335	-1.97912	0.0478023	NA	DOWN
OASL	2570.88	-0.747012	0.377479	-1.97895	0.0478216	0.391887	DOWN
TMEM94	2350.95	-0.257508	0.130135	-1.97878	0.047841	0.391887	DOWN
CEP164	1178.83	-0.225781	0.114159	-1.97778	0.0479534	NA	DOWN
HSD17B7	348.705	-0.300597	0.152006	-1.97754	0.0479807	NA	DOWN
UBA2	1844.77	0.312235	0.157899	1.97743	0.0479932	0.391887	UP
EP400	2193.57	-0.267401	0.135237	-1.97727	0.0480109	0.391887	DOWN
HBB	9.98942e+06	0.58611	0.296479	1.9769	0.0480526	0.391887	UP
GAL3ST4	172.318	-0.511609	0.258896	-1.97611	0.0481419	NA	DOWN
SIGLEC1	751.907	-0.834736	0.4226	-1.97524	0.048241	NA	DOWN
MRE11	1009.28	-0.266161	0.134822	-1.97417	0.0483629	NA	DOWN
FUNDC2	2274.73	0.432227	0.219011	1.97354	0.048434	0.394018	UP
MTMR3	4978.01	0.404292	0.204922	1.97291	0.0485064	0.394018	UP
PYROXD2	271.044	-0.43125	0.218755	-1.97139	0.0486798	NA	DOWN
POU2F1	842.845	-0.380876	0.193218	-1.97122	0.0486988	NA	DOWN
ERCC3	1432.96	-0.173909	0.0882526	-1.97058	0.0487722	NA	DOWN
PSMA3	1242.36	-0.187823	0.0953465	-1.96989	0.0488504	NA	DOWN
TMEM181	1368.71	-0.342718	0.174041	-1.96918	0.0489322	NA	DOWN
ADAMTS8	6.38059	-1.91311	0.97169	-1.96885	0.0489703	NA	DOWN
BBS10	173.302	-0.646946	0.328595	-1.96882	0.0489736	NA	DOWN
MDC1	901.701	-0.319888	0.162566	-1.96774	0.0490978	NA	DOWN
ITGB8	37.2174	-1.25818	0.639576	-1.96721	0.049159	NA	DOWN
ST3GAL2	3647.63	0.275341	0.13998	1.96701	0.0491826	0.398493	UP
SLC35D3	9.35251	-1.43199	0.728066	-1.96684	0.0492014	NA	DOWN
BTF3	14600.8	0.341233	0.173532	1.9664	0.0492519	0.398493	UP
EMC9	264.583	-0.539972	0.274663	-1.96594	0.0493055	NA	DOWN
PTGES3	4440.93	0.181697	0.0924897	1.96451	0.0494713	0.399139	UP
ZNF878	8.65032	-1.21256	0.617284	-1.96435	0.0494901	NA	DOWN
ITIH2	14.8671	-0.783926	0.399155	-1.96396	0.0495342	NA	DOWN
MRPL10	1424.25	0.301919	0.153742	1.9638	0.0495529	NA	UP
PDP2	130.914	-0.558086	0.284226	-1.96353	0.0495844	NA	DOWN
EXO5	220.308	-0.368875	0.187871	-1.96345	0.0495941	NA	DOWN
P2RY8	6623.5	0.35968	0.183195	1.96338	0.0496025	0.399139	UP
RAD54L2	876.8	-0.290639	0.148037	-1.96329	0.0496125	NA	DOWN
CTNNBIP1	736.832	0.28851	0.146996	1.96271	0.0496799	NA	UP
HEBP2	3284.78	0.350003	0.178353	1.96242	0.049714	0.399139	UP
ANKFY1	2775.74	-0.257955	0.131452	-1.96235	0.0497217	0.399139	DOWN
NLRP2	237.392	-0.685485	0.349363	-1.9621	0.0497508	NA	DOWN
RABEP2	823.167	-0.446818	0.227734	-1.96202	0.0497607	NA	DOWN
ERO1B	597.162	-0.288953	0.147276	-1.96199	0.0497636	NA	DOWN
C9orf43	6.78213	-2.22266	1.13297	-1.96179	0.0497865	NA	DOWN
PPP1R37	561.407	-0.294287	0.150026	-1.96157	0.0498122	NA	DOWN
CENPF	73.7274	-0.554207	0.28258	-1.96124	0.0498509	NA	DOWN
FBXO24	18.3328	-0.825207	0.420997	-1.96012	0.0499812	NA	DOWN
