# Supplementary material for: Identification and validation of candidate biomarkers associated with mitochondria and 18 types of programmed cell death in trigeminal neuralgia: insights from transcriptome sequencing
Source: Front Mol Neurosci. 2026 Jun 24;19:1798469. doi: 10.3389/fnmol.2026.1798469 (PMC13341618; doi:10.3389/fnmol.2026.1798469)
Supplement: Supplementary Table 1 — Gene expression levels in samples from the TN group and control group. [file Data_Sheet_1.zip › Table S5.XLSX]

## Sheet: GO
ONTOLOGY	ID	Description	GeneRatio	BgRatio	pvalue	p.adjust	qvalue	geneID	Count	richFactor
BP	GO:0051099	positive regulation of binding	27/1233	176/18614	3.7173e-05	0.185899	0.178262	MAPRE1/DAZAP2/EIF3E/MMP9/IFNG/RALB/PPP2CA/SPAG8/PKD1/MBD2/CALM1/ADD1/ITGA2/DDX11/ANXA2/DPH3/PLCL2/LAMTOR5/KRIT1/DTX3L/LFNG/CALM2/GTF2B/SUB1/HMGB2/B2M/HNRNPL	27	1.53409
BP	GO:0032392	DNA geometric change	16/1233	83/18614	9.4586e-05	0.185899	0.178262	XRCC5/ANXA1/DTD1/RTEL1/DDX11/RECQL4/RECQL5/DDX1/SUB1/HMGB2/FANCM/WRN/SUPV3L1/GINS1/MRE11/ERCC3	16	1.92771
BP	GO:0021762	substantia nigra development	11/1233	44/18614	0.000103611	0.185899	0.178262	CDC42/RHOA/YWHAQ/ATP5PB/CALM1/MAPKAP1/HSPA5/CALM2/BASP1/ACTB/CASP5	11	2.5
BP	GO:0032508	DNA duplex unwinding	15/1233	77/18614	0.000137069	0.185899	0.178262	XRCC5/ANXA1/DTD1/RTEL1/DDX11/RECQL4/RECQL5/DDX1/SUB1/FANCM/WRN/SUPV3L1/GINS1/MRE11/ERCC3	15	1.94805
BP	GO:0071103	DNA conformation change	16/1233	90/18614	0.000253628	0.234516	0.224881	XRCC5/ANXA1/DTD1/RTEL1/DDX11/RECQL4/RECQL5/DDX1/SUB1/HMGB2/FANCM/WRN/SUPV3L1/GINS1/MRE11/ERCC3	16	1.77778
BP	GO:0001819	positive regulation of cytokine production	53/1233	489/18614	0.000279603	0.234516	0.224881	AGT/IL4R/SETD4/KLRK1/CD55/TRIM56/LPL/ANXA1/CD58/CD86/POLR3A/IFNG/TBX21/SCAMP5/CYRIB/TLR5/ALOX15B/CD4/IFNGR1/POLR3D/CCL3/IL12A/LY96/IDO1/NLRP3/ATP6AP2/CD83/HLA-DPB1/TNF/IRF7/MCOLN2/HLA-DPA1/LAMTOR5/IRAK3/LILRA5/TLR8/CD14/RELA/TLR4/DDX1/HMGB2/TRIM16/MDK/LAPTM5/CYP1B1/TIGIT/TLR3/B2M/FFAR3/PDE4B/TMED10/NOD1/NLRP2	53	1.08384
BP	GO:0019079	viral genome replication	20/1233	129/18614	0.000314481	0.234516	0.224881	EEF1A1/FAM111A/APOBEC3F/APOBEC3D/IFIT5/VCP/PCBP1/HACD3/STAU1/TNF/SRPK1/MORC2/PCBP2/VAPA/LAMTOR5/SETDB1/FBXL2/MX1/TRIM38/OASL	20	1.55039
BP	GO:0019058	viral life cycle	38/1233	320/18614	0.00034583	0.234516	0.224881	SNX3/CD55/CTSB/CXCR4/EEF1A1/FAM111A/APOBEC3F/CD86/APOBEC3D/IFIT5/VCP/CD4/ZNF502/PCBP1/HACD3/STAU1/RAB7A/SLC6A19/ITGA2/PTX3/TNF/SRPK1/MORC2/LAMP1/PCBP2/VAPA/LAMTOR5/SETDB1/VAMP8/TRIM62/FBXL2/TRIM10/NECTIN2/MX1/TRIM38/BSG/OASL/SIGLEC1	38	1.1875
BP	GO:0051098	regulation of binding	42/1233	369/18614	0.000428352	0.256175	0.24565	MAPRE1/CDC42/DAZAP2/TMC8/TMBIM6/SUMO3/EIF3E/MMP9/IFNG/RALB/PPP2CA/SPAG8/PKD1/SMARCD3/CARM1/MBD2/CALM1/ADD1/PEX19/ITGA2/DDX11/DISC1/CYP2D6/ANXA2/DPH3/SRI/PLCL2/LAMTOR5/KRIT1/MITD1/DTX3L/LFNG/CALM2/GTF2B/SUB1/ACTB/HMGB2/B2M/HNRNPL/DOT1L/HEY1/CTNNBIP1	42	1.13821
BP	GO:0031349	positive regulation of defense response	48/1233	441/18614	0.000483468	0.256175	0.24565	XRCC5/AGT/SETD4/KLRK1/TRIM56/RTN4/LPL/PLA2G7/SARM1/IFNG/NLRC5/KLRC4/PTPRS/TLR5/MAP2K6/POLR3D/CCL3/NAPEPLD/IL12A/LY96/IDO1/ITGA2/NLRP3/ARG1/TNF/LAMP1/IRF7/S100A12/EMILIN2/TNFSF18/IRAK3/LILRA5/TLR8/VAMP8/CD14/TRIM62/RELA/CTSS/TLR4/HMGB2/GPR108/NECTIN2/MDK/TLR3/FFAR3/CNR1/NOD1/OASL	48	1.08844
BP	GO:0048681	negative regulation of axon regeneration	5/1233	12/18614	0.000676044	0.256175	0.24565	LRIG2/KREMEN1/PTPRS/CERS2/INPP5F	5	4.16667
BP	GO:0032386	regulation of intracellular transport	38/1233	332/18614	0.000706914	0.256175	0.24565	MFF/NSUN2/LCP1/SNX3/REEP5/UBE2D3/TARDBP/PTPN23/RAC2/PCNT/MAP2K1/RNF139/IFNG/PRR5L/UBE2J1/PDCD10/AKAP5/MSN/KHDRBS1/ERBB2/SNX12/LAMP1/ANXA2/KIF20B/PPP1CC/NRDE2/MLC1/NUMA1/RAPGEF3/BNIP3L/PKIG/RANGAP1/INPP5F/ZDHHC2/ARHGAP44/DERL3/PLK3/SLC35D3	38	1.14458
BP	GO:0051250	negative regulation of lymphocyte activation	23/1233	168/18614	0.000726626	0.256175	0.24565	IL4R/THOC1/VSIG4/LGALS9C/DUSP3/PGLYRP1/ANXA1/CD86/TBX21/SDC4/ERBB2/IDO1/NDFIP1/ARG1/TSPAN32/TNFSF18/GPNMB/ID2/MDK/LAPTM5/LGALS3/TIGIT/FBXO7	23	1.36905
BP	GO:0016032	viral process	46/1233	426/18614	0.000743372	0.256175	0.24565	SNX3/TAF11/CD55/CTSB/TARDBP/CXCR4/EEF1A1/FAM111A/APOBEC3F/CD86/APOBEC3D/IFIT5/VCP/CD4/CCL3/ZNF502/PCBP1/HACD3/EIF3L/STAU1/RAB7A/SLC6A19/ITGA2/TRIM14/PTX3/TNF/SRPK1/MORC2/LAMP1/PCBP2/IRF7/VAPA/LAMTOR5/SETDB1/VAMP8/TRIM62/FBXL2/GTF2B/TRIM10/NECTIN2/MX1/TRIM38/BSG/OASL/SIGLEC1/ST3GAL2	46	1.07981
BP	GO:0048525	negative regulation of viral process	15/1233	90/18614	0.000793549	0.256175	0.24565	SNX3/FAM111A/APOBEC3F/APOBEC3D/IFIT5/TRIM14/PTX3/TNF/SRPK1/MORC2/SETDB1/TRIM62/TRIM10/MX1/OASL	15	1.66667
BP	GO:0009116	nucleoside metabolic process	11/1233	55/18614	0.00082693	0.256175	0.24565	NME4/MACROD2/CDADC1/DERA/APOBEC3F/APOBEC3D/ERH/HPRT1/PGM2/ADK/APOBEC2	11	2
BP	GO:0002695	negative regulation of leukocyte activation	26/1233	202/18614	0.000875716	0.256175	0.24565	IL4R/THOC1/VSIG4/LGALS9C/DUSP3/PGLYRP1/ANXA1/CST7/CD86/FN1/TBX21/SDC4/ERBB2/IDO1/NDFIP1/ARG1/TSPAN32/TNFSF18/GPNMB/ID2/MDK/LAPTM5/LGALS3/TIGIT/FBXO7/CNR1	26	1.28713
BP	GO:0002697	regulation of immune effector process	42/1233	384/18614	0.000960827	0.256175	0.24565	CD177/IL4R/THOC1/KLRK1/VSIG4/CD55/HLA-DRA/MZB1/TMBIM6/PGLYRP1/RAC2/ANXA1/CD86/IFNG/TBX21/UBE2J1/CYRIB/KLRC4/ATAD5/LITAF/PPP3CB/IL12A/DNASE1/NLRP3/NDFIP1/TGFB3/ARG1/TNF/LAMP1/TNFSF18/IRAK3/VAMP8/TLR4/DDX1/NECTIN2/LAPTM5/LGALS3/DNAJB9/TLR3/B2M/FFAR3/NOD1	42	1.09375
BP	GO:0009615	response to virus	44/1233	408/18614	0.000983277	0.256175	0.24565	RNASE6/SLFN13/GBF1/TRIM56/CXCR4/APOBEC3F/APOBEC3D/POLR3A/IFNG/MOV10/PIM2/TBX21/NLRC5/IFIT5/PTPRS/IFNGR1/POLR3D/IL12A/STAT2/TPT1/NLRP3/TNF/ARF1/PCBP2/FOSL1/IRF7/TSPAN32/LAMTOR5/IRAK3/DTX3L/TLR8/VAMP8/IRF9/HTRA1/RELA/BNIP3L/DDX1/MX1/TRIM38/DDIT4/TLR3/ABCF3/OASL/ITGB8	44	1.07843
BP	GO:0050868	negative regulation of T cell activation	19/1233	131/18614	0.00101483	0.256175	0.24565	IL4R/VSIG4/LGALS9C/DUSP3/ANXA1/CD86/TBX21/SDC4/ERBB2/IDO1/NDFIP1/ARG1/TSPAN32/TNFSF18/GPNMB/MDK/LAPTM5/LGALS3/TIGIT	19	1.45038
BP	GO:0048857	neural nucleus development	12/1233	65/18614	0.00103119	0.256175	0.24565	CDC42/RHOA/YWHAQ/ATP5PB/NFIB/CALM1/MAPKAP1/HSPA5/CALM2/BASP1/ACTB/CASP5	12	1.84615
BP	GO:0070571	negative regulation of neuron projection regeneration	5/1233	13/18614	0.00103887	0.256175	0.24565	LRIG2/KREMEN1/PTPRS/CERS2/INPP5F	5	3.84615
BP	GO:0002828	regulation of type 2 immune response	8/1233	33/18614	0.00113222	0.267057	0.256084	IL4R/ANXA1/CD86/TBX21/IDO1/NLRP3/NDFIP1/ARG1	8	2.42424
BP	GO:0050792	regulation of viral process	22/1233	165/18614	0.00133278	0.281374	0.269813	SNX3/CXCR4/FAM111A/APOBEC3F/APOBEC3D/IFIT5/CD4/HACD3/STAU1/RAB7A/TRIM14/PTX3/TNF/SRPK1/MORC2/SETDB1/TRIM62/TRIM10/NECTIN2/MX1/TRIM38/OASL	22	1.33333
BP	GO:0007159	leukocyte cell-cell adhesion	44/1233	415/18614	0.00138242	0.281374	0.269813	CD177/IL4R/KLRK1/VSIG4/CD44/CD55/RHOA/LGALS9C/DUSP3/HLA-DRA/RAC2/ANXA1/CD86/IFNG/TBX21/SELL/CYRIB/HLA-DQA2/SDC4/MSN/CD4/ERBB2/SMARCD3/IL12A/IDO1/NLRP3/CD83/HLA-DPB1/NDFIP1/ARG1/TNF/TSPAN32/HLA-DPA1/TNFSF18/GPNMB/RELA/ITGAL/EFNB1/ACTB/MDK/LAPTM5/LGALS3/TIGIT/B2M	44	1.06024
BP	GO:0062149	detection of stimulus involved in sensory perception of pain	7/1233	27/18614	0.00150861	0.281374	0.269813	CXCR4/TRPV1/NR2F6/ITGA2/ADORA1/TNF/PHF24	7	2.59259
BP	GO:0006287	base-excision repair, gap-filling	5/1233	14/18614	0.00152835	0.281374	0.269813	NEIL1/LIG1/POLE/POLG/ADPRS	5	3.57143
BP	GO:0048308	organelle inheritance	5/1233	14/18614	0.00152835	0.281374	0.269813	GBF1/YWHAZ/MAP2K1/PDCD10/PLK3	5	3.57143
BP	GO:0048313	Golgi inheritance	5/1233	14/18614	0.00152835	0.281374	0.269813	GBF1/YWHAZ/MAP2K1/PDCD10/PLK3	5	3.57143
BP	GO:0071346	cellular response to type II interferon	17/1233	116/18614	0.00162759	0.281374	0.269813	CDC42/VIM/VAMP3/CD58/FASLG/IFNG/CCL3L1/NLRC5/PARP14/IFNGR1/CCL3/ARG1/TNF/HLA-DPA1/CDC42EP2/TLR4/TLR3	17	1.46552
BP	GO:0002700	regulation of production of molecular mediator of immune response	24/1233	189/18614	0.00163292	0.281374	0.269813	IL4R/THOC1/CD55/MZB1/TMBIM6/CD86/TBX21/UBE2J1/ATAD5/LITAF/NLRP3/NDFIP1/TGFB3/ARG1/TNF/IRAK3/TLR4/DDX1/LAPTM5/DNAJB9/TLR3/B2M/FFAR3/NOD1	24	1.26984
BP	GO:0032092	positive regulation of protein binding	14/1233	87/18614	0.00165971	0.281374	0.269813	MAPRE1/MMP9/RALB/PPP2CA/SPAG8/PKD1/ADD1/ANXA2/PLCL2/KRIT1/DTX3L/LFNG/SUB1/B2M	14	1.6092
BP	GO:0034250	positive regulation of amide metabolic process	22/1233	169/18614	0.00181991	0.299181	0.286889	CNBP/VIM/RHOA/RMND1/EIF2B5/EIF3E/SERP1/SAMD4A/IFNG/EEF2/KHDRBS1/IFNGR1/ERBB2/ITGA2/TNF/GUF1/RBM3/FXR2/UPF3B/RELA/CYP1B1/HNRNPL	22	1.30178
BP	GO:0006261	DNA-templated DNA replication	21/1233	160/18614	0.0020631	0.310387	0.297634	THOC1/FAM111A/CDK2AP1/ATAD5/RTEL1/WIZ/CARM1/POLG2/DDX11/POLE3/LIG1/RECQL4/RECQL5/ORC3/TONSL/POLE/POLG/FANCM/WRN/GINS1/MRE11	21	1.3125
BP	GO:0009612	response to mechanical stimulus	26/1233	215/18614	0.00216276	0.310387	0.297634	ANKRD23/AGT/TIFAB/RHOA/CXCR4/CLCN6/GADD45A/TLR5/TUBA1A/HTT/PJVK/PKD1/MBD2/PIEZO1/ITGA2/SLC8A1/TNF/FOSL1/TLR8/TXNIP/RELA/TLR4/MDK/PHF24/TLR3/CASP5	26	1.2093
BP	GO:0045727	positive regulation of translation	19/1233	141/18614	0.00243272	0.310387	0.297634	CNBP/VIM/RHOA/RMND1/EIF2B5/EIF3E/SERP1/SAMD4A/EEF2/KHDRBS1/ERBB2/ITGA2/TNF/GUF1/RBM3/FXR2/UPF3B/CYP1B1/HNRNPL	19	1.34752
BP	GO:0031345	negative regulation of cell projection organization	24/1233	195/18614	0.0024864	0.310387	0.297634	VIM/RHOA/LRIG2/RTN4/KREMEN1/CD38/FGF13/SEMA4C/ARHGAP24/GDI2/PTPRS/SPRY2/ABI3/CARM1/CERS2/IFRD1/DNM3/CDK10/PLXNA3/MAK/INPP5F/CAPZB/ARHGAP44/B2M	24	1.23077
BP	GO:0071902	positive regulation of protein serine/threonine kinase activity	24/1233	195/18614	0.0024864	0.310387	0.297634	SPDYE6/RHOA/DAZAP2/SPDYE2B/DRD4/EZH2/FLT3/SPDYE2/AXIN1/MAP2K1/IFNG/PDCD10/RALB/PPP2CA/MAP2K6/PKD1/ERBB2/ACSL1/CALM1/TNF/S100A12/CALM2/CCNY/TLR4	24	1.23077
BP	GO:0010934	macrophage cytokine production	8/1233	37/18614	0.00248728	0.310387	0.297634	UBE2J1/LITAF/TGFB3/IRAK3/TLR4/LAPTM5/TLR3/NOD1	8	2.16216
BP	GO:0010935	regulation of macrophage cytokine production	8/1233	37/18614	0.00248728	0.310387	0.297634	UBE2J1/LITAF/TGFB3/IRAK3/TLR4/LAPTM5/TLR3/NOD1	8	2.16216
BP	GO:0032731	positive regulation of interleukin-1 beta production	11/1233	63/18614	0.00262136	0.310387	0.297634	LPL/IFNG/CCL3/NLRP3/TNF/LILRA5/TLR8/TLR4/TRIM16/NOD1/NLRP2	11	1.74603
BP	GO:1901657	glycosyl compound metabolic process	13/1233	82/18614	0.00274445	0.310387	0.297634	NME4/MACROD2/CDADC1/DERA/APOBEC3F/APOBEC3D/ERH/GLA/ABHD10/HPRT1/PGM2/ADK/APOBEC2	13	1.58537
BP	GO:0031297	replication fork processing	9/1233	46/18614	0.00282902	0.310387	0.297634	THOC1/FAM111A/RTEL1/CARM1/DDX11/TONSL/FANCM/WRN/MRE11	9	1.95652
BP	GO:1903900	regulation of viral life cycle	19/1233	143/18614	0.00285878	0.310387	0.297634	SNX3/FAM111A/APOBEC3F/APOBEC3D/IFIT5/CD4/HACD3/STAU1/PTX3/TNF/SRPK1/MORC2/SETDB1/TRIM62/TRIM10/NECTIN2/MX1/TRIM38/OASL	19	1.32867
BP	GO:0039694	viral RNA genome replication	7/1233	30/18614	0.00290568	0.310387	0.297634	APOBEC3F/APOBEC3D/PCBP1/MORC2/PCBP2/SETDB1/FBXL2	7	2.33333
BP	GO:0071803	positive regulation of podosome assembly	4/1233	10/18614	0.00291167	0.310387	0.297634	LCP1/RHOA/MSN/TNF	4	4
BP	GO:0050729	positive regulation of inflammatory response	20/1233	154/18614	0.0029468	0.310387	0.297634	AGT/SETD4/LPL/PLA2G7/IFNG/CCL3/NAPEPLD/IDO1/ITGA2/NLRP3/TNF/S100A12/TNFSF18/LILRA5/VAMP8/TLR4/MDK/TLR3/FFAR3/CNR1	20	1.2987
BP	GO:0032728	positive regulation of interferon-beta production	8/1233	38/18614	0.00297072	0.310387	0.297634	TRIM56/POLR3A/POLR3D/IRF7/TLR8/TLR4/HMGB2/TLR3	8	2.10526
BP	GO:0032615	interleukin-12 production	11/1233	64/18614	0.00297992	0.310387	0.297634	IFNG/IDO1/IRAK3/LILRA5/TLR8/RELA/TLR4/MDK/LAPTM5/TIGIT/TLR3	11	1.71875
BP	GO:0032655	regulation of interleukin-12 production	11/1233	64/18614	0.00297992	0.310387	0.297634	IFNG/IDO1/IRAK3/LILRA5/TLR8/RELA/TLR4/MDK/LAPTM5/TIGIT/TLR3	11	1.71875
BP	GO:0002399	MHC class II protein complex assembly	5/1233	16/18614	0.00298352	0.310387	0.297634	HLA-DRA/HLA-DQA2/HLA-DPB1/HLA-DPA1/B2M	5	3.125
BP	GO:0002503	peptide antigen assembly with MHC class II protein complex	5/1233	16/18614	0.00298352	0.310387	0.297634	HLA-DRA/HLA-DQA2/HLA-DPB1/HLA-DPA1/B2M	5	3.125
BP	GO:0006413	translational initiation	17/1233	123/18614	0.00307099	0.310387	0.297634	PAIP2/EIF2B5/EIF3E/EIF3H/EIF4H/KHDRBS1/EIF4E3/EIF3L/BZW1/LTO1/TMED2/TNF/SLBP/EIF4B/EIF2A/DDX1/EIF3M	17	1.38211
BP	GO:0140112	extracellular vesicle biogenesis	6/1233	23/18614	0.00316853	0.310387	0.297634	SDC1/IFNG/SDC4/ARRDC4/RAB7A/RAB11A	6	2.6087
BP	GO:0032732	positive regulation of interleukin-1 production	12/1233	74/18614	0.00324791	0.310387	0.297634	LPL/IFNG/CCL3/NLRP3/TNF/LILRA5/TLR8/TLR4/TRIM16/TMED10/NOD1/NLRP2	12	1.62162
BP	GO:0032608	interferon-beta production	10/1233	56/18614	0.00341061	0.310387	0.297634	TRIM56/POLR3A/PTPRS/POLR3D/IRF7/TLR8/TLR4/HMGB2/TRIM38/TLR3	10	1.78571
BP	GO:0032648	regulation of interferon-beta production	10/1233	56/18614	0.00341061	0.310387	0.297634	TRIM56/POLR3A/PTPRS/POLR3D/IRF7/TLR8/TLR4/HMGB2/TRIM38/TLR3	10	1.78571
BP	GO:0045005	DNA-templated DNA replication maintenance of fidelity	10/1233	56/18614	0.00341061	0.310387	0.297634	THOC1/FAM111A/RTEL1/CARM1/DDX11/TONSL/POLE/FANCM/WRN/MRE11	10	1.78571
BP	GO:0045071	negative regulation of viral genome replication	10/1233	56/18614	0.00341061	0.310387	0.297634	FAM111A/APOBEC3F/APOBEC3D/IFIT5/TNF/SRPK1/MORC2/SETDB1/MX1/OASL	10	1.78571
BP	GO:0031532	actin cytoskeleton reorganization	16/1233	114/18614	0.00343285	0.310387	0.297634	CDC42/RHOA/CDC42BPG/ANXA1/PLEK2/PLEK/S1PR2/CARMIL3/ABI3/TEK/ARHGDIB/GPR65/RAPGEF3/MDK/GRB2/PHACTR1	16	1.40351
BP	GO:0060674	placenta blood vessel development	7/1233	31/18614	0.003542	0.313721	0.300831	MAP2K1/PKD1/TMED2/FOSL1/PLCD3/HEY1/ITGB8	7	2.25806
BP	GO:0002683	negative regulation of immune system process	48/1233	487/18614	0.0038006	0.313721	0.300831	IL4R/THOC1/KLRK1/VSIG4/CD55/LGALS9C/DUSP3/TMBIM6/PGLYRP1/GPR68/ANXA1/CST7/CD86/TNFAIP6/FN1/SARM1/TBX21/NLRC5/PTPRS/SDC4/PARP14/ERBB2/PPP3CB/CCL3/IDO1/STAT2/NDFIP1/TGFB3/ARG1/ADORA1/TNF/TSPAN32/TNFSF18/PLCL2/IRAK3/GPNMB/PLCG1/ID2/TLR4/GPR108/MDK/LAPTM5/LGALS3/TIGIT/PSMA1/TLR3/FBXO7/CNR1	48	0.985626
BP	GO:0050863	regulation of T cell activation	39/1233	377/18614	0.00383934	0.313721	0.300831	IL4R/KLRK1/VSIG4/CD55/RHOA/LGALS9C/DUSP3/HLA-DRA/RAC2/ANXA1/CD86/IFNG/TBX21/FANCA/CYRIB/HLA-DQA2/SDC4/CD4/ERBB2/SMARCD3/IL12A/IDO1/NLRP3/CD83/HLA-DPB1/NDFIP1/ARG1/TSPAN32/HLA-DPA1/TNFSF18/GPNMB/TNFSF8/EFNB1/ACTB/MDK/LAPTM5/LGALS3/TIGIT/B2M	39	1.03448
BP	GO:0099638	endosome to plasma membrane protein transport	5/1233	17/18614	0.00399862	0.313721	0.300831	AKAP5/RAB7A/RAB11A/ZDHHC2/ARHGAP44	5	2.94118
BP	GO:1903037	regulation of leukocyte cell-cell adhesion	39/1233	378/18614	0.00401593	0.313721	0.300831	IL4R/KLRK1/VSIG4/CD44/CD55/RHOA/LGALS9C/DUSP3/HLA-DRA/ANXA1/CD86/IFNG/TBX21/CYRIB/HLA-DQA2/SDC4/CD4/ERBB2/SMARCD3/IL12A/IDO1/NLRP3/CD83/HLA-DPB1/NDFIP1/ARG1/TNF/TSPAN32/HLA-DPA1/TNFSF18/GPNMB/RELA/EFNB1/ACTB/MDK/LAPTM5/LGALS3/TIGIT/B2M	39	1.03175
BP	GO:0050866	negative regulation of cell activation	26/1233	225/18614	0.00403223	0.313721	0.300831	IL4R/THOC1/VSIG4/LGALS9C/DUSP3/PGLYRP1/ANXA1/CST7/CD86/FN1/TBX21/SDC4/ERBB2/IDO1/NDFIP1/ARG1/TSPAN32/TNFSF18/GPNMB/ID2/MDK/LAPTM5/LGALS3/TIGIT/FBXO7/CNR1	26	1.15556
BP	GO:0016311	dephosphorylation	36/1233	342/18614	0.00403546	0.313721	0.300831	INPP5B/FRA10AC1/DUSP3/YWHAB/PTPN23/GNA12/IFNG/PLEK/PTPRS/PPP2CA/ALPL/HTT/PPP3CB/CALM1/ITGA2/ADORA1/ENSA/TNF/DUSP2/PPP6C/SBF1/PPP1CC/GNAI2/ACP1/PPM1M/PPM1J/CALM2/PLPP3/INPP5F/ACP2/LGALS3/PTPN7/RPAP2/TNS2/MTMR3/PDP2	36	1.05263
BP	GO:0042092	type 2 immune response	8/1233	40/18614	0.00415435	0.313721	0.300831	IL4R/ANXA1/CD86/TBX21/IDO1/NLRP3/NDFIP1/ARG1	8	2
BP	GO:0045069	regulation of viral genome replication	13/1233	86/18614	0.00419465	0.313721	0.300831	FAM111A/APOBEC3F/APOBEC3D/IFIT5/HACD3/STAU1/TNF/SRPK1/MORC2/SETDB1/MX1/TRIM38/OASL	13	1.51163
BP	GO:0001660	fever generation	4/1233	11/18614	0.00433715	0.313721	0.300831	TRPV1/TNF/PTGES/CNR1	4	3.63636
BP	GO:0010917	negative regulation of mitochondrial membrane potential	4/1233	11/18614	0.00433715	0.313721	0.300831	ARL6IP5/TRPV1/RNF122/HEBP2	4	3.63636
BP	GO:0045628	regulation of T-helper 2 cell differentiation	4/1233	11/18614	0.00433715	0.313721	0.300831	IL4R/ANXA1/CD86/NLRP3	4	3.63636
BP	GO:0045837	negative regulation of membrane potential	4/1233	11/18614	0.00433715	0.313721	0.300831	ARL6IP5/TRPV1/RNF122/HEBP2	4	3.63636
BP	GO:0060315	negative regulation of ryanodine-sensitive calcium-release channel activity	4/1233	11/18614	0.00433715	0.313721	0.300831	GSTM2/CALM1/SRI/CALM2	4	3.63636
BP	GO:0090657	telomeric loop disassembly	4/1233	11/18614	0.00433715	0.313721	0.300831	RTEL1/RECQL4/SLX4/WRN	4	3.63636
BP	GO:0042063	gliogenesis	34/1233	320/18614	0.00441522	0.314237	0.301326	VIM/RHOA/RTN4/CXCR4/SRGAP2/EZH2/ANXA1/TSPAN2/EIF2B5/MAP2K1/IFNG/NFIB/TUBA1A/IFNGR1/ERBB2/CCL3/LAMC3/DLX2/DISC1/TNF/CERS2/PPP1CC/ORC3/GPR157/HEXB/NCSTN/ID2/RHEB/PLPP3/TLR4/MDK/MXRA8/MYRF/NDRG1	34	1.0625
BP	GO:2000514	regulation of CD4-positive, alpha-beta T cell activation	12/1233	77/18614	0.00453421	0.314237	0.301326	IL4R/CD55/LGALS9C/HLA-DRA/ANXA1/CD86/IFNG/TBX21/NLRP3/CD83/NDFIP1/TNFSF18	12	1.55844
BP	GO:0050657	nucleic acid transport	20/1233	160/18614	0.00457598	0.314237	0.301326	NSUN2/THOC1/TOMM20/MCM3AP/NOL6/NUP42/RFTN2/XPO5/IGF2BP2/KHDRBS1/DDX39B/NUP188/PNPT1/DDX19B/SLBP/NRDE2/UPF3B/NDC1/CETN2/NUP43	20	1.25
BP	GO:0050658	RNA transport	20/1233	160/18614	0.00457598	0.314237	0.301326	NSUN2/THOC1/TOMM20/MCM3AP/NOL6/NUP42/RFTN2/XPO5/IGF2BP2/KHDRBS1/DDX39B/NUP188/PNPT1/DDX19B/SLBP/NRDE2/UPF3B/NDC1/CETN2/NUP43	20	1.25
BP	GO:0032456	endocytic recycling	13/1233	87/18614	0.00463998	0.314649	0.301721	RAB11FIP3/SNX3/EHD4/PTPN23/VPS53/AKAP5/SNX12/RAB7A/RAB11A/CMTM6/INPP5F/ZDHHC2/ARHGAP44	13	1.49425
BP	GO:0016925	protein sumoylation	11/1233	68/18614	0.00482731	0.322231	0.308991	SENP5/CAPN3/SUMO3/ZMIZ2/UBE2I/NFATC2IP/SUMO2/RELA/RANGAP1/TRIM38/UBA2	11	1.61765
BP	GO:1903038	negative regulation of leukocyte cell-cell adhesion	19/1233	150/18614	0.00487058	0.322231	0.308991	IL4R/VSIG4/LGALS9C/DUSP3/ANXA1/CD86/TBX21/SDC4/ERBB2/IDO1/NDFIP1/ARG1/TSPAN32/TNFSF18/GPNMB/MDK/LAPTM5/LGALS3/TIGIT	19	1.26667
BP	GO:0031102	neuron projection regeneration	10/1233	59/18614	0.00502963	0.324275	0.310951	LRIG2/KREMEN1/MAP2K1/PTPRS/CERS2/CTNNA1/ADM/TNC/INPP5F/NEFL	10	1.69492
BP	GO:0010958	regulation of amino acid import across plasma membrane	5/1233	18/18614	0.0052384	0.324275	0.310951	ARL6IP5/AGT/ARL6IP1/ARG1/TNF	5	2.77778
BP	GO:0030730	sequestering of triglyceride	5/1233	18/18614	0.0052384	0.324275	0.310951	PLIN3/LPL/TNF/FITM2/FITM1	5	2.77778
BP	GO:0099010	modification of postsynaptic structure	5/1233	18/18614	0.0052384	0.324275	0.310951	RHOA/CYFIP1/STAU1/RHOB/ARHGAP44	5	2.77778
BP	GO:1903789	regulation of amino acid transmembrane transport	5/1233	18/18614	0.0052384	0.324275	0.310951	ARL6IP5/AGT/ARL6IP1/ARG1/TNF	5	2.77778
BP	GO:0002718	regulation of cytokine production involved in immune response	16/1233	119/18614	0.00526012	0.324275	0.310951	CD55/TBX21/UBE2J1/LITAF/NLRP3/TGFB3/ARG1/TNF/IRAK3/TLR4/DDX1/LAPTM5/TLR3/B2M/FFAR3/NOD1	16	1.34454
BP	GO:0051236	establishment of RNA localization	20/1233	163/18614	0.00563508	0.329689	0.316143	NSUN2/THOC1/TOMM20/MCM3AP/NOL6/NUP42/RFTN2/XPO5/IGF2BP2/KHDRBS1/DDX39B/NUP188/PNPT1/DDX19B/SLBP/NRDE2/UPF3B/NDC1/CETN2/NUP43	20	1.22699
BP	GO:0045429	positive regulation of nitric oxide biosynthetic process	8/1233	42/18614	0.00567129	0.329689	0.316143	AGT/KLRK1/TRPV1/IFNG/PTX3/TNF/TLR4/HBB	8	1.90476
BP	GO:0006260	DNA replication	30/1233	278/18614	0.00578182	0.329689	0.316143	THOC1/FAM111A/CDK2AP1/DTD1/NFIB/PPP2CA/ATAD5/RTEL1/WIZ/CARM1/POLG2/DDX11/POLE3/LIG1/RECQL4/RECQL5/SLX4/TBRG1/ORC3/TONSL/INO80E/POLE/TSPYL2/POLG/FANCM/KCTD13/WRN/GINS1/NFIX/MRE11	30	1.07914
BP	GO:0061082	myeloid leukocyte cytokine production	9/1233	51/18614	0.00580847	0.329689	0.316143	UBE2J1/LITAF/TGFB3/IRAK3/TLR4/DDX1/LAPTM5/TLR3/NOD1	9	1.76471
BP	GO:0002699	positive regulation of immune effector process	29/1233	267/18614	0.0060201	0.329689	0.316143	CD177/IL4R/KLRK1/CD55/HLA-DRA/MZB1/RAC2/ANXA1/CD86/IFNG/TBX21/CYRIB/KLRC4/ATAD5/IL12A/NLRP3/ARG1/TNF/LAMP1/VAMP8/TLR4/DDX1/NECTIN2/LAPTM5/DNAJB9/TLR3/B2M/FFAR3/NOD1	29	1.08614
BP	GO:0043372	positive regulation of CD4-positive, alpha-beta T cell differentiation	7/1233	34/18614	0.00609332	0.329689	0.316143	IL4R/HLA-DRA/ANXA1/CD86/IFNG/NLRP3/CD83	7	2.05882
BP	GO:1901658	glycosyl compound catabolic process	7/1233	34/18614	0.00609332	0.329689	0.316143	CDADC1/DERA/APOBEC3F/APOBEC3D/GLA/ABHD10/APOBEC2	7	2.05882
BP	GO:0099563	modification of synaptic structure	6/1233	26/18614	0.00609521	0.329689	0.316143	CDC42/RHOA/CYFIP1/STAU1/RHOB/ARHGAP44	6	2.30769
BP	GO:0006216	cytidine catabolic process	4/1233	12/18614	0.00616771	0.329689	0.316143	CDADC1/APOBEC3F/APOBEC3D/APOBEC2	4	3.33333
BP	GO:0009972	cytidine deamination	4/1233	12/18614	0.00616771	0.329689	0.316143	CDADC1/APOBEC3F/APOBEC3D/APOBEC2	4	3.33333
BP	GO:0046087	cytidine metabolic process	4/1233	12/18614	0.00616771	0.329689	0.316143	CDADC1/APOBEC3F/APOBEC3D/APOBEC2	4	3.33333
BP	GO:0071472	cellular response to salt stress	4/1233	12/18614	0.00616771	0.329689	0.316143	XRCC5/MICU1/CAPN3/LETM1	4	3.33333
BP	GO:0002367	cytokine production involved in immune response	16/1233	121/18614	0.00618316	0.329689	0.316143	CD55/TBX21/UBE2J1/LITAF/NLRP3/TGFB3/ARG1/TNF/IRAK3/TLR4/DDX1/LAPTM5/TLR3/B2M/FFAR3/NOD1	16	1.32231
BP	GO:0045921	positive regulation of exocytosis	12/1233	80/18614	0.00619876	0.329689	0.316143	CD177/IL4R/SDC1/IFNG/SCAMP5/SDC4/RAB7A/LAMP1/RAB3A/ANXA2/VAMP8/SLC4A8	12	1.5
BP	GO:0014002	astrocyte development	8/1233	43/18614	0.00657194	0.34429	0.330144	VIM/TSPAN2/EIF2B5/IFNG/IFNGR1/LAMC3/TNF/TLR4	8	1.86047
BP	GO:0031103	axon regeneration	9/1233	52/18614	0.00662106	0.34429	0.330144	LRIG2/KREMEN1/MAP2K1/PTPRS/CERS2/CTNNA1/TNC/INPP5F/NEFL	9	1.73077
BP	GO:0002698	negative regulation of immune effector process	16/1233	122/18614	0.00669142	0.34429	0.330144	IL4R/THOC1/VSIG4/CD55/TMBIM6/PGLYRP1/ANXA1/TBX21/PPP3CB/NDFIP1/TGFB3/ARG1/TNF/TNFSF18/IRAK3/LGALS3	16	1.31148
BP	GO:2000641	regulation of early endosome to late endosome transport	5/1233	19/18614	0.00672714	0.34429	0.330144	SNX3/PTPN23/MAP2K1/MSN/SNX12	5	2.63158
BP	GO:1902117	positive regulation of organelle assembly	12/1233	81/18614	0.00684987	0.345194	0.331011	LCP1/RHOA/ZMYND10/SDC1/RALB/SDC4/HTT/MSN/CROCC/TNF/NUMA1/ATG2A	12	1.48148
BP	GO:0045860	positive regulation of protein kinase activity	37/1233	366/18614	0.00688823	0.345194	0.331011	NRG1/XRCC5/AGT/SPDYE6/RHOA/DAZAP2/SPDYE2B/DLG3/DRD4/EZH2/ACVR2B/CD86/FLT3/SPDYE2/CARD14/AXIN1/MAP2K1/IFNG/PDCD10/RALB/PPP2CA/MAP2K6/SDC4/CD4/PKD1/ERBB2/ACSL1/CALM1/ADORA1/TNF/S100A12/LILRA5/CALM2/CCNY/TLR4/HBEGF/TLR3	37	1.01093
BP	GO:0046651	lymphocyte proliferation	32/1233	306/18614	0.00708407	0.345194	0.331011	VSIG4/CD55/LGALS9C/MZB1/RAC2/ANXA1/CD86/CD38/FLT3/BST1/ZNF335/ATAD5/SDC4/MSN/ERBB2/PPP3CB/IL12A/IDO1/HLA-DPB1/NDFIP1/ARG1/TSPAN32/HLA-DPA1/TNFSF18/PLCL2/HPRT1/GPNMB/NCSTN/TNFSF8/EFNB1/TLR4/LGALS3	32	1.04575
BP	GO:0022407	regulation of cell-cell adhesion	47/1233	491/18614	0.00710256	0.345194	0.331011	IL4R/KLRK1/VSIG4/CD44/CD55/RHOA/LGALS9C/DUSP3/HLA-DRA/PTPN23/ANXA1/CD86/IFNG/TBX21/CYRIB/HLA-DQA2/SDC4/CD4/ERBB2/SMARCD3/IL12A/IDO1/PIEZO1/NLRP3/CD83/HLA-DPB1/NDFIP1/ARG1/TNF/TSPAN32/EMILIN2/HLA-DPA1/TNFSF18/GPNMB/RELA/MFSD2B/EFNB1/PLPP3/ACTB/ZDHHC2/MDK/KIFAP3/LAPTM5/LGALS3/TIGIT/CEACAM6/B2M	47	0.95723
BP	GO:0002495	antigen processing and presentation of peptide antigen via MHC class II	7/1233	35/18614	0.00719022	0.345194	0.331011	HLA-DRA/HLA-DQA2/HLA-DPB1/MARCHF8/HLA-DPA1/CTSS/B2M	7	2
BP	GO:0009119	ribonucleoside metabolic process	7/1233	35/18614	0.00719022	0.345194	0.331011	CDADC1/APOBEC3F/APOBEC3D/HPRT1/PGM2/ADK/APOBEC2	7	2
BP	GO:0018149	peptide cross-linking	7/1233	35/18614	0.00719022	0.345194	0.331011	ANXA1/FN1/TGM1/KRT10/KRT1/TGM2/CSTA	7	2
BP	GO:0043393	regulation of protein binding	23/1233	201/18614	0.00737679	0.348338	0.334026	MAPRE1/CDC42/TMC8/TMBIM6/MMP9/RALB/PPP2CA/SPAG8/PKD1/SMARCD3/ADD1/DDX11/DISC1/ANXA2/PLCL2/KRIT1/MITD1/DTX3L/LFNG/SUB1/ACTB/B2M/CTNNBIP1	23	1.14428
BP	GO:0033674	positive regulation of kinase activity	42/1233	430/18614	0.00755133	0.348338	0.334026	NRG1/XRCC5/CDC42/AGT/SPDYE6/RHOA/DAZAP2/SPDYE2B/DLG3/DRD4/EZH2/ACVR2B/CD86/FLT3/SPDYE2/CARD14/AXIN1/MAP2K1/IFNG/PDCD10/RALB/PPP2CA/MAP2K6/SDC4/EPHA1/CD4/PKD1/ERBB2/TEK/ACSL1/CALM1/ADORA1/TNF/S100A12/LILRA5/CALM2/CCNY/TLR4/HBEGF/TIE1/TLR3/MRE11	42	0.976744
BP	GO:0031099	regeneration	22/1233	190/18614	0.00755998	0.348338	0.334026	LCP1/LRIG2/KREMEN1/ANXA3/EZH2/ANXA1/CAPN3/FLT3/MAP2K1/CPQ/PTPRS/PNPT1/TNF/CERS2/IFRD1/CTNNA1/ADM/TNC/MUSTN1/INPP5F/MDK/NEFL	22	1.15789
BP	GO:1904407	positive regulation of nitric oxide metabolic process	8/1233	44/18614	0.00757675	0.348338	0.334026	AGT/KLRK1/TRPV1/IFNG/PTX3/TNF/TLR4/HBB	8	1.81818
BP	GO:2000516	positive regulation of CD4-positive, alpha-beta T cell activation	8/1233	44/18614	0.00757675	0.348338	0.334026	IL4R/CD55/HLA-DRA/ANXA1/CD86/IFNG/NLRP3/CD83	8	1.81818
BP	GO:0071900	regulation of protein serine/threonine kinase activity	37/1233	369/18614	0.00781928	0.349992	0.335612	AGT/SPDYE6/RHOA/DAZAP2/SPDYE2B/DRD4/EZH2/FLT3/SPDYE2/AXIN1/MAP2K1/GADD45A/IFNG/PDCD10/RALB/PPP2CA/MAP2K6/HTT/SPRY2/PKD1/ERBB2/ACSL1/CALM1/SLC8A1/MACROH2A1/TNF/CCNI/S100A12/IRAK3/CALM2/CCNY/PKIG/CBS/TLR4/ACTB/CDKN2D/FBXO7	37	1.00271
BP	GO:0006470	protein dephosphorylation	27/1233	249/18614	0.00801308	0.349992	0.335612	DUSP3/YWHAB/PTPN23/GNA12/PTPRS/PPP2CA/HTT/PPP3CB/CALM1/ADORA1/ENSA/TNF/DUSP2/PPP6C/SBF1/PPP1CC/GNAI2/ACP1/PPM1M/PPM1J/CALM2/LGALS3/PTPN7/RPAP2/TNS2/MTMR3/PDP2	27	1.08434
BP	GO:0032757	positive regulation of interleukin-8 production	10/1233	63/18614	0.00806014	0.349992	0.335612	CD58/TLR5/TNF/LAMTOR5/TLR8/CD14/RELA/TLR4/TLR3/NOD1	10	1.5873
BP	GO:1903514	release of sequestered calcium ion into cytosol by endoplasmic reticulum	7/1233	36/18614	0.00842671	0.349992	0.335612	GSTM2/FASLG/CCL3/CALM1/SLC8A1/SRI/CALM2	7	1.94444
BP	GO:0006388	tRNA splicing, via endonucleolytic cleavage and ligation	4/1233	13/18614	0.0084472	0.349992	0.335612	FAM98A/DDX1/TSEN2/FAM98B	4	3.07692
BP	GO:0051280	negative regulation of release of sequestered calcium ion into cytosol	4/1233	13/18614	0.0084472	0.349992	0.335612	GSTM2/CALM1/SRI/CALM2	4	3.07692
BP	GO:0071801	regulation of podosome assembly	4/1233	13/18614	0.0084472	0.349992	0.335612	LCP1/RHOA/MSN/TNF	4	3.07692
BP	GO:0090158	endoplasmic reticulum membrane organization	4/1233	13/18614	0.0084472	0.349992	0.335612	REEP5/RTN4/ARL6IP1/TMED2	4	3.07692
BP	GO:0106074	aminoacyl-tRNA metabolism involved in translational fidelity	4/1233	13/18614	0.0084472	0.349992	0.335612	AARS2/DTD1/TARS2/VARS2	4	3.07692
BP	GO:1903599	positive regulation of autophagy of mitochondrion	4/1233	13/18614	0.0084472	0.349992	0.335612	SLC25A5/VDAC1/HTT/FBXO7	4	3.07692
BP	GO:0002396	MHC protein complex assembly	5/1233	20/18614	0.00848834	0.349992	0.335612	HLA-DRA/HLA-DQA2/HLA-DPB1/HLA-DPA1/B2M	5	2.5
BP	GO:0002501	peptide antigen assembly with MHC protein complex	5/1233	20/18614	0.00848834	0.349992	0.335612	HLA-DRA/HLA-DQA2/HLA-DPB1/HLA-DPA1/B2M	5	2.5
BP	GO:1990182	exosomal secretion	5/1233	20/18614	0.00848834	0.349992	0.335612	SDC1/IFNG/SDC4/RAB7A/RAB11A	5	2.5
BP	GO:0043123	positive regulation of I-kappaB kinase/NF-kappaB signaling	22/1233	192/18614	0.00851592	0.349992	0.335612	RHOA/SLC20A1/FASLG/PIM2/IFIT5/LITAF/UBE2I/MIB2/CD4/NDFIP1/TNF/S100A12/VAPA/LAMTOR5/C18orf32/TRIM62/RELA/TLR4/DDX1/TRIM38/TLR3/NOD1	22	1.14583
BP	GO:1901021	positive regulation of calcium ion transmembrane transporter activity	8/1233	45/18614	0.00869283	0.354542	0.339975	GSTM2/AKAP5/HTT/PPP3CB/CALM1/CRACR2A/CALM2/VMP1	8	1.77778
BP	GO:0050670	regulation of lymphocyte proliferation	26/1233	239/18614	0.00878353	0.354542	0.339975	VSIG4/CD55/LGALS9C/MZB1/RAC2/ANXA1/CD86/CD38/BST1/ZNF335/ATAD5/SDC4/ERBB2/IL12A/IDO1/HLA-DPB1/NDFIP1/ARG1/TSPAN32/HLA-DPA1/TNFSF18/GPNMB/TNFSF8/EFNB1/TLR4/LGALS3	26	1.08787
BP	GO:0032878	regulation of establishment or maintenance of cell polarity	6/1233	28/18614	0.00890779	0.354542	0.339975	LLGL2/CYRIB/TEK/KIF20B/KRIT1/SHTN1	6	2.14286
BP	GO:0048679	regulation of axon regeneration	6/1233	28/18614	0.00890779	0.354542	0.339975	LRIG2/KREMEN1/MAP2K1/PTPRS/CERS2/INPP5F	6	2.14286
BP	GO:0034655	nucleobase-containing compound catabolic process	43/1233	447/18614	0.00895341	0.354542	0.339975	RNASE6/SLFN13/NSUN2/HNRNPC/VIM/HNRNPA0/EXOSC8/TARDBP/MLYCD/CDADC1/DERA/APOBEC3F/APOBEC3D/EIF3E/SAMD4A/SARM1/PRR5L/MOV10/TENT5A/VCP/NEIL1/IGF2BP2/NANOS1/GSPT1/DNASE1/PNPT1/NUDT11/FITM2/DNASE1L1/DFFB/HPRT1/FXR2/NRDE2/PDE8B/XRN2/UPF3B/RBM38/TBRG4/EDC4/SUPV3L1/PDE4B/PNRC1/APOBEC2	43	0.961969
BP	GO:0043370	regulation of CD4-positive, alpha-beta T cell differentiation	9/1233	55/18614	0.0095869	0.37226	0.356965	IL4R/HLA-DRA/ANXA1/CD86/IFNG/TBX21/NLRP3/CD83/TNFSF18	9	1.63636
BP	GO:0061462	protein localization to lysosome	9/1233	55/18614	0.0095869	0.37226	0.356965	RTN4/VPS53/LMBRD1/SZT2/RAB7A/MFSD1/LAMTOR5/LAPTM5/PXK	9	1.63636
BP	GO:0032943	mononuclear cell proliferation	32/1233	313/18614	0.00974536	0.37226	0.356965	VSIG4/CD55/LGALS9C/MZB1/RAC2/ANXA1/CD86/CD38/FLT3/BST1/ZNF335/ATAD5/SDC4/MSN/ERBB2/PPP3CB/IL12A/IDO1/HLA-DPB1/NDFIP1/ARG1/TSPAN32/HLA-DPA1/TNFSF18/PLCL2/HPRT1/GPNMB/NCSTN/TNFSF8/EFNB1/TLR4/LGALS3	32	1.02236
BP	GO:0044403	biological process involved in symbiotic interaction	32/1233	313/18614	0.00974536	0.37226	0.356965	CDC42/THOC1/SNX3/TAF11/CD55/CTSB/TARDBP/CXCR4/PGLYRP1/EEF1A1/CD86/FN1/CD4/CCL3/ZNF502/DDX39B/NAPEPLD/RAB7A/ITGA2/PTX3/ARG1/LAMP1/VAPA/VAMP8/TRIM62/FBXL2/SAP30/TRIM10/NECTIN2/TRIM38/BSG/SIGLEC1	32	1.02236
BP	GO:0002504	antigen processing and presentation of peptide or polysaccharide antigen via MHC class II	7/1233	37/18614	0.00981258	0.37226	0.356965	HLA-DRA/HLA-DQA2/HLA-DPB1/MARCHF8/HLA-DPA1/CTSS/B2M	7	1.89189
BP	GO:0120033	negative regulation of plasma membrane bounded cell projection assembly	7/1233	37/18614	0.00981258	0.37226	0.356965	ARHGAP24/GDI2/ABI3/CDK10/MAK/CAPZB/ARHGAP44	7	1.89189
BP	GO:2001222	regulation of neuron migration	8/1233	46/18614	0.00992732	0.373998	0.358632	LRIG2/SRGAP2/GNRH1/KIF20B/WDR62/MDK/SHTN1/PHACTR1	8	1.73913
BP	GO:0034341	response to type II interferon	17/1233	139/18614	0.0104952	0.387513	0.371591	CDC42/VIM/VAMP3/CD58/FASLG/IFNG/CCL3L1/NLRC5/PARP14/IFNGR1/CCL3/ARG1/TNF/HLA-DPA1/CDC42EP2/TLR4/TLR3	17	1.22302
BP	GO:0002833	positive regulation of response to biotic stimulus	33/1233	327/18614	0.0105395	0.387513	0.371591	XRCC5/KLRK1/TRIM56/RTN4/SARM1/NLRC5/KLRC4/PTPRS/TLR5/MAP2K6/POLR3D/IL12A/LY96/NLRP3/ARG1/TNF/LAMP1/IRF7/EMILIN2/IRAK3/TLR8/CD14/LY86/TRIM62/RELA/CTSS/TLR4/HMGB2/GPR108/NECTIN2/TLR3/NOD1/OASL	33	1.00917
BP	GO:0097734	extracellular exosome biogenesis	5/1233	21/18614	0.0105445	0.387513	0.371591	SDC1/IFNG/SDC4/RAB7A/RAB11A	5	2.38095
BP	GO:0050727	regulation of inflammatory response	40/1233	414/18614	0.0106467	0.387513	0.371591	AGT/SETD4/LPL/PGLYRP1/ANXA1/CST7/TNFAIP6/BST1/PLA2G7/MMP9/IFNG/FANCA/CCL3/TEK/NAPEPLD/IDO1/ITGA2/DNASE1/NLRP3/NDFIP1/ADORA1/TNF/S100A12/TNFSF18/LILRA5/VAMP8/KRT1/FBXL2/RELA/PLCG1/TNC/TLR4/MDK/PTGES/PSMA1/TLR3/SERPINF1/FFAR3/CNR1/NLRP2	40	0.966184
BP	GO:0034205	amyloid-beta formation	9/1233	56/18614	0.0107696	0.387513	0.371591	RTN4/RTN3/IFNG/IFNGR1/RTN1/TNF/NCSTN/RELA/TMED10	9	1.60714
BP	GO:0032944	regulation of mononuclear cell proliferation	26/1233	243/18614	0.0107728	0.387513	0.371591	VSIG4/CD55/LGALS9C/MZB1/RAC2/ANXA1/CD86/CD38/BST1/ZNF335/ATAD5/SDC4/ERBB2/IL12A/IDO1/HLA-DPB1/NDFIP1/ARG1/TSPAN32/HLA-DPA1/TNFSF18/GPNMB/TNFSF8/EFNB1/TLR4/LGALS3	26	1.06996
BP	GO:0006643	membrane lipid metabolic process	23/1233	208/18614	0.0109503	0.387513	0.371591	PIGQ/GLB1/CERS4/PSAP/B3GNT5/GLTP/DEGS1/GLA/PPP2CA/HACD3/CERS2/VAPA/PIGU/HEXB/PLPP3/SUMF1/CYP1B1/PIGK/PPT1/CREM/GAL3ST4/ITGB8/ST3GAL2	23	1.10577
BP	GO:0015837	amine transport	14/1233	107/18614	0.0109722	0.387513	0.371591	ARL6IP5/AGT/DRD4/SYT2/AQP9/GABBR1/ARL6IP1/ARG1/ADORA1/TNF/RAB3A/FFAR3/CNR1/SDHD	14	1.30841
BP	GO:0000394	RNA splicing, via endonucleolytic cleavage and ligation	4/1233	14/18614	0.0112147	0.387513	0.371591	FAM98A/DDX1/TSEN2/FAM98B	4	2.85714
BP	GO:0002829	negative regulation of type 2 immune response	4/1233	14/18614	0.0112147	0.387513	0.371591	ANXA1/TBX21/NDFIP1/ARG1	4	2.85714
BP	GO:0046131	pyrimidine ribonucleoside metabolic process	4/1233	14/18614	0.0112147	0.387513	0.371591	CDADC1/APOBEC3F/APOBEC3D/APOBEC2	4	2.85714
BP	GO:0046133	pyrimidine ribonucleoside catabolic process	4/1233	14/18614	0.0112147	0.387513	0.371591	CDADC1/APOBEC3F/APOBEC3D/APOBEC2	4	2.85714
BP	GO:0002701	negative regulation of production of molecular mediator of immune response	8/1233	47/18614	0.0112873	0.387513	0.371591	THOC1/TMBIM6/TBX21/NDFIP1/TGFB3/ARG1/TNF/IRAK3	8	1.70213
BP	GO:0032388	positive regulation of intracellular transport	22/1233	197/18614	0.0113403	0.387513	0.371591	MFF/UBE2D3/TARDBP/PTPN23/RAC2/PCNT/IFNG/PRR5L/PDCD10/AKAP5/MSN/KHDRBS1/ERBB2/ANXA2/KIF20B/NRDE2/MLC1/NUMA1/RAPGEF3/ZDHHC2/PLK3/SLC35D3	22	1.11675
BP	GO:1902229	regulation of intrinsic apoptotic signaling pathway in response to DNA damage	7/1233	38/18614	0.0113575	0.387513	0.371591	CD44/HNRNPK/ATAD5/TPT1/CCAR2/RAD9A/CDKN2D	7	1.84211
BP	GO:0051047	positive regulation of secretion	32/1233	317/18614	0.0116033	0.393423	0.377259	CD177/AGT/IL4R/C2CD2L/SELENOT/TRPV1/PTPN23/GPR68/CD38/SDC1/SERP1/IFNG/SCAMP5/GPR27/MAP2K6/GABBR1/SDC4/GLUL/PPP3CB/RAB7A/TGFB3/ADORA1/LAMP1/RAB3A/ANXA2/SRI/GNAI2/VAMP8/TLR4/SLC4A8/PTGES/TMED10	32	1.00946
BP	GO:0015931	nucleobase-containing compound transport	24/1233	221/18614	0.0117203	0.394922	0.378696	SLC25A5/NSUN2/THOC1/SLC35D2/TOMM20/MCM3AP/NOL6/NUP42/RFTN2/XPO5/IGF2BP2/KHDRBS1/DDX39B/NUP188/ADORA1/PNPT1/DDX19B/SLBP/NRDE2/UPF3B/NDC1/CETN2/NUP43/SLC35D3	24	1.08597
BP	GO:0048678	response to axon injury	12/1233	87/18614	0.0119622	0.400586	0.384127	LRIG2/KREMEN1/MAP2K1/SARM1/PTPRS/ARG1/CERS2/CTNNA1/TNC/RANGAP1/INPP5F/NEFL	12	1.37931
BP	GO:0043388	positive regulation of DNA binding	9/1233	57/18614	0.0120584	0.40133	0.384841	DAZAP2/MMP9/IFNG/CALM1/ITGA2/LAMTOR5/CALM2/GTF2B/HMGB2	9	1.57895
BP	GO:0006809	nitric oxide biosynthetic process	11/1233	77/18614	0.0122615	0.403143	0.386579	AGT/KLRK1/TRPV1/IFNG/GLA/PTX3/TNF/CYB5R3/TLR4/CYP1B1/HBB	11	1.42857
BP	GO:0032729	positive regulation of type II interferon production	11/1233	77/18614	0.0122615	0.403143	0.386579	KLRK1/CYRIB/IL12A/HLA-DPB1/TNF/HLA-DPA1/TLR8/CD14/TLR4/TLR3/PDE4B	11	1.42857
BP	GO:0048193	Golgi vesicle transport	30/1233	294/18614	0.0123423	0.403355	0.386783	SNX3/GBF1/ARF4/ARF3/VAMP3/SEC31B/RAB31/SNX2/AP3S1/GOLGA7/RNF139/COG7/ERGIC1/BET1/VCP/HTT/GOSR2/SNX12/TMED2/PPP6C/LAMP1/VAPA/CTAGE15/ANK1/GABARAPL2/PLPP3/LAPTM5/TMED10/TBC1D14/ANKFY1	30	1.02041
BP	GO:0051952	regulation of amine transport	13/1233	98/18614	0.0124947	0.405044	0.388402	ARL6IP5/AGT/DRD4/SYT2/GABBR1/ARL6IP1/ARG1/ADORA1/TNF/RAB3A/FFAR3/CNR1/SDHD	13	1.32653
BP	GO:1902003	regulation of amyloid-beta formation	8/1233	48/18614	0.0127799	0.405044	0.388402	RTN4/RTN3/IFNG/IFNGR1/RTN1/TNF/RELA/TMED10	8	1.66667
BP	GO:1902106	negative regulation of leukocyte differentiation	14/1233	109/18614	0.0128071	0.405044	0.388402	IL4R/PGLYRP1/GPR68/ANXA1/TNFAIP6/TBX21/ERBB2/CCL3/TNFSF18/ID2/TLR4/MDK/TLR3/FBXO7	14	1.2844
BP	GO:0051384	response to glucocorticoid	17/1233	142/18614	0.0128287	0.405044	0.388402	GLB1/RHOA/ANXA3/ANXA1/FLT3/SDC1/ALPL/ARG1/TNF/FOSL1/ADM/MDK/LCAT/CYP1B1/NEFL/DDIT4/SERPINF1	17	1.19718
BP	GO:0050867	positive regulation of cell activation	38/1233	394/18614	0.0128883	0.405044	0.388402	CD177/IL4R/KLRK1/CD55/RHOA/HLA-DRA/ANXA1/CAPN3/CD86/CD38/BST1/ZNF335/IFNG/PLEK/TBX21/IL15RA/CYRIB/ATAD5/HLA-DQA2/CD4/CCL3/SMARCD3/IL12A/NLRP3/CD83/HLA-DPB1/TNF/LAMP1/HLA-DPA1/LILRA5/VAMP8/SH3KBP1/EFNB1/TLR4/ACTB/NECTIN2/MDK/B2M	38	0.964467
BP	GO:0003085	negative regulation of systemic arterial blood pressure	5/1233	22/18614	0.0129166	0.405044	0.388402	PRCP/TRPV1/KCNK6/ADORA1/TNF	5	2.27273
BP	GO:0032069	regulation of nuclease activity	5/1233	22/18614	0.0129166	0.405044	0.388402	TMBIM6/NEIL1/DDX11/HMGB2/OASL	5	2.27273
BP	GO:0044782	cilium organization	38/1233	396/18614	0.0138897	0.42078	0.403492	MAPRE1/GBF1/EHD4/KLC3/ARF4/CEP250/ZMYND10/PTPN23/PCNT/IFT52/IFT172/GDI2/SPAG6/KIF19/DNHD1/HTT/ODAD4/CROCC/DISC1/MKS1/STK36/CFAP157/CFAP70/CDK10/MAK/CEP78/CBY1/CFAP73/NECTIN2/KIFAP3/LRGUK/CLUAP1/DNAH8/HYLS1/TXNDC15/CEP164/BBS10/RABEP2	38	0.959596
BP	GO:0072593	reactive oxygen species metabolic process	25/1233	237/18614	0.0144245	0.42078	0.403492	PRCP/CD177/FOXM1/AGT/GBF1/RHOA/ARF4/VDAC1/RAC2/BST1/HBD/GADD45A/RNF41/TNF/PRDX3/GNAI2/PXDN/CBS/TLR4/SH3PXD2A/CYP1B1/DDIT4/GRB2/CYB5R4/HBB	25	1.05485
BP	GO:0044270	cellular nitrogen compound catabolic process	45/1233	486/18614	0.0144436	0.42078	0.403492	RNASE6/SLFN13/NSUN2/HNRNPC/VIM/HNRNPA0/EXOSC8/TARDBP/MLYCD/CDADC1/DERA/APOBEC3F/APOBEC3D/EIF3E/SAMD4A/SARM1/PRR5L/MOV10/TENT5A/VCP/NEIL1/IGF2BP2/NANOS1/GSPT1/IDO1/DNASE1/PNPT1/NUDT11/CYP2D6/FITM2/DNASE1L1/DFFB/HPRT1/FXR2/NRDE2/PDE8B/XRN2/UPF3B/RBM38/TBRG4/EDC4/SUPV3L1/PDE4B/PNRC1/APOBEC2	45	0.925926
BP	GO:0001325	formation of extrachromosomal circular DNA	4/1233	15/18614	0.0145043	0.42078	0.403492	XRCC5/RTEL1/SLX4/WRN	4	2.66667
BP	GO:0006271	DNA strand elongation involved in DNA replication	4/1233	15/18614	0.0145043	0.42078	0.403492	POLE3/LIG1/POLE/GINS1	4	2.66667
BP	GO:0010649	regulation of cell communication by electrical coupling	4/1233	15/18614	0.0145043	0.42078	0.403492	CALM1/SLC8A1/SRI/CALM2	4	2.66667
BP	GO:0010889	regulation of sequestering of triglyceride	4/1233	15/18614	0.0145043	0.42078	0.403492	PLIN3/LPL/FITM2/FITM1	4	2.66667
BP	GO:0032239	regulation of nucleobase-containing compound transport	4/1233	15/18614	0.0145043	0.42078	0.403492	NSUN2/KHDRBS1/ADORA1/NRDE2	4	2.66667
BP	GO:0050966	detection of mechanical stimulus involved in sensory perception of pain	4/1233	15/18614	0.0145043	0.42078	0.403492	CXCR4/ITGA2/TNF/PHF24	4	2.66667
BP	GO:0051284	positive regulation of sequestering of calcium ion	4/1233	15/18614	0.0145043	0.42078	0.403492	GSTM2/CALM1/SRI/CALM2	4	2.66667
BP	GO:0051956	negative regulation of amino acid transport	4/1233	15/18614	0.0145043	0.42078	0.403492	ARL6IP5/GABBR1/ADORA1/TNF	4	2.66667
BP	GO:0090656	t-circle formation	4/1233	15/18614	0.0145043	0.42078	0.403492	XRCC5/RTEL1/SLX4/WRN	4	2.66667
BP	GO:0090737	telomere maintenance via telomere trimming	4/1233	15/18614	0.0145043	0.42078	0.403492	XRCC5/RTEL1/SLX4/WRN	4	2.66667
BP	GO:1903543	positive regulation of exosomal secretion	4/1233	15/18614	0.0145043	0.42078	0.403492	SDC1/IFNG/SDC4/RAB7A	4	2.66667
BP	GO:0019886	antigen processing and presentation of exogenous peptide antigen via MHC class II	6/1233	31/18614	0.0147035	0.422046	0.404706	HLA-DRA/HLA-DQA2/HLA-DPB1/HLA-DPA1/CTSS/B2M	6	1.93548
BP	GO:0070570	regulation of neuron projection regeneration	6/1233	31/18614	0.0147035	0.422046	0.404706	LRIG2/KREMEN1/MAP2K1/PTPRS/CERS2/INPP5F	6	1.93548
BP	GO:0007212	dopamine receptor signaling pathway	7/1233	40/18614	0.0149625	0.423149	0.405763	SULT1A3/DRD4/GNA14/GNB1/ADCY5/NCSTN/GNA15	7	1.75
BP	GO:1901186	positive regulation of ERBB signaling pathway	7/1233	40/18614	0.0149625	0.423149	0.405763	AGT/RTN4/MMP9/FASLG/RALB/ADORA1/HBEGF	7	1.75
BP	GO:0031122	cytoplasmic microtubule organization	9/1233	59/18614	0.014976	0.423149	0.405763	RHOA/AXIN1/IFT172/KIF19/FSD1/RAB11A/NUMA1/TUBGCP6/PLK3	9	1.52542
BP	GO:0007163	establishment or maintenance of cell polarity	24/1233	226/18614	0.0151076	0.424656	0.407209	MAPRE1/CDC42/GBF1/CAP1/RHOA/ARF4/DLG3/FGF13/LLGL2/CYRIB/HTT/MSN/SPRY2/PKD1/TEK/KIF20B/KRIT1/SLC9A6/CTNNA1/ANK1/NUMA1/ACTB/SHTN1/MPP7	24	1.06195
BP	GO:0022406	membrane docking	12/1233	90/18614	0.0154238	0.43131	0.413589	SNX3/VAMP3/PLEK/RALB/MSN/CALM1/RAB7A/SNPH/PACS2/RAB3A/VAMP8/VMP1	12	1.33333
BP	GO:0042886	amide transport	34/1233	349/18614	0.0156298	0.434828	0.416963	ARL6IP5/C2CD2L/SELENOT/TRPV1/PSAP/GPR68/ANXA1/ACVR2B/CD38/GLTP/SERP1/IFNG/AQP9/GPR27/GABBR1/GLUL/EXOC3L1/PPP3CB/ARL6IP1/ADORA1/ENSA/TNF/SLC38A7/ABCB9/RAB3A/SRI/VAPA/FOLR2/ADCY5/SLC16A10/SLC25A22/FFAR3/CYB5R4/CNR1	34	0.974212
BP	GO:0002831	regulation of response to biotic stimulus	43/1233	463/18614	0.0157551	0.436079	0.418162	XRCC5/KLRK1/VSIG4/CD55/TRIM56/RTN4/APOBEC3F/SARM1/NLRC5/KLRC4/PTPRS/TLR5/MAP2K6/PARP14/POLR3D/IL12A/LY96/STAT2/NLRP3/ARG1/TNF/LAMP1/PCBP2/IRF7/TSPAN32/EMILIN2/IRAK3/DTX3L/TLR8/CD14/LY86/TRIM62/HTRA1/RELA/CTSS/TLR4/HMGB2/GPR108/NECTIN2/TRIM38/TLR3/NOD1/OASL	43	0.928726
BP	GO:0045089	positive regulation of innate immune response	30/1233	300/18614	0.0159948	0.440465	0.422368	XRCC5/KLRK1/TRIM56/RTN4/SARM1/NLRC5/KLRC4/PTPRS/TLR5/MAP2K6/POLR3D/IL12A/LY96/NLRP3/TNF/LAMP1/IRF7/IRAK3/TLR8/CD14/TRIM62/RELA/CTSS/TLR4/HMGB2/GPR108/NECTIN2/TLR3/NOD1/OASL	30	1
BP	GO:0043457	regulation of cellular respiration	8/1233	50/18614	0.0161905	0.441374	0.423239	RHOA/OPN3/IFNG/COX7A2L/VCP/PNPT1/TNF/AK4	8	1.6
BP	GO:0045776	negative regulation of blood pressure	8/1233	50/18614	0.0161905	0.441374	0.423239	PRCP/SCPEP1/TRPV1/KCNK6/ADORA1/TNF/FFAR3/CNR1	8	1.6
BP	GO:0002224	toll-like receptor signaling pathway	10/1233	70/18614	0.0165138	0.447132	0.428761	SARM1/TLR5/LY96/IRF7/IRAK3/TLR8/CTSS/TLR4/GPR108/TLR3	10	1.42857
BP	GO:0045620	negative regulation of lymphocyte differentiation	9/1233	60/18614	0.0166154	0.447132	0.428761	IL4R/PGLYRP1/ANXA1/TBX21/ERBB2/TNFSF18/ID2/MDK/FBXO7	9	1.5
BP	GO:0007029	endoplasmic reticulum organization	12/1233	91/18614	0.0167314	0.447132	0.428761	RETREG2/REEP5/RTN4/SEC31B/RTN3/ARL6IP1/TMED2/RTN1/EMC7/MMGT1/SHTN1/EMC9	12	1.31868
BP	GO:0030901	midbrain development	12/1233	91/18614	0.0167314	0.447132	0.428761	CDC42/RHOA/YWHAQ/ATP5PB/CALM1/MAPKAP1/HSPA5/CALM2/BASP1/OTX1/ACTB/CASP5	12	1.31868
BP	GO:1903532	positive regulation of secretion by cell	29/1233	289/18614	0.0168963	0.448394	0.429971	CD177/AGT/IL4R/C2CD2L/SELENOT/PTPN23/GPR68/CD38/SDC1/SERP1/IFNG/SCAMP5/GPR27/MAP2K6/GABBR1/SDC4/GLUL/PPP3CB/RAB7A/TGFB3/LAMP1/RAB3A/ANXA2/SRI/VAMP8/TLR4/SLC4A8/PTGES/TMED10	29	1.00346
BP	GO:0051281	positive regulation of release of sequestered calcium ion into cytosol	7/1233	41/18614	0.0170408	0.448394	0.429971	GSTM2/CAPN3/HTT/CALM1/SRI/CALM2/PLCG1	7	1.70732
BP	GO:0097237	cellular response to toxic substance	15/1233	124/18614	0.0171011	0.448394	0.429971	SELENOF/SRXN1/GSTM1/SELENOT/GSR/GSTM2/ALDH1A1/MGST1/HBD/TNF/PRDX3/PXDN/ESD/PTGES/HBB	15	1.20968
BP	GO:0071353	cellular response to interleukin-4	6/1233	32/18614	0.0171092	0.448394	0.429971	IL4R/NFIL3/PARP14/ARG1/HSPA5/TUBA1B	6	1.875
BP	GO:0006399	tRNA metabolic process	21/1233	193/18614	0.017212	0.448918	0.430474	SLFN13/NSUN2/NSUN6/TPRKB/EXOSC8/AARS2/DTD1/PARS2/TARS2/METTL2B/RARS1/ELP4/FAM98A/BRF1/VARS2/DPH3/HARS2/TRMU/DDX1/TSEN2/FAM98B	21	1.08808
BP	GO:0072665	protein localization to vacuole	11/1233	81/18614	0.0175236	0.454858	0.43617	RTN4/PTPN23/UBAP1/VPS53/LMBRD1/SZT2/RAB7A/MFSD1/LAMTOR5/LAPTM5/PXK	11	1.35802
BP	GO:0051607	defense response to virus	30/1233	303/18614	0.0181208	0.458452	0.439615	RNASE6/SLFN13/TRIM56/APOBEC3F/APOBEC3D/POLR3A/IFNG/MOV10/NLRC5/IFIT5/PTPRS/POLR3D/STAT2/PCBP2/IRF7/TSPAN32/DTX3L/TLR8/VAMP8/IRF9/HTRA1/RELA/BNIP3L/DDX1/MX1/TRIM38/DDIT4/TLR3/ABCF3/OASL	30	0.990099
BP	GO:0051701	biological process involved in interaction with host	22/1233	206/18614	0.0182801	0.458452	0.439615	THOC1/SNX3/CD55/CTSB/CXCR4/PGLYRP1/CD86/CD4/ZNF502/DDX39B/RAB7A/ITGA2/PTX3/LAMP1/VAPA/VAMP8/TRIM62/TRIM10/NECTIN2/TRIM38/BSG/SIGLEC1	22	1.06796
BP	GO:0001732	formation of cytoplasmic translation initiation complex	4/1233	16/18614	0.0183446	0.458452	0.439615	EIF3E/EIF3H/EIF3L/EIF3M	4	2.5
BP	GO:0045869	negative regulation of single stranded viral RNA replication via double stranded DNA intermediate	4/1233	16/18614	0.0183446	0.458452	0.439615	APOBEC3F/APOBEC3D/MORC2/SETDB1	4	2.5
BP	GO:0046135	pyrimidine nucleoside catabolic process	4/1233	16/18614	0.0183446	0.458452	0.439615	CDADC1/APOBEC3F/APOBEC3D/APOBEC2	4	2.5
BP	GO:0047484	regulation of response to osmotic stress	4/1233	16/18614	0.0183446	0.458452	0.439615	TIFAB/MICU1/LETM1/MLC1	4	2.5
BP	GO:0002526	acute inflammatory response	14/1233	114/18614	0.0184347	0.458452	0.439615	PRCP/TRPV1/CD163/FN1/SERPINA1/DNASE1/NLRP3/ADORA1/TNF/B4GALT1/PTGES/FFAR3/CNR1/CTNNBIP1	14	1.22807
BP	GO:0046634	regulation of alpha-beta T cell activation	14/1233	114/18614	0.0184347	0.458452	0.439615	IL4R/CD55/RHOA/LGALS9C/HLA-DRA/ANXA1/CD86/IFNG/TBX21/IL12A/NLRP3/CD83/NDFIP1/TNFSF18	14	1.22807
BP	GO:0002082	regulation of oxidative phosphorylation	5/1233	24/18614	0.0186858	0.458452	0.439615	RHOA/COX7A2L/VCP/TNF/AK4	5	2.08333
BP	GO:0006213	pyrimidine nucleoside metabolic process	5/1233	24/18614	0.0186858	0.458452	0.439615	CDADC1/APOBEC3F/APOBEC3D/ERH/APOBEC2	5	2.08333
BP	GO:0098581	detection of external biotic stimulus	5/1233	24/18614	0.0186858	0.458452	0.439615	PGLYRP1/LY96/C4B/TLR4/NOD1	5	2.08333
BP	GO:0140546	defense response to symbiont	30/1233	304/18614	0.0188773	0.458452	0.439615	RNASE6/SLFN13/TRIM56/APOBEC3F/APOBEC3D/POLR3A/IFNG/MOV10/NLRC5/IFIT5/PTPRS/POLR3D/STAT2/PCBP2/IRF7/TSPAN32/DTX3L/TLR8/VAMP8/IRF9/HTRA1/RELA/BNIP3L/DDX1/MX1/TRIM38/DDIT4/TLR3/ABCF3/OASL	30	0.986842
BP	GO:0006446	regulation of translational initiation	11/1233	82/18614	0.0190682	0.458452	0.439615	PAIP2/EIF2B5/EIF3E/EIF3H/EIF4H/KHDRBS1/BZW1/TMED2/TNF/EIF4B/DDX1	11	1.34146
BP	GO:0050848	regulation of calcium-mediated signaling	11/1233	82/18614	0.0190682	0.458452	0.439615	BST1/PLEK/AKAP5/HTT/CD4/PPP3CB/CCL3/CALM1/TNF/TMBIM4/CALM2	11	1.34146
BP	GO:0002790	peptide secretion	25/1233	243/18614	0.0191449	0.458452	0.439615	C2CD2L/SELENOT/TRPV1/GPR68/ANXA1/ACVR2B/CD38/SERP1/IFNG/GPR27/GABBR1/GLUL/EXOC3L1/PPP3CB/ADORA1/ENSA/TNF/RAB3A/SRI/ADCY5/SLC16A10/SLC25A22/FFAR3/CYB5R4/CNR1	25	1.02881
BP	GO:0003158	endothelium development	16/1233	137/18614	0.019167	0.458452	0.439615	NRG1/BTG1/RHOA/CXCR4/ACVR2B/S1PR2/PDCD10/PTPRS/MSN/ADD1/TNF/KRIT1/RHOB/RAPGEF3/TIE1/HEY1	16	1.16788
BP	GO:0045622	regulation of T-helper cell differentiation	7/1233	42/18614	0.0193147	0.458452	0.439615	IL4R/HLA-DRA/ANXA1/CD86/TBX21/NLRP3/TNFSF18	7	1.66667
BP	GO:0032465	regulation of cytokinesis	12/1233	93/18614	0.0195947	0.458452	0.439615	RAB11FIP3/CDC42/RHOA/CALM1/ZFYVE26/FSD1/KIF20B/RAB11A/CALM2/KLHL21/CETN2/PLK3	12	1.29032
BP	GO:0061912	selective autophagy	12/1233	93/18614	0.0195947	0.458452	0.439615	SLC25A5/RETREG2/VDAC1/MAP1LC3B/RNF41/HTT/PJVK/RAB7A/PEX2/ATG2A/RNF213/NOD1	12	1.29032
BP	GO:1903707	negative regulation of hemopoiesis	14/1233	115/18614	0.0197558	0.458452	0.439615	IL4R/PGLYRP1/GPR68/ANXA1/TNFAIP6/TBX21/ERBB2/CCL3/TNFSF18/ID2/TLR4/MDK/TLR3/FBXO7	14	1.21739
BP	GO:1990748	cellular detoxification	14/1233	115/18614	0.0197558	0.458452	0.439615	SELENOF/SRXN1/GSTM1/SELENOT/GSR/GSTM2/ALDH1A1/MGST1/HBD/PRDX3/PXDN/ESD/PTGES/HBB	14	1.21739
BP	GO:0042130	negative regulation of T cell proliferation	10/1233	72/18614	0.0198326	0.458452	0.439615	VSIG4/LGALS9C/CD86/SDC4/ERBB2/IDO1/NDFIP1/ARG1/TSPAN32/GPNMB	10	1.38889
BP	GO:0046635	positive regulation of alpha-beta T cell activation	10/1233	72/18614	0.0198326	0.458452	0.439615	IL4R/CD55/RHOA/HLA-DRA/ANXA1/CD86/IFNG/IL12A/NLRP3/CD83	10	1.38889
BP	GO:0098876	vesicle-mediated transport to the plasma membrane	17/1233	149/18614	0.0198564	0.458452	0.439615	RAB11FIP3/SNX3/C2CD6/EHD4/VAMP3/PTPN23/RAB31/GOLGA7/VPS53/AKAP5/SNX12/RAB7A/RAB11A/CMTM6/INPP5F/ZDHHC2/ARHGAP44	17	1.14094
BP	GO:0050767	regulation of neurogenesis	36/1233	381/18614	0.0201822	0.458452	0.439615	XRCC5/RTN4/EEF2K/CXCR4/EZH2/FGF13/SEMA4C/FN1/ZNF335/MAP2K1/IFNG/CYFIP1/PTPRS/SMARCD3/DLX2/DISC1/TNF/CERS2/ANXA2/IFRD1/PPP1CC/WDR62/CTNNA1/PLXNA3/ID2/RHEB/TGM2/HMGB2/MDK/KIFAP3/SHTN1/NEFL/B2M/SERPINF1/LIMK1/HEY1	36	0.944882
BP	GO:0006890	retrograde vesicle-mediated transport, Golgi to endoplasmic reticulum	8/1233	52/18614	0.0202131	0.458452	0.439615	GBF1/ARF4/ARF3/COG7/ERGIC1/HTT/PLPP3/TMED10	8	1.53846
BP	GO:0046638	positive regulation of alpha-beta T cell differentiation	8/1233	52/18614	0.0202131	0.458452	0.439615	IL4R/RHOA/HLA-DRA/ANXA1/CD86/IFNG/NLRP3/CD83	8	1.53846
BP	GO:0051496	positive regulation of stress fiber assembly	8/1233	52/18614	0.0202131	0.458452	0.439615	CDC42/RHOA/SDC4/EPHA1/TGFB3/GPR65/RAPGEF3/LIMK1	8	1.53846
BP	GO:0032233	positive regulation of actin filament bundle assembly	9/1233	62/18614	0.0202817	0.458452	0.439615	CDC42/RHOA/PLEK/SDC4/EPHA1/TGFB3/GPR65/RAPGEF3/LIMK1	9	1.45161
BP	GO:0032481	positive regulation of type I interferon production	9/1233	62/18614	0.0202817	0.458452	0.439615	TRIM56/POLR3A/POLR3D/IRF7/TLR8/CD14/TLR4/HMGB2/TLR3	9	1.45161
BP	GO:0045428	regulation of nitric oxide biosynthetic process	9/1233	62/18614	0.0202817	0.458452	0.439615	AGT/KLRK1/TRPV1/IFNG/GLA/PTX3/TNF/TLR4/HBB	9	1.45161
BP	GO:0046209	nitric oxide metabolic process	11/1233	83/18614	0.0207114	0.464294	0.445218	AGT/KLRK1/TRPV1/IFNG/GLA/PTX3/TNF/CYB5R3/TLR4/CYP1B1/HBB	11	1.3253
BP	GO:0051851	modulation by host of symbiont process	11/1233	83/18614	0.0207114	0.464294	0.445218	CDC42/TAF11/TARDBP/EEF1A1/CCL3/ZNF502/NAPEPLD/PTX3/VAPA/FBXL2/SAP30	11	1.3253
BP	GO:1902105	regulation of leukocyte differentiation	31/1233	319/18614	0.0209034	0.466015	0.446868	IL4R/RHOA/HLA-DRA/PGLYRP1/GPR68/ANXA1/CD86/TNFAIP6/RNF41/IFNG/TBX21/FANCA/IL15RA/CD4/ERBB2/CCL3/SMARCD3/NLRP3/CD83/NDFIP1/TNF/IRF7/TNFSF18/EVI2B/ID2/TLR4/ACTB/MDK/TLR3/FBXO7/CTNNBIP1	31	0.971787
BP	GO:0001906	cell killing	21/1233	197/18614	0.0211591	0.466015	0.446868	KLRK1/CD55/HLA-DRA/CLEC2A/PGLYRP1/IFNG/CTSH/CYRIB/KLRC4/H2BC12/PPP3CB/IL12A/DNASE1/ARG1/LAMP1/S100A12/GNLY/HPRT1/NECTIN2/LYZ/B2M	21	1.06599
BP	GO:0006979	response to oxidative stress	40/1233	434/18614	0.0215824	0.466015	0.446868	ARL6IP5/SRXN1/BTG1/TLDC2/GSKIP/GSR/EZH2/ANXA1/CD38/SDC1/MGST1/MMP9/PRR5L/ZNF277/PDCD10/PJVK/NEIL1/STAU1/SLC8A1/MACROH2A1/ARG1/PNPT1/TNF/PRDX3/FOSL1/MAPKAP1/ANKZF1/KRT1/RHOB/TXNIP/RELA/PXDN/TLR4/CYP1B1/ADPRS/WRN/FBXO7/PLK3/HBB/ERCC3	40	0.921659
BP	GO:0046637	regulation of alpha-beta T cell differentiation	10/1233	73/18614	0.0216636	0.466015	0.446868	IL4R/RHOA/HLA-DRA/ANXA1/CD86/IFNG/TBX21/NLRP3/CD83/TNFSF18	10	1.36986
BP	GO:0032735	positive regulation of interleukin-12 production	7/1233	43/18614	0.0217924	0.466015	0.446868	IFNG/IDO1/RELA/TLR4/MDK/LAPTM5/TLR3	7	1.62791
BP	GO:0002703	regulation of leukocyte mediated immunity	25/1233	246/18614	0.0219211	0.466015	0.446868	CD177/IL4R/THOC1/KLRK1/CD55/HLA-DRA/RAC2/TBX21/CYRIB/KLRC4/ATAD5/PPP3CB/IL12A/DNASE1/NLRP3/NDFIP1/ARG1/TNF/LAMP1/VAMP8/TLR4/DDX1/NECTIN2/TLR3/B2M	25	1.01626
BP	GO:0043254	regulation of protein-containing complex assembly	38/1233	409/18614	0.0220437	0.466015	0.446868	NRG1/MAPRE1/CDC42/SPIDR/LCP1/RHOA/TMC8/IFNG/PLEK/CYFIP1/RALB/PRRT2/CYRIB/PPP2CA/VCP/ARPC3/MSN/ADD1/PIEZO1/TNF/RAB3A/TMOD4/CAPZA2/TNFSF18/HSPA5/VDAC2/FBXL2/CDC42EP2/NUMA1/TLR4/LCAT/LGALS3/CAPZB/GRB2/ARPC5/MPP7/BBS10/CTNNBIP1	38	0.929095
BP	GO:0009164	nucleoside catabolic process	5/1233	25/18614	0.0221167	0.466015	0.446868	CDADC1/DERA/APOBEC3F/APOBEC3D/APOBEC2	5	2
BP	GO:0060333	type II interferon-mediated signaling pathway	5/1233	25/18614	0.0221167	0.466015	0.446868	IFNG/NLRC5/PARP14/IFNGR1/ARG1	5	2
BP	GO:2001057	reactive nitrogen species metabolic process	11/1233	84/18614	0.0224564	0.466015	0.446868	AGT/KLRK1/TRPV1/IFNG/GLA/PTX3/TNF/CYB5R3/TLR4/CYP1B1/HBB	11	1.30952
BP	GO:0022409	positive regulation of cell-cell adhesion	31/1233	321/18614	0.0225863	0.466015	0.446868	IL4R/KLRK1/CD44/CD55/RHOA/HLA-DRA/PTPN23/ANXA1/CD86/IFNG/CYRIB/HLA-DQA2/CD4/SMARCD3/IL12A/PIEZO1/NLRP3/CD83/HLA-DPB1/TNF/EMILIN2/HLA-DPA1/RELA/MFSD2B/EFNB1/PLPP3/ACTB/MDK/KIFAP3/CEACAM6/B2M	31	0.965732
BP	GO:0015833	peptide transport	26/1233	259/18614	0.0226558	0.466015	0.446868	C2CD2L/SELENOT/TRPV1/GPR68/ANXA1/ACVR2B/CD38/SERP1/IFNG/GPR27/GABBR1/GLUL/EXOC3L1/PPP3CB/ADORA1/ENSA/TNF/ABCB9/RAB3A/SRI/ADCY5/SLC16A10/SLC25A22/FFAR3/CYB5R4/CNR1	26	1.00386
BP	GO:0034121	regulation of toll-like receptor signaling pathway	6/1233	34/18614	0.0227033	0.466015	0.446868	SARM1/TLR5/IRF7/IRAK3/GPR108/TLR3	6	1.76471
BP	GO:0090075	relaxation of muscle	6/1233	34/18614	0.0227033	0.466015	0.446868	TIFAB/GSTM2/SLC8A1/ADORA1/SRI/PDE4B	6	1.76471
BP	GO:2000515	negative regulation of CD4-positive, alpha-beta T cell activation	6/1233	34/18614	0.0227033	0.466015	0.446868	IL4R/LGALS9C/ANXA1/TBX21/NDFIP1/TNFSF18	6	1.76471
BP	GO:0006851	mitochondrial calcium ion transmembrane transport	4/1233	17/18614	0.0227587	0.466015	0.446868	VDAC1/MICU1/LETM1/BHLHA15	4	2.35294
BP	GO:0031649	heat generation	4/1233	17/18614	0.0227587	0.466015	0.446868	TRPV1/TNF/PTGES/CNR1	4	2.35294
BP	GO:1903541	regulation of exosomal secretion	4/1233	17/18614	0.0227587	0.466015	0.446868	SDC1/IFNG/SDC4/RAB7A	4	2.35294
BP	GO:1903008	organelle disassembly	16/1233	140/18614	0.0230323	0.466015	0.446868	SLC25A5/RETREG2/GBF1/PLIN3/VDAC1/MAP1LC3B/RNF41/VCP/KIF19/HTT/GABARAPL2/BNIP3L/ATG2A/FBXO7/PLK3/FUNDC2	16	1.14286
BP	GO:1901136	carbohydrate derivative catabolic process	19/1233	175/18614	0.0231077	0.466015	0.446868	GLB1/CD44/MLYCD/CDADC1/DERA/PGLYRP1/ALDH1A1/APOBEC3F/APOBEC3D/GLA/ABHD10/NEIL1/NUDT11/FITM2/HPRT1/PDE8B/HEXB/PDE4B/APOBEC2	19	1.08571
BP	GO:0010001	glial cell differentiation	24/1233	235/18614	0.0231236	0.466015	0.446868	VIM/RHOA/CXCR4/TSPAN2/EIF2B5/MAP2K1/IFNG/NFIB/TUBA1A/IFNGR1/ERBB2/LAMC3/DLX2/TNF/GPR157/NCSTN/ID2/RHEB/PLPP3/TLR4/MDK/MXRA8/MYRF/NDRG1	24	1.02128
BP	GO:0046700	heterocycle catabolic process	44/1233	488/18614	0.0232418	0.466015	0.446868	RNASE6/SLFN13/NSUN2/HNRNPC/VIM/HNRNPA0/EXOSC8/TARDBP/MLYCD/CDADC1/DERA/APOBEC3F/APOBEC3D/EIF3E/SAMD4A/SARM1/PRR5L/MOV10/TENT5A/VCP/NEIL1/IGF2BP2/NANOS1/GSPT1/IDO1/DNASE1/PNPT1/NUDT11/FITM2/DNASE1L1/DFFB/HPRT1/FXR2/NRDE2/PDE8B/XRN2/UPF3B/RBM38/TBRG4/EDC4/SUPV3L1/PDE4B/PNRC1/APOBEC2	44	0.901639
BP	GO:0019722	calcium-mediated signaling	20/1233	187/18614	0.0232972	0.466015	0.446868	SULT1A3/CXCR4/NMUR1/GSTM2/BST1/PLEK/TNNI3/AKAP5/HTT/ADGRL1/CD4/PPP3CB/CCL3/CALM1/SLC8A1/TNF/BHLHA15/TMBIM4/CALM2/PLCG1	20	1.06952
BP	GO:0031343	positive regulation of cell killing	10/1233	74/18614	0.0236143	0.466015	0.446868	KLRK1/HLA-DRA/IFNG/CYRIB/KLRC4/IL12A/ARG1/LAMP1/NECTIN2/B2M	10	1.35135
BP	GO:0042542	response to hydrogen peroxide	15/1233	129/18614	0.023653	0.466015	0.446868	EZH2/ANXA1/SDC1/ZNF277/PDCD10/SLC8A1/ARG1/PRDX3/FOSL1/ANKZF1/RHOB/TXNIP/RELA/CYP1B1/HBB	15	1.16279
BP	GO:0072659	protein localization to plasma membrane	28/1233	285/18614	0.023907	0.466015	0.446868	ARL6IP5/EHD4/VAMP3/PPIL2/RAB31/FGF13/GOLGA7/IFNG/TMEM59/AKAP5/PLEKHF1/ABI3/TSPAN5/RAB7A/PACS2/TMED2/ZDHHC3/TNF/RAB3A/RAB11A/VAMP8/ANK1/ACTB/ZDHHC2/LGALS3/BSG/TTC7A/ARHGAP44	28	0.982456
BP	GO:0030307	positive regulation of cell growth	18/1233	164/18614	0.0240757	0.466015	0.446868	CDC42/RHOA/CXCR4/N6AMT1/CD38/FN1/SYT2/NEDD4L/CYFIP1/CEP43/H3-3A/ERBB2/DISC1/MAPKAP1/HBEGF/SHTN1/SUPV3L1/LIMK1	18	1.09756
BP	GO:0032609	type II interferon production	14/1233	118/18614	0.0241492	0.466015	0.446868	KLRK1/LGALS9C/PGLYRP1/CYRIB/IL12A/HLA-DPB1/TNF/HLA-DPA1/TLR8/CD14/TLR4/LAPTM5/TLR3/PDE4B	14	1.18644
BP	GO:0032649	regulation of type II interferon production	14/1233	118/18614	0.0241492	0.466015	0.446868	KLRK1/LGALS9C/PGLYRP1/CYRIB/IL12A/HLA-DPB1/TNF/HLA-DPA1/TLR8/CD14/TLR4/LAPTM5/TLR3/PDE4B	14	1.18644
BP	GO:0006664	glycolipid metabolic process	13/1233	107/18614	0.0244712	0.466015	0.446868	PIGQ/GLB1/B3GNT5/GLTP/GLA/PIGU/HEXB/SUMF1/PIGK/CREM/GAL3ST4/ITGB8/ST3GAL2	13	1.21495
BP	GO:0014012	peripheral nervous system axon regeneration	3/1233	10/18614	0.0244725	0.466015	0.446868	CERS2/TNC/NEFL	3	3
BP	GO:0031666	positive regulation of lipopolysaccharide-mediated signaling pathway	3/1233	10/18614	0.0244725	0.466015	0.446868	LY96/CD14/LY86	3	3
BP	GO:0038130	ERBB4 signaling pathway	3/1233	10/18614	0.0244725	0.466015	0.446868	NRG1/ERBB2/HBEGF	3	3
BP	GO:0045050	protein insertion into ER membrane by stop-transfer membrane-anchor sequence	3/1233	10/18614	0.0244725	0.466015	0.446868	EMC7/MMGT1/EMC9	3	3
BP	GO:0048194	Golgi vesicle budding	3/1233	10/18614	0.0244725	0.466015	0.446868	GBF1/TMED2/TMED10	3	3
BP	GO:0048671	negative regulation of collateral sprouting	3/1233	10/18614	0.0244725	0.466015	0.446868	FGF13/PTPRS/IFRD1	3	3
BP	GO:0060502	epithelial cell proliferation involved in lung morphogenesis	3/1233	10/18614	0.0244725	0.466015	0.446868	CDC42/MAP2K1/NFIB	3	3
BP	GO:0070391	response to lipoteichoic acid	3/1233	10/18614	0.0244725	0.466015	0.446868	CD14/RELA/TLR4	3	3
BP	GO:0071223	cellular response to lipoteichoic acid	3/1233	10/18614	0.0244725	0.466015	0.446868	CD14/RELA/TLR4	3	3
BP	GO:1901401	regulation of tetrapyrrole metabolic process	3/1233	10/18614	0.0244725	0.466015	0.446868	SLC6A9/TMEM14B/TMEM14C	3	3
BP	GO:0045022	early endosome to late endosome transport	7/1233	44/18614	0.0244819	0.466015	0.446868	SNX3/PTPN23/MAP2K1/MSN/SNX12/RAB7A/PXK	7	1.59091
BP	GO:0051955	regulation of amino acid transport	7/1233	44/18614	0.0244819	0.466015	0.446868	ARL6IP5/AGT/GABBR1/ARL6IP1/ARG1/ADORA1/TNF	7	1.59091
BP	GO:2000249	regulation of actin cytoskeleton reorganization	7/1233	44/18614	0.0244819	0.466015	0.446868	CDC42/CARMIL3/ABI3/TEK/ARHGDIB/RAPGEF3/MDK	7	1.59091
BP	GO:1903170	negative regulation of calcium ion transmembrane transport	8/1233	54/18614	0.0248987	0.472292	0.452887	TMBIM6/DRD4/VDAC1/GSTM2/PPP3CB/CALM1/SRI/CALM2	8	1.48148
BP	GO:0042098	T cell proliferation	22/1233	213/18614	0.0256831	0.479876	0.460159	VSIG4/CD55/LGALS9C/RAC2/ANXA1/CD86/SDC4/MSN/ERBB2/PPP3CB/IDO1/HLA-DPB1/NDFIP1/ARG1/TSPAN32/HLA-DPA1/TNFSF18/GPNMB/NCSTN/TNFSF8/EFNB1/LGALS3	22	1.03286
BP	GO:0014808	release of sequestered calcium ion into cytosol by sarcoplasmic reticulum	6/1233	35/18614	0.0259129	0.479876	0.460159	GSTM2/CCL3/CALM1/SLC8A1/SRI/CALM2	6	1.71429
BP	GO:0032228	regulation of synaptic transmission, GABAergic	6/1233	35/18614	0.0259129	0.479876	0.460159	ZDHHC3/ADORA1/SYN3/PLCL2/PHF24/CNR1	6	1.71429
BP	GO:0070670	response to interleukin-4	6/1233	35/18614	0.0259129	0.479876	0.460159	IL4R/NFIL3/PARP14/ARG1/HSPA5/TUBA1B	6	1.71429
BP	GO:0010882	regulation of cardiac muscle contraction by calcium ion signaling	5/1233	26/18614	0.0259314	0.479876	0.460159	GSTM2/TNNI3/CALM1/SLC8A1/CALM2	5	1.92308
BP	GO:0033622	integrin activation	5/1233	26/18614	0.0259314	0.479876	0.460159	MZB1/FN1/PLEK/PIEZO1/KRIT1	5	1.92308
BP	GO:1903509	liposaccharide metabolic process	13/1233	108/18614	0.0261967	0.479876	0.460159	PIGQ/GLB1/B3GNT5/GLTP/GLA/PIGU/HEXB/SUMF1/PIGK/CREM/GAL3ST4/ITGB8/ST3GAL2	13	1.2037
BP	GO:0006970	response to osmotic stress	11/1233	86/18614	0.0262653	0.479876	0.460159	XRCC5/TIFAB/MICU1/CAPN3/ITGA2/NLRP3/LETM1/TNF/MLC1/TLR3/PLK3	11	1.27907
BP	GO:0021766	hippocampus development	11/1233	86/18614	0.0262653	0.479876	0.460159	ANXA3/EZH2/FGF13/EIF2B5/PTPRS/TUBA1A/DLX2/PLXNA3/XRN2/MDK/NEFL	11	1.27907
BP	GO:0032612	interleukin-1 production	15/1233	131/18614	0.0267431	0.479876	0.460159	LPL/ANXA1/IFNG/IL1R2/CCL3/NLRP3/TNF/LILRA5/TLR8/TLR4/SERPINB1/TRIM16/TMED10/NOD1/NLRP2	15	1.14504
BP	GO:0032652	regulation of interleukin-1 production	15/1233	131/18614	0.0267431	0.479876	0.460159	LPL/ANXA1/IFNG/IL1R2/CCL3/NLRP3/TNF/LILRA5/TLR8/TLR4/SERPINB1/TRIM16/TMED10/NOD1/NLRP2	15	1.14504
BP	GO:0050435	amyloid-beta metabolic process	9/1233	65/18614	0.0268242	0.479876	0.460159	RTN4/RTN3/IFNG/IFNGR1/RTN1/TNF/NCSTN/RELA/TMED10	9	1.38462
BP	GO:0080164	regulation of nitric oxide metabolic process	9/1233	65/18614	0.0268242	0.479876	0.460159	AGT/KLRK1/TRPV1/IFNG/GLA/PTX3/TNF/TLR4/HBB	9	1.38462
BP	GO:0002696	positive regulation of leukocyte activation	35/1233	377/18614	0.0273826	0.479876	0.460159	CD177/IL4R/KLRK1/CD55/RHOA/HLA-DRA/ANXA1/CD86/CD38/BST1/ZNF335/IFNG/TBX21/IL15RA/CYRIB/ATAD5/HLA-DQA2/CD4/CCL3/SMARCD3/IL12A/NLRP3/CD83/HLA-DPB1/TNF/LAMP1/HLA-DPA1/VAMP8/SH3KBP1/EFNB1/TLR4/ACTB/NECTIN2/MDK/B2M	35	0.928382
BP	GO:1903307	positive regulation of regulated secretory pathway	7/1233	45/18614	0.0273904	0.479876	0.460159	CD177/IL4R/SCAMP5/LAMP1/RAB3A/VAMP8/SLC4A8	7	1.55556
BP	GO:0051101	regulation of DNA binding	14/1233	120/18614	0.0274572	0.479876	0.460159	DAZAP2/SUMO3/MMP9/IFNG/CALM1/ITGA2/SRI/LAMTOR5/CALM2/GTF2B/HMGB2/DOT1L/HEY1/CTNNBIP1	14	1.16667
BP	GO:0010977	negative regulation of neuron projection development	16/1233	143/18614	0.0274585	0.479876	0.460159	VIM/RHOA/LRIG2/RTN4/KREMEN1/CD38/FGF13/SEMA4C/PTPRS/CARM1/CERS2/IFRD1/DNM3/PLXNA3/INPP5F/B2M	16	1.11888
BP	GO:1902991	regulation of amyloid precursor protein catabolic process	8/1233	55/18614	0.027505	0.479876	0.460159	RTN4/RTN3/IFNG/IFNGR1/RTN1/TNF/RELA/TMED10	8	1.45455
BP	GO:0002830	positive regulation of type 2 immune response	4/1233	18/18614	0.0277645	0.479876	0.460159	IL4R/CD86/IDO1/NLRP3	4	2.22222
BP	GO:0006450	regulation of translational fidelity	4/1233	18/18614	0.0277645	0.479876	0.460159	AARS2/DTD1/TARS2/VARS2	4	2.22222
BP	GO:0043217	myelin maintenance	4/1233	18/18614	0.0277645	0.479876	0.460159	CXCR4/DEGS1/MYRF/NDRG1	4	2.22222
BP	GO:0045064	T-helper 2 cell differentiation	4/1233	18/18614	0.0277645	0.479876	0.460159	IL4R/ANXA1/CD86/NLRP3	4	2.22222
BP	GO:0045623	negative regulation of T-helper cell differentiation	4/1233	18/18614	0.0277645	0.479876	0.460159	IL4R/ANXA1/TBX21/TNFSF18	4	2.22222
BP	GO:0050965	detection of temperature stimulus involved in sensory perception of pain	4/1233	18/18614	0.0277645	0.479876	0.460159	CXCR4/TRPV1/NR2F6/ADORA1	4	2.22222
BP	GO:0072567	chemokine (C-X-C motif) ligand 2 production	4/1233	18/18614	0.0277645	0.479876	0.460159	LPL/TNF/MCOLN2/TLR4	4	2.22222
BP	GO:2000341	regulation of chemokine (C-X-C motif) ligand 2 production	4/1233	18/18614	0.0277645	0.479876	0.460159	LPL/TNF/MCOLN2/TLR4	4	2.22222
BP	GO:2001224	positive regulation of neuron migration	4/1233	18/18614	0.0277645	0.479876	0.460159	KIF20B/WDR62/MDK/SHTN1	4	2.22222
BP	GO:0002637	regulation of immunoglobulin production	10/1233	76/18614	0.0278903	0.479876	0.460159	IL4R/THOC1/MZB1/TMBIM6/CD86/TBX21/ATAD5/NDFIP1/TNF/DNAJB9	10	1.31579
BP	GO:0009166	nucleotide catabolic process	10/1233	76/18614	0.0278903	0.479876	0.460159	MLYCD/DERA/SARM1/VCP/NEIL1/NUDT11/FITM2/HPRT1/PDE8B/PDE4B	10	1.31579
BP	GO:0030010	establishment of cell polarity	17/1233	155/18614	0.0279522	0.479876	0.460159	MAPRE1/CDC42/GBF1/RHOA/FGF13/LLGL2/CYRIB/HTT/MSN/SPRY2/PKD1/KIF20B/KRIT1/SLC9A6/NUMA1/SHTN1/MPP7	17	1.09677
BP	GO:0048708	astrocyte differentiation	11/1233	87/18614	0.0283355	0.484711	0.464796	VIM/TSPAN2/EIF2B5/MAP2K1/IFNG/IFNGR1/LAMC3/TNF/ID2/PLPP3/TLR4	11	1.26437
BP	GO:0001659	temperature homeostasis	19/1233	179/18614	0.0284125	0.484711	0.464796	IL4R/CXCR4/TRPV1/ACVR2B/ALDH1A1/ALPL/MAP2K6/IGF2BP2/NAPEPLD/ACSL1/PCTP/ADORA1/TNF/GRB10/PLCL2/RHEB/TLR4/PTGES/CNR1	19	1.06145
BP	GO:0010922	positive regulation of phosphatase activity	6/1233	36/18614	0.0294101	0.500156	0.479607	GNA12/IFNG/PLEK/CALM1/ITGA2/CALM2	6	1.66667
BP	GO:0051051	negative regulation of transport	43/1233	483/18614	0.0296038	0.501592	0.480983	RAB11FIP3/NRG1/ARL6IP5/SNX3/TIFAB/SLC6A9/TMBIM6/DRD4/VAMP3/VDAC1/GSTM2/ANXA1/NEDD4L/MMP9/YWHAQ/PEA15/CYFIP1/UBE2J1/SCAMP5/PRRT2/GABBR1/RUBCN/PPP3CB/SNX12/IL12A/CALM1/RAB7A/NDFIP1/ADORA1/TNF/ANXA2/GRB10/DPH3/SRI/GNAI2/VAMP8/CALM2/PKIG/RANGAP1/LGALS3/PXK/DERL3/CNR1	43	0.890269
BP	GO:0031341	regulation of cell killing	13/1233	110/18614	0.029913	0.501592	0.480983	KLRK1/CD55/HLA-DRA/IFNG/CYRIB/KLRC4/PPP3CB/IL12A/DNASE1/ARG1/LAMP1/NECTIN2/B2M	13	1.18182
BP	GO:0060271	cilium assembly	34/1233	367/18614	0.0301237	0.501592	0.480983	MAPRE1/GBF1/EHD4/KLC3/ARF4/CEP250/ZMYND10/PTPN23/PCNT/IFT52/IFT172/GDI2/SPAG6/DNHD1/HTT/ODAD4/CROCC/DISC1/MKS1/STK36/CFAP157/CFAP70/CDK10/MAK/CBY1/CFAP73/LRGUK/CLUAP1/DNAH8/HYLS1/TXNDC15/CEP164/BBS10/RABEP2	34	0.926431
BP	GO:0009651	response to salt stress	5/1233	27/18614	0.0301417	0.501592	0.480983	XRCC5/MICU1/CAPN3/LETM1/TNF	5	1.85185
BP	GO:0010884	positive regulation of lipid storage	5/1233	27/18614	0.0301417	0.501592	0.480983	PLIN3/LPL/FITM2/ACACB/FITM1	5	1.85185
BP	GO:0045954	positive regulation of natural killer cell mediated cytotoxicity	5/1233	27/18614	0.0301417	0.501592	0.480983	KLRK1/KLRC4/IL12A/LAMP1/NECTIN2	5	1.85185
BP	GO:0051953	negative regulation of amine transport	5/1233	27/18614	0.0301417	0.501592	0.480983	ARL6IP5/GABBR1/ADORA1/TNF/CNR1	5	1.85185
BP	GO:0016042	lipid catabolic process	31/1233	330/18614	0.0315121	0.502935	0.482271	DECR2/ECHDC2/MLYCD/IVD/LPL/HPGD/HADHB/PLA2G7/LIPN/PLBD1/HADHA/GLA/PAFAH2/LIPA/NAPEPLD/RAB7A/GDE1/ADORA1/TNF/FITM2/HSD17B11/PEX2/HEXB/PLCG1/INPP5F/PHYH/ACACB/CYP1B1/PLCD3/PPT1/CNR1	31	0.939394
BP	GO:0001558	regulation of cell growth	38/1233	420/18614	0.0315722	0.502935	0.482271	CDC42/AGT/CGRRF1/BTG1/RHOA/RTN4/CXCR4/N6AMT1/CD38/FGF13/SEMA4C/FN1/SYT2/CISH/NEDD4L/CYFIP1/PTPRS/PPP2CA/CEP43/NANOS1/H3-3A/ERBB2/DISC1/CCAR2/MAPKAP1/IFRD1/PLXNA3/TNC/TSPYL2/NDRG3/HBEGF/CDKN2D/SOCS2/SHTN1/PPT1/SUPV3L1/LIMK1/NRCAM	38	0.904762
BP	GO:0002702	positive regulation of production of molecular mediator of immune response	15/1233	134/18614	0.0319264	0.502935	0.482271	IL4R/CD55/MZB1/CD86/TBX21/ATAD5/NLRP3/TLR4/DDX1/LAPTM5/DNAJB9/TLR3/B2M/FFAR3/NOD1	15	1.1194
BP	GO:0001912	positive regulation of leukocyte mediated cytotoxicity	9/1233	67/18614	0.0319353	0.502935	0.482271	KLRK1/HLA-DRA/CYRIB/KLRC4/IL12A/ARG1/LAMP1/NECTIN2/B2M	9	1.34328
BP	GO:0070613	regulation of protein processing	9/1233	67/18614	0.0319353	0.502935	0.482271	INPP5B/CST7/IFT52/RNF139/IL1R2/SNX12/LDLRAD3/ANXA2/MELTF	9	1.34328
BP	GO:1901224	positive regulation of NIK/NF-kappaB signaling	9/1233	67/18614	0.0319353	0.502935	0.482271	RHOA/CD86/TNF/CD14/RELA/TLR4/LAPTM5/TLR3/NOD1	9	1.34328
BP	GO:0031340	positive regulation of vesicle fusion	3/1233	11/18614	0.0320232	0.502935	0.482271	ANXA1/PRRT2/ANXA2	3	2.72727
BP	GO:0032490	detection of molecule of bacterial origin	3/1233	11/18614	0.0320232	0.502935	0.482271	LY96/C4B/TLR4	3	2.72727
BP	GO:0042451	purine nucleoside biosynthetic process	3/1233	11/18614	0.0320232	0.502935	0.482271	HPRT1/PGM2/ADK	3	2.72727
BP	GO:0042455	ribonucleoside biosynthetic process	3/1233	11/18614	0.0320232	0.502935	0.482271	HPRT1/PGM2/ADK	3	2.72727
BP	GO:0046129	purine ribonucleoside biosynthetic process	3/1233	11/18614	0.0320232	0.502935	0.482271	HPRT1/PGM2/ADK	3	2.72727
BP	GO:0048755	branching morphogenesis of a nerve	3/1233	11/18614	0.0320232	0.502935	0.482271	RTN4/FGF13/DLX2	3	2.72727
BP	GO:0051386	regulation of neurotrophin TRK receptor signaling pathway	3/1233	11/18614	0.0320232	0.502935	0.482271	AGT/CYFIP1/SPRY2	3	2.72727
BP	GO:0060020	Bergmann glial cell differentiation	3/1233	11/18614	0.0320232	0.502935	0.482271	VIM/MAP2K1/PLPP3	3	2.72727
BP	GO:1900222	negative regulation of amyloid-beta clearance	3/1233	11/18614	0.0320232	0.502935	0.482271	IFNG/IFNGR1/TNF	3	2.72727
BP	GO:1901844	regulation of cell communication by electrical coupling involved in cardiac conduction	3/1233	11/18614	0.0320232	0.502935	0.482271	CALM1/SRI/CALM2	3	2.72727
BP	GO:1902415	regulation of mRNA binding	3/1233	11/18614	0.0320232	0.502935	0.482271	EIF3E/CARM1/HNRNPL	3	2.72727
BP	GO:1905244	regulation of modification of synaptic structure	3/1233	11/18614	0.0320232	0.502935	0.482271	RHOA/CYFIP1/RHOB	3	2.72727
BP	GO:2000644	regulation of receptor catabolic process	3/1233	11/18614	0.0320232	0.502935	0.482271	ANXA2/DTX3L/LAPTM5	3	2.72727
BP	GO:0010508	positive regulation of autophagy	16/1233	146/18614	0.0324886	0.502935	0.482271	SLC25A5/VDAC1/DHRSX/IFNG/PIM2/TMEM59/RALB/HTT/PLEKHF1/CCNY/BNIP3L/ATG2A/TRIM38/FBXO7/PLK3/NOD1	16	1.09589
BP	GO:0007249	I-kappaB kinase/NF-kappaB signaling	28/1233	293/18614	0.0326803	0.502935	0.482271	TIFAB/RHOA/CAPN3/SLC20A1/FASLG/ZFAND6/PIM2/IFIT5/LITAF/UBE2I/MIB2/CD4/HACD3/NDFIP1/TNF/S100A12/VAPA/LAMTOR5/C18orf32/TLR8/NKIRAS1/TRIM62/RELA/TLR4/DDX1/TRIM38/TLR3/NOD1	28	0.955631
BP	GO:0051591	response to cAMP	11/1233	89/18614	0.0328226	0.502935	0.482271	EEF2K/SDC1/AQP9/CARM1/SLC8A1/PNPT1/FOSL1/HSPA5/RAPGEF3/CYP1B1/BSG	11	1.23596
BP	GO:0055072	iron ion homeostasis	11/1233	89/18614	0.0328226	0.502935	0.482271	FBXL5/SLC25A37/IFNG/ATP6V1G1/NDFIP1/SRI/CYBRD1/GLRX3/MELTF/TTC7A/B2M	11	1.23596
BP	GO:0070663	regulation of leukocyte proliferation	26/1233	268/18614	0.0328323	0.502935	0.482271	VSIG4/CD55/LGALS9C/MZB1/RAC2/ANXA1/CD86/CD38/BST1/ZNF335/ATAD5/SDC4/ERBB2/IL12A/IDO1/HLA-DPB1/NDFIP1/ARG1/TSPAN32/HLA-DPA1/TNFSF18/GPNMB/TNFSF8/EFNB1/TLR4/LGALS3	26	0.970149
BP	GO:0022616	DNA strand elongation	6/1233	37/18614	0.0332032	0.502935	0.482271	POLE3/LIG1/INO80E/POLE/GINS1/MRE11	6	1.62162
BP	GO:0071312	cellular response to alkaloid	6/1233	37/18614	0.0332032	0.502935	0.482271	SPIDR/TRPV1/GSTM2/SLC8A1/RECQL5/TGM2	6	1.62162
BP	GO:1903146	regulation of autophagy of mitochondrion	6/1233	37/18614	0.0332032	0.502935	0.482271	SLC25A5/VDAC1/RNF41/HTT/BNIP3L/FBXO7	6	1.62162
BP	GO:0051932	synaptic transmission, GABAergic	8/1233	57/18614	0.0332715	0.502935	0.482271	EZH2/GABBR1/ZDHHC3/ADORA1/SYN3/PLCL2/PHF24/CNR1	8	1.40351
BP	GO:0010801	negative regulation of peptidyl-threonine phosphorylation	4/1233	19/18614	0.0333745	0.502935	0.482271	SPRY2/CALM1/CALM2/DDIT4	4	2.10526
BP	GO:0032695	negative regulation of interleukin-12 production	4/1233	19/18614	0.0333745	0.502935	0.482271	IRAK3/LILRA5/TLR8/TIGIT	4	2.10526
BP	GO:0045091	regulation of single stranded viral RNA replication via double stranded DNA intermediate	4/1233	19/18614	0.0333745	0.502935	0.482271	APOBEC3F/APOBEC3D/MORC2/SETDB1	4	2.10526
BP	GO:0045618	positive regulation of keratinocyte differentiation	4/1233	19/18614	0.0333745	0.502935	0.482271	ALOX15B/MACROH2A1/NUMA1/TRIM16	4	2.10526
BP	GO:0071800	podosome assembly	4/1233	19/18614	0.0333745	0.502935	0.482271	LCP1/RHOA/MSN/TNF	4	2.10526
BP	GO:2001135	regulation of endocytic recycling	4/1233	19/18614	0.0333745	0.502935	0.482271	AKAP5/INPP5F/ZDHHC2/ARHGAP44	4	2.10526
BP	GO:0001774	microglial cell activation	7/1233	47/18614	0.0338913	0.505111	0.484358	TRPV1/CST7/IFNG/IFNGR1/CCL3/TNF/TLR3	7	1.48936
BP	GO:0060711	labyrinthine layer development	7/1233	47/18614	0.0338913	0.505111	0.484358	MAP2K1/TMED2/ADM/PCDH12/PLCD3/GRB2/HEY1	7	1.48936
BP	GO:0098927	vesicle-mediated transport between endosomal compartments	7/1233	47/18614	0.0338913	0.505111	0.484358	SNX3/PTPN23/MAP2K1/MSN/SNX12/RAB7A/PXK	7	1.48936
BP	GO:0120163	negative regulation of cold-induced thermogenesis	7/1233	47/18614	0.0338913	0.505111	0.484358	ACVR2B/ALDH1A1/MAP2K6/PCTP/PLCL2/RHEB/TLR4	7	1.48936
BP	GO:0006865	amino acid transport	16/1233	147/18614	0.0343068	0.50782	0.486956	ARL6IP5/AGT/SLC6A9/TRPV1/SLC22A4/LLGL2/GABBR1/ARL6IP1/SLC6A19/ARG1/ADORA1/TNF/SLC38A7/SLC7A7/SLC16A10/SLC25A22	16	1.08844
BP	GO:0120032	regulation of plasma membrane bounded cell projection assembly	20/1233	195/18614	0.0343833	0.50782	0.486956	CDC42/ZMYND10/RAC2/PLEK2/ARHGAP24/CYFIP1/GDI2/HTT/FAM98A/ABI3/CROCC/TGFB3/DNM3/FXR2/CDK10/CDC42EP2/MAK/CAPZB/ARHGAP44/RABEP2	20	1.02564
BP	GO:0051092	positive regulation of NF-kappaB transcription factor activity	17/1233	159/18614	0.0345767	0.50782	0.486956	AGT/CAPN3/CARD14/TRIM14/NLRP3/TNF/PRDX3/S100A12/TNFSF18/LAMTOR5/IRAK3/TRIM62/RELA/TLR4/TRIM38/TLR3/NOD1	17	1.06918
BP	GO:0042129	regulation of T cell proliferation	19/1233	183/18614	0.0345842	0.50782	0.486956	VSIG4/CD55/LGALS9C/RAC2/ANXA1/CD86/SDC4/ERBB2/IDO1/HLA-DPB1/NDFIP1/ARG1/TSPAN32/HLA-DPA1/TNFSF18/GPNMB/TNFSF8/EFNB1/LGALS3	19	1.03825
BP	GO:0042987	amyloid precursor protein catabolic process	9/1233	68/18614	0.0347284	0.50782	0.486956	RTN4/RTN3/IFNG/IFNGR1/RTN1/TNF/NCSTN/RELA/TMED10	9	1.32353
BP	GO:0070936	protein K48-linked ubiquitination	9/1233	68/18614	0.0347284	0.50782	0.486956	UBE2D2/UBE2D3/KBTBD6/NEDD4L/UBE2E2/UBE2E3/DTX3L/UBE2G1/TRIM38	9	1.32353
BP	GO:2000144	positive regulation of DNA-templated transcription initiation	9/1233	68/18614	0.0347284	0.50782	0.486956	TAF11/TAF7/TBP/FOSL1/MED17/TAF5/MED4/MED15/MDC1	9	1.32353
BP	GO:0007265	Ras protein signal transduction	31/1233	333/18614	0.0350215	0.51073	0.489746	CDC42/FOXM1/GBF1/RHOA/KBTBD6/GNA12/MADD/ARHGAP24/CYFIP1/RALB/DOK4/SPRY2/HACD3/DENND4B/RASGEF1B/GNB1/MAPKAP1/ARHGDIB/GPR65/NKIRAS1/RHOB/RAPGEF3/TRIM67/KCTD13/SHTN1/GRB2/RASSF1/ARHGAP44/GPR20/LIMK1/P2RY8	31	0.930931
BP	GO:0030516	regulation of axon extension	11/1233	90/18614	0.0352452	0.511285	0.490278	RTN4/SEMA4C/FN1/CYFIP1/PTPRS/DISC1/IFRD1/PLXNA3/SHTN1/LIMK1/NRCAM	11	1.22222
BP	GO:0006939	smooth muscle contraction	13/1233	113/18614	0.0361843	0.511285	0.490278	AGT/TIFAB/RHOA/TRPV1/PROK2/NMUR1/CD38/APBB2/TNNI3/ITGA2/SLC8A1/ADORA1/SETD3	13	1.15044
BP	GO:0002705	positive regulation of leukocyte mediated immunity	16/1233	148/18614	0.0361981	0.511285	0.490278	CD177/KLRK1/CD55/HLA-DRA/TBX21/CYRIB/KLRC4/ATAD5/IL12A/NLRP3/ARG1/TNF/LAMP1/DDX1/NECTIN2/B2M	16	1.08108
BP	GO:0021543	pallium development	19/1233	184/18614	0.0362711	0.511285	0.490278	RHOA/RTN4/FAT4/SRGAP2/ANXA3/EZH2/TMEM14B/FGF13/EIF2B5/PTPRS/TUBA1A/DLX2/DISC1/WDR62/PLXNA3/XRN2/MDK/NEFL/PHACTR1	19	1.03261
BP	GO:0042770	signal transduction in response to DNA damage	19/1233	184/18614	0.0362711	0.511285	0.490278	FOXM1/THOC1/CD44/MAP3K20/GADD45A/ATAD5/MAP2K6/DDX39B/CCAR2/RAD9A/DTX3L/HINFP/HIC1/GRB2/PLK3/DOT1L/NDRG1/MRE11/MDC1	19	1.03261
BP	GO:0006665	sphingolipid metabolic process	17/1233	160/18614	0.0363989	0.511285	0.490278	GLB1/CERS4/PSAP/GLTP/DEGS1/GLA/PPP2CA/HACD3/CERS2/VAPA/HEXB/PLPP3/SUMF1/PPT1/CREM/ITGB8/ST3GAL2	17	1.0625
BP	GO:0045088	regulation of innate immune response	34/1233	373/18614	0.0367663	0.511285	0.490278	XRCC5/KLRK1/VSIG4/TRIM56/RTN4/SARM1/NLRC5/KLRC4/PTPRS/TLR5/MAP2K6/PARP14/POLR3D/IL12A/LY96/STAT2/NLRP3/ARG1/TNF/LAMP1/IRF7/IRAK3/TLR8/CD14/TRIM62/RELA/CTSS/TLR4/HMGB2/GPR108/NECTIN2/TLR3/NOD1/OASL	34	0.911528
BP	GO:0002758	innate immune response-activating signaling pathway	21/1233	209/18614	0.0372475	0.511285	0.490278	KLRK1/RTN4/SARM1/KLRC4/PTPRS/TLR5/MAP2K6/LY96/NLRP3/TNF/IRF7/IRAK3/TLR8/CD14/RELA/CTSS/TLR4/GPR108/TLR3/NOD1/OASL	21	1.00478
BP	GO:0016236	macroautophagy	30/1233	322/18614	0.0372591	0.511285	0.490278	SLC25A5/RETREG2/LZTS1/SNX6/VDAC1/MAP1LC3B/RNF41/RALB/VCP/HTT/PJVK/RUBCN/ATP6V1G1/CALM1/RAB7A/ZFYVE26/TECPR1/PACS2/VAMP8/PEX2/GABARAPL2/BNIP3L/RHEB/ATG2A/VMP1/ATG10/RNF213/TBC1D14/NOD1/MTMR3	30	0.931677
BP	GO:0009595	detection of biotic stimulus	6/1233	38/18614	0.0372992	0.511285	0.490278	PGLYRP1/LY96/NLRP3/C4B/TLR4/NOD1	6	1.57895
BP	GO:0033260	nuclear DNA replication	6/1233	38/18614	0.0372992	0.511285	0.490278	ATAD5/RTEL1/WIZ/LIG1/WRN/GINS1	6	1.57895
BP	GO:0045742	positive regulation of epidermal growth factor receptor signaling pathway	6/1233	38/18614	0.0372992	0.511285	0.490278	AGT/MMP9/FASLG/RALB/ADORA1/HBEGF	6	1.57895
BP	GO:0045880	positive regulation of smoothened signaling pathway	6/1233	38/18614	0.0372992	0.511285	0.490278	KIF7/IFT172/STK36/CTNNA1/CHSY1/TXNDC15	6	1.57895
BP	GO:0002673	regulation of acute inflammatory response	7/1233	48/18614	0.0374957	0.511285	0.490278	DNASE1/NLRP3/ADORA1/TNF/PTGES/FFAR3/CNR1	7	1.45833
BP	GO:0006953	acute-phase response	7/1233	48/18614	0.0374957	0.511285	0.490278	TRPV1/CD163/FN1/SERPINA1/TNF/PTGES/CNR1	7	1.45833
BP	GO:0046596	regulation of viral entry into host cell	7/1233	48/18614	0.0374957	0.511285	0.490278	SNX3/CD4/PTX3/TRIM62/TRIM10/NECTIN2/TRIM38	7	1.45833
BP	GO:0006403	RNA localization	20/1233	197/18614	0.0376825	0.511285	0.490278	NSUN2/THOC1/TOMM20/MCM3AP/NOL6/NUP42/RFTN2/XPO5/IGF2BP2/KHDRBS1/DDX39B/NUP188/PNPT1/DDX19B/SLBP/NRDE2/UPF3B/NDC1/CETN2/NUP43	20	1.01523
BP	GO:0030258	lipid modification	20/1233	197/18614	0.0376825	0.511285	0.490278	DECR2/INPP5B/ECHDC2/MLYCD/IVD/DGKE/HADHB/PLA2G7/HADHA/ALOX15B/PEX2/PLPP3/DGAT2/INPP5F/PHYH/ACACB/RNF213/CNR1/MTMR3/ST3GAL2	20	1.01523
BP	GO:0060491	regulation of cell projection assembly	20/1233	197/18614	0.0376825	0.511285	0.490278	CDC42/ZMYND10/RAC2/PLEK2/ARHGAP24/CYFIP1/GDI2/HTT/FAM98A/ABI3/CROCC/TGFB3/DNM3/FXR2/CDK10/CDC42EP2/MAK/CAPZB/ARHGAP44/RABEP2	20	1.01523
BP	GO:0070661	leukocyte proliferation	32/1233	348/18614	0.0377239	0.511285	0.490278	VSIG4/CD55/LGALS9C/MZB1/RAC2/ANXA1/CD86/CD38/FLT3/BST1/ZNF335/ATAD5/SDC4/MSN/ERBB2/PPP3CB/IL12A/IDO1/HLA-DPB1/NDFIP1/ARG1/TSPAN32/HLA-DPA1/TNFSF18/PLCL2/HPRT1/GPNMB/NCSTN/TNFSF8/EFNB1/TLR4/LGALS3	32	0.91954
BP	GO:0010975	regulation of neuron projection development	40/1233	452/18614	0.0377653	0.511285	0.490278	AGT/SNX3/VIM/RHOA/LRIG2/RTN4/EEF2K/KREMEN1/LZTS1/EZH2/CD38/FGF13/SEMA4C/FN1/MAP2K1/NEDD4L/SARM1/CYFIP1/PTPRS/ABI3/CARM1/DISC1/CERS2/IFRD1/HSPA5/DNM3/PLXNA3/SERPINI1/INPP5F/TRIM67/MDK/SHTN1/NEFL/ARHGAP44/B2M/SERPINF1/FBXO7/LIMK1/CNR1/NRCAM	40	0.884956
BP	GO:0042176	regulation of protein catabolic process	33/1233	361/18614	0.0378733	0.511285	0.490278	SNX3/LRIG2/FBXL5/EEF1A1/UBB/AXIN1/GNA12/RNF41/IFNG/OSBPL7/CENATAC/VCP/EIF3H/MSN/PKD1/SNX12/RAB7A/DET1/RAD23B/NDFIP1/TNF/CCAR2/ANXA2/IRAK3/PSMD3/TIMP2/SUMO2/GABARAPL2/RELA/ZDHHC2/HERPUD1/PSMF1/PLK3	33	0.914127
BP	GO:0044000	movement in host	19/1233	185/18614	0.0380177	0.511285	0.490278	SNX3/CD55/CTSB/CXCR4/CD86/CD4/ZNF502/RAB7A/ITGA2/PTX3/LAMP1/VAPA/VAMP8/TRIM62/TRIM10/NECTIN2/TRIM38/BSG/SIGLEC1	19	1.02703
BP	GO:0001895	retina homeostasis	10/1233	80/18614	0.0380408	0.511285	0.490278	CROCC/PRR4/NPHP4/KRT1/MAK/ACTB/JCHAIN/LYZ/B2M/BBS10	10	1.25
BP	GO:0002720	positive regulation of cytokine production involved in immune response	10/1233	80/18614	0.0380408	0.511285	0.490278	CD55/TBX21/NLRP3/TLR4/DDX1/LAPTM5/TLR3/B2M/FFAR3/NOD1	10	1.25
BP	GO:0032890	regulation of organic acid transport	10/1233	80/18614	0.0380408	0.511285	0.490278	ARL6IP5/AGT/MAP2K6/GABBR1/ARL6IP1/ACSL1/ARG1/ADORA1/TNF/PTGES	10	1.25
BP	GO:2000142	regulation of DNA-templated transcription initiation	10/1233	80/18614	0.0380408	0.511285	0.490278	TAF11/TAF7/TBP/FOSL1/MED17/TAF5/MED4/MED15/MDC1/CTNNBIP1	10	1.25
BP	GO:0007259	receptor signaling pathway via JAK-STAT	18/1233	173/18614	0.0382297	0.511285	0.490278	AGT/OCIAD1/FLT3/GADD45A/ARL2BP/IFNG/PPP2CA/PARP14/PKD1/IL12A/STAT2/TNF/TNFSF18/PIGU/INPP5F/SOCS2/CYP1B1/DOT1L	18	1.04046
BP	GO:0046434	organophosphate catabolic process	17/1233	161/18614	0.0382902	0.511285	0.490278	INPP5B/MLYCD/DERA/PLA2G7/PLBD1/SARM1/VCP/NEIL1/NAPEPLD/GDE1/NUDT11/FITM2/HPRT1/PDE8B/PLCG1/INPP5F/PDE4B	17	1.0559
BP	GO:0002443	leukocyte mediated immunity	36/1233	401/18614	0.039241	0.511285	0.490278	CD177/IL4R/THOC1/KLRK1/CD55/HLA-DRA/CLEC2A/ANXA3/RAC2/TBX21/CTSH/CYRIB/KLRC4/ATAD5/HLA-DQA2/PPP3CB/CCL3/IL12A/DNASE1/NLRP3/HLA-DPB1/NDFIP1/ARG1/TNF/LAMP1/IRF7/HLA-DPA1/HPRT1/TLR8/VAMP8/C4B/TLR4/DDX1/NECTIN2/TLR3/B2M	36	0.897756
BP	GO:0006896	Golgi to vacuole transport	4/1233	20/18614	0.039596	0.511285	0.490278	AP3S1/LAMP1/LAPTM5/ANKFY1	4	2
BP	GO:0039692	single stranded viral RNA replication via double stranded DNA intermediate	4/1233	20/18614	0.039596	0.511285	0.490278	APOBEC3F/APOBEC3D/MORC2/SETDB1	4	2
BP	GO:0042454	ribonucleoside catabolic process	4/1233	20/18614	0.039596	0.511285	0.490278	CDADC1/APOBEC3F/APOBEC3D/APOBEC2	4	2
BP	GO:0045655	regulation of monocyte differentiation	4/1233	20/18614	0.039596	0.511285	0.490278	GPR68/CD4/IRF7/CTNNBIP1	4	2
BP	GO:0071786	endoplasmic reticulum tubular network organization	4/1233	20/18614	0.039596	0.511285	0.490278	RTN4/RTN3/ARL6IP1/RTN1	4	2
BP	GO:0090128	regulation of synapse maturation	4/1233	20/18614	0.039596	0.511285	0.490278	YWHAZ/ADGRL1/DISC1/NEFL	4	2
BP	GO:1902004	positive regulation of amyloid-beta formation	4/1233	20/18614	0.039596	0.511285	0.490278	IFNG/IFNGR1/TNF/RELA	4	2
BP	GO:0003333	amino acid transmembrane transport	12/1233	103/18614	0.0395971	0.511285	0.490278	ARL6IP5/AGT/SLC6A9/SLC22A4/ARL6IP1/SLC6A19/ARG1/TNF/SLC38A7/SLC7A7/SLC16A10/SLC25A22	12	1.16505
BP	GO:0019233	sensory perception of pain	12/1233	103/18614	0.0395971	0.511285	0.490278	CXCR4/TRPV1/PROK2/NIPSNAP1/CCL3/NR2F6/ITGA2/ADORA1/TNF/PTGES/PHF24/CNR1	12	1.16505
BP	GO:0032677	regulation of interleukin-8 production	12/1233	103/18614	0.0395971	0.511285	0.490278	ANXA1/CD58/TLR5/TNF/LAMTOR5/TLR8/CD14/RELA/TLR4/ANXA4/TLR3/NOD1	12	1.16505
BP	GO:0015813	L-glutamate transmembrane transport	5/1233	29/18614	0.0397874	0.511285	0.490278	ARL6IP5/ARL6IP1/TNF/SLC38A7/SLC25A22	5	1.72414
BP	GO:0032607	interferon-alpha production	5/1233	29/18614	0.0397874	0.511285	0.490278	PTPRS/IRF7/TLR8/TLR4/TLR3	5	1.72414
BP	GO:0032647	regulation of interferon-alpha production	5/1233	29/18614	0.0397874	0.511285	0.490278	PTPRS/IRF7/TLR8/TLR4/TLR3	5	1.72414
BP	GO:1903649	regulation of cytoplasmic transport	5/1233	29/18614	0.0397874	0.511285	0.490278	SNX3/PTPN23/MAP2K1/MSN/SNX12	5	1.72414
BP	GO:0001913	T cell mediated cytotoxicity	8/1233	59/18614	0.0398086	0.511285	0.490278	HLA-DRA/CTSH/CYRIB/PPP3CB/IL12A/HPRT1/NECTIN2/B2M	8	1.35593
BP	GO:2000377	regulation of reactive oxygen species metabolic process	16/1233	150/18614	0.0402059	0.511285	0.490278	PRCP/CD177/FOXM1/AGT/RHOA/ARF4/VDAC1/RAC2/BST1/GADD45A/RNF41/TNF/GNAI2/TLR4/CYP1B1/GRB2	16	1.06667
BP	GO:0010721	negative regulation of cell development	27/1233	286/18614	0.0403108	0.511285	0.490278	IL4R/RTN4/TRPV1/PGLYRP1/GPR68/ANXA1/TNFAIP6/FGF13/SEMA4C/TBX21/PTPRS/ERBB2/CCL3/DLX2/TNF/CERS2/TNFSF18/IFRD1/CTNNA1/PLXNA3/ID2/TLR4/MDK/KIFAP3/TLR3/B2M/FBXO7	27	0.944056
BP	GO:1990542	mitochondrial transmembrane transport	11/1233	92/18614	0.0404621	0.511285	0.490278	SLC25A5/TOMM20/VDAC1/MICU1/GRPEL1/SLC25A37/LETM1/PNPT1/BHLHA15/SLC25A20/SLC25A22	11	1.19565
BP	GO:0001921	positive regulation of receptor recycling	3/1233	12/18614	0.0406417	0.511285	0.490278	VAMP3/ANXA2/INPP5F	3	2.5
BP	GO:0001973	G protein-coupled adenosine receptor signaling pathway	3/1233	12/18614	0.0406417	0.511285	0.490278	ADORA1/GNAI2/ADCY5	3	2.5
BP	GO:0010459	negative regulation of heart rate	3/1233	12/18614	0.0406417	0.511285	0.490278	TRPV1/TNF/SRI	3	2.5
BP	GO:0016554	cytidine to uridine editing	3/1233	12/18614	0.0406417	0.511285	0.490278	APOBEC3F/APOBEC3D/APOBEC2	3	2.5
BP	GO:0031650	regulation of heat generation	3/1233	12/18614	0.0406417	0.511285	0.490278	TNF/PTGES/CNR1	3	2.5
BP	GO:0035588	G protein-coupled purinergic receptor signaling pathway	3/1233	12/18614	0.0406417	0.511285	0.490278	ADORA1/GNAI2/ADCY5	3	2.5
BP	GO:0046831	regulation of RNA export from nucleus	3/1233	12/18614	0.0406417	0.511285	0.490278	NSUN2/KHDRBS1/NRDE2	3	2.5
BP	GO:0048548	regulation of pinocytosis	3/1233	12/18614	0.0406417	0.511285	0.490278	CDC42/PPT1/ANKFY1	3	2.5
BP	GO:0060123	regulation of growth hormone secretion	3/1233	12/18614	0.0406417	0.511285	0.490278	SELENOT/SERP1/GABBR1	3	2.5
BP	GO:0090160	Golgi to lysosome transport	3/1233	12/18614	0.0406417	0.511285	0.490278	LAMP1/LAPTM5/ANKFY1	3	2.5
BP	GO:0032722	positive regulation of chemokine production	9/1233	70/18614	0.0408086	0.511285	0.490278	IL4R/LPL/IFNG/ALOX15B/TNF/MCOLN2/TLR4/TLR3/FFAR3	9	1.28571
BP	GO:0046847	filopodium assembly	9/1233	70/18614	0.0408086	0.511285	0.490278	CDC42/SRGAP2/S1PR2/SPAG6/TGFB3/DNM3/FXR2/CAPZB/ARHGAP44	9	1.28571
BP	GO:0051881	regulation of mitochondrial membrane potential	9/1233	70/18614	0.0408086	0.511285	0.490278	ARL6IP5/PPA2/TRPV1/UBB/HSH2D/VCP/PRDX3/RNF122/HEBP2	9	1.28571
BP	GO:0006887	exocytosis	32/1233	351/18614	0.0416574	0.516544	0.495321	CD177/IL4R/ANXA3/VAMP3/RAC2/ANXA1/SDC1/RAB31/SYT2/IFNG/PLEK/SCAMP5/RALB/PRRT2/LLGL2/SDC4/EXOC3L1/PPP3CB/CCL3/RAB7A/SNPH/LAMP1/RAB3A/ANXA2/TMEM167B/RAB11A/GNAI2/VAMP8/ANK1/SLC4A8/ARHGAP44/TMED10	32	0.911681
BP	GO:0035303	regulation of dephosphorylation	14/1233	127/18614	0.041672	0.516544	0.495321	YWHAB/GNA12/IFNG/PLEK/HTT/CALM1/ITGA2/ADORA1/ENSA/TNF/GNAI2/CALM2/LGALS3/MTMR3	14	1.10236
BP	GO:0033157	regulation of intracellular protein transport	22/1233	224/18614	0.0416748	0.516544	0.495321	MFF/LCP1/UBE2D3/TARDBP/RAC2/PCNT/IFNG/PRR5L/UBE2J1/PDCD10/AKAP5/ERBB2/KIF20B/RAPGEF3/BNIP3L/PKIG/RANGAP1/ZDHHC2/ARHGAP44/DERL3/PLK3/SLC35D3	22	0.982143
BP	GO:0007565	female pregnancy	19/1233	187/18614	0.0416943	0.516544	0.495321	AGT/CTSB/HPGD/CD38/MMP9/IDO1/ITGA2/TMED2/TGFB3/ARG1/PRDX3/FOSL1/ARHGDIB/KLF1/CBS/ADM/VMP1/BSG/CNR1	19	1.01604
BP	GO:0045616	regulation of keratinocyte differentiation	6/1233	39/18614	0.0417044	0.516544	0.495321	EZH2/CD109/ALOX15B/MACROH2A1/NUMA1/TRIM16	6	1.53846
BP	GO:0032637	interleukin-8 production	12/1233	104/18614	0.0421796	0.520276	0.4989	ANXA1/CD58/TLR5/TNF/LAMTOR5/TLR8/CD14/RELA/TLR4/ANXA4/TLR3/NOD1	12	1.15385
BP	GO:0002263	cell activation involved in immune response	28/1233	300/18614	0.0421975	0.520276	0.4989	CD177/IL4R/LCP1/THOC1/GBF1/HLA-DRA/ANXA3/PGLYRP1/RAC2/ANXA1/CD86/IFNG/TBX21/ATAD5/CCL3/DNASE1/NLRP3/NDFIP1/TNF/LAMP1/TNFSF18/PLCL2/VAMP8/LFNG/ITGAL/TLR4/MDK/LGALS3	28	0.933333
BP	GO:0045619	regulation of lymphocyte differentiation	21/1233	212/18614	0.0424025	0.521618	0.500186	IL4R/RHOA/HLA-DRA/PGLYRP1/ANXA1/CD86/RNF41/IFNG/TBX21/FANCA/IL15RA/ERBB2/SMARCD3/NLRP3/CD83/NDFIP1/TNFSF18/ID2/ACTB/MDK/FBXO7	21	0.990566
BP	GO:1904427	positive regulation of calcium ion transmembrane transport	11/1233	93/18614	0.0432613	0.530757	0.50895	GSTM2/CAPN3/AKAP5/HTT/PPP3CB/CALM1/CRACR2A/SRI/CALM2/PLCG1/VMP1	11	1.1828
BP	GO:0034440	lipid oxidation	13/1233	116/18614	0.0433411	0.530757	0.50895	DECR2/ECHDC2/MLYCD/IVD/HADHB/PLA2G7/HADHA/ALOX15B/PEX2/DGAT2/PHYH/ACACB/CNR1	13	1.12069
BP	GO:0006900	vesicle budding from membrane	10/1233	82/18614	0.043967	0.532835	0.510943	SNX3/GBF1/SEC31B/AP3S1/RAB7A/TMED2/PPP6C/ANXA2/VAPA/TMED10	10	1.21951
BP	GO:0010921	regulation of phosphatase activity	10/1233	82/18614	0.043967	0.532835	0.510943	GNA12/IFNG/PLEK/HTT/CALM1/ITGA2/TNF/GNAI2/CALM2/LGALS3	10	1.21951
BP	GO:1901184	regulation of ERBB signaling pathway	10/1233	82/18614	0.043967	0.532835	0.510943	AGT/RTN4/DUSP3/SNX6/MMP9/FASLG/RALB/RAB7A/ADORA1/HBEGF	10	1.21951
BP	GO:1990266	neutrophil migration	14/1233	128/18614	0.0440619	0.532835	0.510943	CD177/GBF1/RAC2/TNFAIP6/BST1/CCL3L1/MPP1/CCL3/S100A12/MCOLN2/MDK/LGALS3/BSG/PDE4B	14	1.09375
BP	GO:0048660	regulation of smooth muscle cell proliferation	18/1233	176/18614	0.0440798	0.532835	0.510943	XRCC5/AGT/RHOA/HPGD/GNA12/MMP9/IFNG/S1PR2/IL12A/ITGA2/TGFB3/TNF/GNAI2/ID2/TLR4/HBEGF/ADAMTS1/CTNNBIP1	18	1.02273
BP	GO:1903317	regulation of protein maturation	9/1233	71/18614	0.0441025	0.532835	0.510943	INPP5B/CST7/IFT52/RNF139/IL1R2/SNX12/LDLRAD3/ANXA2/MELTF	9	1.26761
BP	GO:0051251	positive regulation of lymphocyte activation	30/1233	327/18614	0.0442087	0.532835	0.510943	IL4R/KLRK1/CD55/RHOA/HLA-DRA/ANXA1/CD86/CD38/BST1/ZNF335/IFNG/TBX21/IL15RA/CYRIB/ATAD5/HLA-DQA2/CD4/SMARCD3/IL12A/NLRP3/CD83/HLA-DPB1/LAMP1/HLA-DPA1/SH3KBP1/EFNB1/TLR4/ACTB/MDK/B2M	30	0.917431
BP	GO:0030072	peptide hormone secretion	23/1233	238/18614	0.0442965	0.532835	0.510943	C2CD2L/SELENOT/GPR68/ANXA1/ACVR2B/CD38/SERP1/IFNG/GPR27/GABBR1/GLUL/EXOC3L1/PPP3CB/ENSA/TNF/RAB3A/SRI/ADCY5/SLC16A10/SLC25A22/FFAR3/CYB5R4/CNR1	23	0.966387
BP	GO:0046425	regulation of receptor signaling pathway via JAK-STAT	12/1233	105/18614	0.0448771	0.536995	0.514931	AGT/OCIAD1/GADD45A/IFNG/PPP2CA/PARP14/TNF/PIGU/INPP5F/SOCS2/CYP1B1/DOT1L	12	1.14286
BP	GO:0061387	regulation of extent of cell growth	12/1233	105/18614	0.0448771	0.536995	0.514931	RTN4/FGF13/SEMA4C/FN1/CYFIP1/PTPRS/DISC1/IFRD1/PLXNA3/SHTN1/LIMK1/NRCAM	12	1.14286
BP	GO:0034656	nucleobase-containing small molecule catabolic process	5/1233	30/18614	0.0452362	0.536995	0.514931	CDADC1/DERA/APOBEC3F/APOBEC3D/APOBEC2	5	1.66667
BP	GO:0035774	positive regulation of insulin secretion involved in cellular response to glucose stimulus	5/1233	30/18614	0.0452362	0.536995	0.514931	C2CD2L/GPR68/GPR27/PPP3CB/SRI	5	1.66667
BP	GO:0051938	L-glutamate import	5/1233	30/18614	0.0452362	0.536995	0.514931	ARL6IP5/ARL6IP1/TNF/SLC38A7/SLC25A22	5	1.66667
BP	GO:1902230	negative regulation of intrinsic apoptotic signaling pathway in response to DNA damage	5/1233	30/18614	0.0452362	0.536995	0.514931	CD44/ATAD5/TPT1/CCAR2/CDKN2D	5	1.66667
BP	GO:0002269	leukocyte activation involved in inflammatory response	7/1233	50/18614	0.0454376	0.537873	0.515774	TRPV1/CST7/IFNG/IFNGR1/CCL3/TNF/TLR3	7	1.4
BP	GO:0009914	hormone transport	29/1233	315/18614	0.0455202	0.537873	0.515774	RAB11FIP3/AGT/C2CD2L/SELENOT/GPR68/ANXA1/ACVR2B/CD38/SERP1/IFNG/GPR27/GABBR1/GLUL/EXOC3L1/PPP3CB/CRYM/ADORA1/ENSA/TNF/RAB3A/SRI/VAMP8/ADCY5/SLC16A10/ADM/SLC25A22/FFAR3/CYB5R4/CNR1	29	0.920635
BP	GO:0002221	pattern recognition receptor signaling pathway	19/1233	189/18614	0.0456222	0.537873	0.515774	RTN4/SARM1/PTPRS/TLR5/MAP2K6/LY96/NLRP3/TNF/IRF7/IRAK3/TLR8/CD14/RELA/CTSS/TLR4/GPR108/TLR3/NOD1/OASL	19	1.00529
BP	GO:0002440	production of molecular mediator of immune response	30/1233	328/18614	0.0457068	0.537873	0.515774	IL4R/THOC1/CD55/HLA-DRA/MZB1/TMBIM6/CD86/MCM3AP/TBX21/UBE2J1/ATAD5/HLA-DQA2/LITAF/NLRP3/HLA-DPB1/NDFIP1/TGFB3/ARG1/TNF/HLA-DPA1/IRAK3/TLR4/DDX1/XRCC4/LAPTM5/DNAJB9/TLR3/B2M/FFAR3/NOD1	30	0.914634
BP	GO:0030203	glycosaminoglycan metabolic process	13/1233	117/18614	0.0459324	0.538231	0.516117	GLB1/CD44/SLC35D2/PGLYRP1/CSGALNACT1/TNFAIP6/CHPF/HEXB/B3GAT1/HS2ST1/CHSY1/ST3GAL2/ITIH2	13	1.11111
BP	GO:0030100	regulation of endocytosis	21/1233	214/18614	0.0461164	0.538231	0.516117	CD177/CDC42/EHD4/EEF2K/DRD4/RAB31/NEDD4L/HNRNPK/SCAMP5/RUBCN/PPP3CB/SNX12/ITGA2/ARF1/ANXA2/CD14/ACTB/LGALS3/PPT1/B2M/ANKFY1	21	0.981308
BP	GO:0002478	antigen processing and presentation of exogenous peptide antigen	6/1233	40/18614	0.0464235	0.538231	0.516117	HLA-DRA/HLA-DQA2/HLA-DPB1/HLA-DPA1/CTSS/B2M	6	1.5
BP	GO:0006268	DNA unwinding involved in DNA replication	4/1233	21/18614	0.0464317	0.538231	0.516117	RECQL4/RECQL5/WRN/GINS1	4	1.90476
BP	GO:0007213	G protein-coupled acetylcholine receptor signaling pathway	4/1233	21/18614	0.0464317	0.538231	0.516117	GNB1/GNAI2/HRH4/GNA15	4	1.90476
BP	GO:0030728	ovulation	4/1233	21/18614	0.0464317	0.538231	0.516117	IL4R/HPGD/TNFAIP6/ADAMTS1	4	1.90476
BP	GO:0070584	mitochondrion morphogenesis	4/1233	21/18614	0.0464317	0.538231	0.516117	MFF/POLG2/PNPT1/SUPV3L1	4	1.90476
BP	GO:0051928	positive regulation of calcium ion transport	14/1233	129/18614	0.0465464	0.53841	0.516289	GSTM2/CAPN3/AKAP5/HTT/PPP3CB/CCL3/CALM1/CRACR2A/SRI/LILRA5/CALM2/PLCG1/LGALS3/VMP1	14	1.08527
BP	GO:0034763	negative regulation of transmembrane transport	16/1233	153/18614	0.0468008	0.539054	0.516906	ARL6IP5/SLC6A9/TMBIM6/DRD4/VDAC1/GSTM2/NEDD4L/MMP9/YWHAQ/PEA15/PPP3CB/CALM1/TNF/GRB10/SRI/CALM2	16	1.04575
BP	GO:0046718	viral entry into host cell	16/1233	153/18614	0.0468008	0.539054	0.516906	SNX3/CD55/CTSB/CXCR4/CD86/CD4/ITGA2/PTX3/LAMP1/VAMP8/TRIM62/TRIM10/NECTIN2/TRIM38/BSG/SIGLEC1	16	1.04575
BP	GO:0015800	acidic amino acid transport	8/1233	61/18614	0.0471496	0.539634	0.517462	ARL6IP5/TRPV1/GABBR1/ARL6IP1/ADORA1/TNF/SLC38A7/SLC25A22	8	1.31148
BP	GO:0043903	regulation of biological process involved in symbiotic interaction	8/1233	61/18614	0.0471496	0.539634	0.517462	SNX3/CD4/PTX3/ARG1/TRIM62/TRIM10/NECTIN2/TRIM38	8	1.31148
BP	GO:0060135	maternal process involved in female pregnancy	8/1233	61/18614	0.0471496	0.539634	0.517462	CTSB/TMED2/ARG1/PRDX3/KLF1/CBS/BSG/CNR1	8	1.31148
BP	GO:2001233	regulation of apoptotic signaling pathway	34/1233	381/18614	0.0472834	0.540026	0.517838	GHITM/TXNDC12/SLC25A5/AGT/CD44/TIFAB/PLAGL2/TMC8/TMBIM6/UBB/DEPTOR/MMP9/MADD/BCL2L14/PEA15/CTSH/HNRNPK/ATAD5/EYA3/HTT/PLEKHF1/TPT1/TNF/CCAR2/RAD9A/GNAI2/CTNNA1/VDAC2/RELA/CTSS/HMGB2/CDKN2D/HERPUD1/LGALS3	34	0.892388
BP	GO:0060260	regulation of transcription initiation by RNA polymerase II	9/1233	72/18614	0.0475696	0.542153	0.519878	TAF11/TAF7/TBP/MED17/TAF5/MED4/MED15/MDC1/CTNNBIP1	9	1.25
BP	GO:0002274	myeloid leukocyte activation	23/1233	240/18614	0.0479034	0.544813	0.522428	CD177/IL4R/VSIG4/ANXA3/TRPV1/RAC2/ANXA1/CST7/FN1/IFNG/IFNGR1/CCL3/DNASE1/TNF/TSPAN32/S100A12/VAMP8/TLR4/NECTIN2/TLR3/CNR1/NDRG1/ITGB8	23	0.958333
BP	GO:0008361	regulation of cell size	18/1233	178/18614	0.0483207	0.545261	0.522858	RHOA/RTN4/CLCN6/DEPTOR/FGF13/SEMA4C/FN1/PLEK/CYFIP1/PTPRS/MSN/DISC1/IFRD1/LAMTOR5/PLXNA3/SHTN1/LIMK1/NRCAM	18	1.01124
BP	GO:0051702	biological process involved in interaction with symbiont	13/1233	118/18614	0.0486293	0.545261	0.522858	CDC42/TAF11/TARDBP/EEF1A1/FN1/CCL3/ZNF502/NAPEPLD/PTX3/ARG1/VAPA/FBXL2/SAP30	13	1.10169
BP	GO:0031960	response to corticosteroid	17/1233	166/18614	0.048825	0.545261	0.522858	GLB1/RHOA/ANXA3/ANXA1/FLT3/SDC1/ALPL/ARG1/TNF/FOSL1/ADM/MDK/LCAT/CYP1B1/NEFL/DDIT4/SERPINF1	17	1.0241
BP	GO:0051924	regulation of calcium ion transport	25/1233	266/18614	0.0491302	0.545261	0.522858	AGT/RHOA/CXCR4/TMBIM6/DRD4/VDAC1/GSTM2/CAPN3/AKAP5/HTT/CD4/PPP3CB/CCL3/CALM1/SARAF/SLC8A1/CRACR2A/SRI/GNAI2/LILRA5/CALM2/PLCG1/LGALS3/VMP1/PDE4B	25	0.93985
BP	GO:0001910	regulation of leukocyte mediated cytotoxicity	11/1233	95/18614	0.049253	0.545261	0.522858	KLRK1/HLA-DRA/CYRIB/KLRC4/PPP3CB/IL12A/DNASE1/ARG1/LAMP1/NECTIN2/B2M	11	1.15789
BP	GO:0019932	second-messenger-mediated signaling	27/1233	292/18614	0.0499092	0.545261	0.522858	AGT/SULT1A3/CAP1/CXCR4/NMUR1/GSTM2/BST1/PLEK/TNNI3/PPP2CA/AKAP5/HTT/ADGRL1/CD4/PPP3CB/CCL3/CALM1/ITPR3/SLC8A1/TNF/BHLHA15/TMBIM4/CALM2/RAPGEF3/PLCG1/CBS/ADM	27	0.924658
CC	GO:0070820	tertiary granule	34/1276	164/19518	1.494e-09	9.66615e-07	8.46073e-07	PRCP/CD177/CD55/RHOA/FCAR/MCEMP1/CD53/TMC6/PGM1/YPEL5/PGLYRP1/LTA4H/CD58/TNFAIP6/MMP9/GOLGA7/SLC2A3/CYFIP1/CTSH/QPCT/VAMP1/CYSTM1/ATP6AP2/PTX3/LAMP1/TMEM63A/VAMP8/TIMP2/CTSS/LYZ/LGALS3/B2M/SIGLEC5/HBB	34	2.07317
CC	GO:0101002	ficolin-1-rich granule	36/1276	185/19518	3.03527e-09	9.81909e-07	8.5946e-07	PRCP/PGAM1/GYG1/GLB1/OSTF1/CD55/RHOA/FCAR/CTSB/PGM1/DERA/YPEL5/EEF1A1/LTA4H/CD58/TNFAIP6/MMP9/PYGL/SLC2A3/CTSH/VCP/QPCT/EEF2/SERPINA1/ATP6AP2/LAMP1/PSMD3/TIMP2/KRT1/CTSS/LGALS3/PGM2/ARPC5/SIGLEC5/C1orf35/HBB	36	1.94595
CC	GO:1904813	ficolin-1-rich granule lumen	26/1276	124/19518	9.75665e-08	2.10419e-05	1.84178e-05	PGAM1/GYG1/GLB1/OSTF1/CTSB/PGM1/DERA/YPEL5/EEF1A1/LTA4H/TNFAIP6/MMP9/PYGL/CTSH/VCP/QPCT/EEF2/SERPINA1/PSMD3/TIMP2/KRT1/CTSS/PGM2/ARPC5/C1orf35/HBB	26	2.09677
CC	GO:0030667	secretory granule membrane	47/1276	319/19518	1.39241e-07	2.25222e-05	1.97136e-05	PRCP/CD177/SURF4/CD44/CD55/RHOA/FCAR/MCEMP1/CD53/TMC6/ANXA7/PSAP/DDOST/CD58/CKAP4/CD38/BST1/MGST1/RAB31/DEGS1/CD109/SYT2/SLC2A3/SELL/VAMP1/CYSTM1/RAB7A/ATP6AP2/ITPR3/TMED2/LAMP1/RAB3A/SRI/VAPA/TMEM63A/B4GALT1/VAMP8/CD14/NCSTN/ITGAL/CMTM6/LGALS3/CEACAM6/APLP2/BSG/SIGLEC5/TMED10	47	1.47335
CC	GO:1904724	tertiary granule lumen	16/1276	55/19518	2.65029e-07	3.42947e-05	3.0018e-05	PGM1/YPEL5/PGLYRP1/LTA4H/TNFAIP6/MMP9/GOLGA7/CYFIP1/CTSH/QPCT/PTX3/TIMP2/CTSS/LYZ/B2M/HBB	16	2.90909
CC	GO:0005765	lysosomal membrane	54/1276	415/19518	1.00931e-06	9.24364e-05	8.09091e-05	PGAP6/PRCP/SURF4/LAPTM4A/HLA-DRA/PSAP/EEF1A1/DDOST/CLCN6/CKAP4/MGST1/STARD3NL/TMEM59/LMBRD1/DRAM1/HLA-DQA2/LITAF/PLEKHF1/ATP6V1G1/SZT2/RAB7A/ZFYVE26/TECPR1/GNB1/MFSD1/ATP6AP2/HLA-DPB1/RRAGA/MARCHF8/TMEM45B/ABCC10/SLC38A7/LAMP1/ABCB9/ANXA2/TRAF3IP3/HLA-DPA1/VAPA/LAMTOR5/TMEM63A/B4GALT1/DTX3L/TLR8/VAMP8/AP1S2/NCSTN/RHEB/CYBRD1/CMTM6/ACP2/LAPTM5/CEACAM6/TLR3/ANKFY1	54	1.3012
CC	GO:0098852	lytic vacuole membrane	54/1276	415/19518	1.00931e-06	9.24364e-05	8.09091e-05	PGAP6/PRCP/SURF4/LAPTM4A/HLA-DRA/PSAP/EEF1A1/DDOST/CLCN6/CKAP4/MGST1/STARD3NL/TMEM59/LMBRD1/DRAM1/HLA-DQA2/LITAF/PLEKHF1/ATP6V1G1/SZT2/RAB7A/ZFYVE26/TECPR1/GNB1/MFSD1/ATP6AP2/HLA-DPB1/RRAGA/MARCHF8/TMEM45B/ABCC10/SLC38A7/LAMP1/ABCB9/ANXA2/TRAF3IP3/HLA-DPA1/VAPA/LAMTOR5/TMEM63A/B4GALT1/DTX3L/TLR8/VAMP8/AP1S2/NCSTN/RHEB/CYBRD1/CMTM6/ACP2/LAPTM5/CEACAM6/TLR3/ANKFY1	54	1.3012
CC	GO:0005774	vacuolar membrane	58/1276	460/19518	1.14295e-06	9.24364e-05	8.09091e-05	PGAP6/PRCP/SURF4/LAPTM4A/HLA-DRA/YWHAB/PSAP/EEF1A1/DDOST/CLCN6/CKAP4/MGST1/MAP1LC3B/STARD3NL/TMEM59/LMBRD1/DRAM1/HLA-DQA2/LITAF/PLEKHF1/ATP6V1G1/SZT2/RAB7A/ZFYVE26/TECPR1/GNB1/MFSD1/ATP6AP2/HLA-DPB1/RRAGA/MARCHF8/TMEM45B/ABCC10/SLC38A7/LAMP1/ABCB9/ANXA2/TRAF3IP3/HLA-DPA1/VAPA/LAMTOR5/TMEM63A/B4GALT1/DTX3L/TLR8/VAMP8/AP1S2/NCSTN/GABARAPL2/RHEB/CYBRD1/CMTM6/ACP2/LAPTM5/VMP1/CEACAM6/TLR3/ANKFY1	58	1.26087
CC	GO:0060205	cytoplasmic vesicle lumen	45/1276	325/19518	1.48884e-06	0.000107031	9.36839e-05	XRCC5/PGAM1/GYG1/GLB1/OSTF1/CAP1/SRGN/DERA/PGLYRP1/EEF1A1/FN1/FASLG/PYGL/CYFIP1/GDI2/CTSH/GLA/VAT1/CYRIB/VCP/QPCT/EEF2/SERPINA1/OLA1/PTX3/TGFB3/ARG1/CYB5R3/ANXA2/S100A12/CRACR2A/DNASE1L1/PSMD3/HEXB/TIMP2/SERPINI1/SERPINB1/S100P/LYZ/PGM2/ARPC5/B2M/F5/C1orf35/HEBP2	45	1.38462
CC	GO:0031983	vesicle lumen	45/1276	327/19518	1.76288e-06	0.000114058	9.98346e-05	XRCC5/PGAM1/GYG1/GLB1/OSTF1/CAP1/SRGN/DERA/PGLYRP1/EEF1A1/FN1/FASLG/PYGL/CYFIP1/GDI2/CTSH/GLA/VAT1/CYRIB/VCP/QPCT/EEF2/SERPINA1/OLA1/PTX3/TGFB3/ARG1/CYB5R3/ANXA2/S100A12/CRACR2A/DNASE1L1/PSMD3/HEXB/TIMP2/SERPINI1/SERPINB1/S100P/LYZ/PGM2/ARPC5/B2M/F5/C1orf35/HEBP2	45	1.37615
CC	GO:0034774	secretory granule lumen	44/1276	322/19518	2.76621e-06	0.000162703	0.000142413	XRCC5/PGAM1/GYG1/GLB1/OSTF1/CAP1/SRGN/DERA/PGLYRP1/EEF1A1/FN1/PYGL/CYFIP1/GDI2/CTSH/GLA/VAT1/CYRIB/VCP/QPCT/EEF2/SERPINA1/OLA1/PTX3/TGFB3/ARG1/CYB5R3/ANXA2/S100A12/CRACR2A/DNASE1L1/PSMD3/HEXB/TIMP2/SERPINI1/SERPINB1/S100P/LYZ/PGM2/ARPC5/B2M/F5/C1orf35/HEBP2	44	1.36646
CC	GO:0005769	early endosome	53/1276	423/19518	3.95665e-06	0.000213329	0.000186726	INPP5B/SNX3/EHD4/HLA-DRA/CXCR4/SNX6/VAMP3/PTPN23/ANXA1/TMEM230/RAB31/MAP2K1/APBB2/SNX2/AP3S1/HTT/LITAF/ARRDC4/PLEKHF1/MIB2/CD4/ERBB2/RUBCN/SNX12/NAPEPLD/RASGEF1B/ZFYVE26/MMGT1/MARCHF8/PRDX3/ANXA2/DTX3L/VAMP8/AP1S2/SLC9A6/RHOB/MLC1/GPNMB/NCSTN/CMTM6/TLR4/SERPINB1/INPP5F/PI4K2B/MELTF/TLR3/B2M/PXK/ACKR2/SIGLEC1/SLC35D3/ANKFY1/RABEP2	53	1.25296
CC	GO:0005766	primary lysosome	25/1276	155/19518	2.45229e-05	0.00113331	0.000991977	PRCP/SURF4/GLB1/CAP1/PSAP/DDOST/CKAP4/MGST1/GDI2/GLA/VAT1/VCP/ARG1/CYB5R3/LAMP1/ANXA2/VAPA/B4GALT1/VAMP8/HEXB/NCSTN/CMTM6/LYZ/CEACAM6/HEBP2	25	1.6129
CC	GO:0042582	azurophil granule	25/1276	155/19518	2.45229e-05	0.00113331	0.000991977	PRCP/SURF4/GLB1/CAP1/PSAP/DDOST/CKAP4/MGST1/GDI2/GLA/VAT1/VCP/ARG1/CYB5R3/LAMP1/ANXA2/VAPA/B4GALT1/VAMP8/HEXB/NCSTN/CMTM6/LYZ/CEACAM6/HEBP2	25	1.6129
CC	GO:0005925	focal adhesion	50/1276	422/19518	3.34377e-05	0.00144228	0.00126242	ANXA5/MAPRE1/CDC42/LCP1/CD44/VIM/CAP1/RHOA/YWHAB/YWHAZ/RAC2/ANXA1/GNA12/MAP2K1/YWHAQ/ARHGAP24/CYFIP1/GDI2/HNRNPK/ARPC3/SDC4/ALOX15B/MSN/TEK/HACD3/ADD1/LIMD1/ITGA2/ARF1/PCBP2/HSPA5/PPP1CC/RHOB/CTNNA1/SH3KBP1/TNS1/NCSTN/TNC/ACTB/TGM2/NECTIN2/SORBS2/LASP1/BSG/ARPC5/B2M/LIMK1/TNS2/MDC1/ITGB8	50	1.18483
CC	GO:0042581	specific granule	25/1276	160/19518	4.23653e-05	0.00171315	0.00149951	CD177/FCAR/MCEMP1/CD53/TMC6/ANXA3/PGLYRP1/CKAP4/BST1/DEGS1/SLC2A3/CYFIP1/QPCT/VAMP1/PTX3/ARG1/CRACR2A/DNASE1L1/TMEM63A/VAMP8/TIMP2/ITGAL/CMTM6/LYZ/B2M	25	1.5625
CC	GO:0030055	cell-substrate junction	50/1276	432/19518	6.12923e-05	0.00233271	0.00204181	ANXA5/MAPRE1/CDC42/LCP1/CD44/VIM/CAP1/RHOA/YWHAB/YWHAZ/RAC2/ANXA1/GNA12/MAP2K1/YWHAQ/ARHGAP24/CYFIP1/GDI2/HNRNPK/ARPC3/SDC4/ALOX15B/MSN/TEK/HACD3/ADD1/LIMD1/ITGA2/ARF1/PCBP2/HSPA5/PPP1CC/RHOB/CTNNA1/SH3KBP1/TNS1/NCSTN/TNC/ACTB/TGM2/NECTIN2/SORBS2/LASP1/BSG/ARPC5/B2M/LIMK1/TNS2/MDC1/ITGB8	50	1.15741
CC	GO:0035577	azurophil granule membrane	13/1276	58/19518	7.4385e-05	0.00267373	0.0023403	PRCP/SURF4/PSAP/DDOST/CKAP4/MGST1/LAMP1/VAPA/B4GALT1/VAMP8/NCSTN/CMTM6/CEACAM6	13	2.24138
CC	GO:0014069	postsynaptic density	40/1276	339/19518	0.000215178	0.00732739	0.00641363	RTN4/SLC6A9/EEF2K/LZTS1/SRGAP2/DLG3/SEMA4C/EIF3E/RTN3/IGSF9B/PRRT2/PTPRS/PRR12/AKAP5/ADGRL1/ABI3/DNAJB1/PCBP1/DGCR8/ADD1/SLC8A1/RTN1/ADORA1/DISC1/PRRT1/ARF1/PCBP2/SYN3/DNM3/FXR2/KLHL17/HNRNPH2/NETO2/RHEB/ZDHHC2/RPL14/CAPZB/ARHGAP44/PDE4B/NRCAM	40	1.17994
CC	GO:0032279	asymmetric synapse	41/1276	353/19518	0.000252615	0.00817209	0.00715299	RTN4/SLC6A9/EEF2K/LZTS1/SRGAP2/DLG3/SEMA4C/EIF3E/RTN3/IGSF9B/PRRT2/PTPRS/PRR12/AKAP5/ADGRL1/ABI3/DNAJB1/PCBP1/DGCR8/ADD1/SLC8A1/RTN1/ADORA1/DISC1/PRRT1/ARF1/PCBP2/SYN3/DNM3/FXR2/KLHL17/HNRNPH2/NETO2/RHEB/SLC4A8/ZDHHC2/RPL14/CAPZB/ARHGAP44/PDE4B/NRCAM	41	1.16147
CC	GO:0043197	dendritic spine	24/1276	175/19518	0.00045674	0.0140321	0.0122822	CDC42/RHOA/ARF4/EEF2K/LZTS1/SRGAP2/TRPV1/CYFIP1/APBA3/PRRT2/AKAP5/GABBR1/MOB4/ABI3/DNAJB1/ATP6AP2/SLC8A1/ADORA1/DNM3/PPP1CC/FXR2/APBA2/ARHGAP44/PDE4B	24	1.37143
CC	GO:0099572	postsynaptic specialization	41/1276	364/19518	0.000477136	0.0140321	0.0122822	RTN4/SLC6A9/EEF2K/LZTS1/SRGAP2/DLG3/SEMA4C/EIF3E/RTN3/IGSF9B/PRRT2/PTPRS/PRR12/AKAP5/ADGRL1/ABI3/CHRNB1/DNAJB1/PCBP1/DGCR8/ADD1/SLC8A1/RTN1/ADORA1/DISC1/PRRT1/ARF1/PCBP2/SYN3/DNM3/FXR2/KLHL17/HNRNPH2/NETO2/RHEB/ZDHHC2/RPL14/CAPZB/ARHGAP44/PDE4B/NRCAM	41	1.12637
CC	GO:0009295	nucleoid	10/1276	45/19518	0.000534454	0.014408	0.0126112	SLC25A5/VDAC1/HADHB/HADHA/LRRC59/POLG2/VDAC2/DBT/POLG/SUPV3L1	10	2.22222
CC	GO:0042645	mitochondrial nucleoid	10/1276	45/19518	0.000534454	0.014408	0.0126112	SLC25A5/VDAC1/HADHB/HADHA/LRRC59/POLG2/VDAC2/DBT/POLG/SUPV3L1	10	2.22222
CC	GO:0044309	neuron spine	24/1276	178/19518	0.000586239	0.0151719	0.0132799	CDC42/RHOA/ARF4/EEF2K/LZTS1/SRGAP2/TRPV1/CYFIP1/APBA3/PRRT2/AKAP5/GABBR1/MOB4/ABI3/DNAJB1/ATP6AP2/SLC8A1/ADORA1/DNM3/PPP1CC/FXR2/APBA2/ARHGAP44/PDE4B	24	1.34831
CC	GO:0098984	neuron to neuron synapse	42/1276	382/19518	0.000672599	0.0167374	0.0146501	RTN4/SLC6A9/EEF2K/LZTS1/SRGAP2/DLG3/YWHAZ/SEMA4C/EIF3E/RTN3/IGSF9B/PRRT2/PTPRS/PRR12/AKAP5/ADGRL1/ABI3/DNAJB1/PCBP1/DGCR8/ADD1/SLC8A1/RTN1/ADORA1/DISC1/PRRT1/ARF1/PCBP2/SYN3/DNM3/FXR2/KLHL17/HNRNPH2/NETO2/RHEB/SLC4A8/ZDHHC2/RPL14/CAPZB/ARHGAP44/PDE4B/NRCAM	42	1.09948
CC	GO:0045335	phagocytic vesicle	20/1276	141/19518	0.000858646	0.0205757	0.0180098	INPP5B/CDC42/SNX3/VIM/SRGAP2/ANXA3/VAMP3/PGLYRP1/RAC2/RAB31/RAB7A/TRIM14/LAMP1/GNLY/RAB11A/VAMP8/CDC42EP2/CTSS/B2M/NOD1	20	1.41844
CC	GO:0005770	late endosome	34/1276	296/19518	0.000993643	0.0229603	0.020097	LAPTM4A/HLA-DRA/CXCR4/PSAP/CST7/TMEM230/CLCN6/MAP2K1/NEDD4L/CTSH/STARD3NL/TMEM59/TMEM25/HTT/LITAF/RUBCN/GOSR2/IL12A/RASGEF1B/RAB7A/ZFYVE26/TPT1/MARCHF8/LAMP1/ANXA2/MCOLN2/RAB11A/LAMTOR5/MITD1/VAMP8/RHOB/CTSS/PXK/SIGLEC1	34	1.14865
CC	GO:0035579	specific granule membrane	14/1276	91/19518	0.00227477	0.0507509	0.044422	CD177/FCAR/MCEMP1/CD53/TMC6/CKAP4/BST1/DEGS1/SLC2A3/VAMP1/TMEM63A/VAMP8/ITGAL/CMTM6	14	1.53846
CC	GO:0005741	mitochondrial outer membrane	25/1276	208/19518	0.00238184	0.0509766	0.0446196	MFF/TOMM20/VDAC1/UBB/RAC2/HADHB/BCL2A1/MGST1/SARM1/VAT1/VAMP1/ACSL1/MSTO1/TRIM14/ARG1/CYB5R3/APOO/TRAF3IP3/PPP1CC/VDAC2/BNIP3L/ACACB/DNAJC11/CNR1/FUNDC2	25	1.20192
CC	GO:0005775	vacuolar lumen	22/1276	176/19518	0.00259561	0.0509766	0.0446196	GYG1/GLB1/CAP1/CTSB/PSAP/SDC1/FASLG/GDI2/GLA/LIPA/VAT1/VCP/SDC4/ARG1/CYB5R3/ANXA2/HEXB/CTSS/ACP2/LYZ/PPT1/HEBP2	22	1.25
CC	GO:0070821	tertiary granule membrane	12/1276	73/19518	0.00259788	0.0509766	0.0446196	CD177/FCAR/MCEMP1/CD53/TMC6/SLC2A3/VAMP1/CYSTM1/ATP6AP2/TMEM63A/VAMP8/SIGLEC5	12	1.64384
CC	GO:0031252	cell leading edge	43/1276	422/19518	0.00260004	0.0509766	0.0446196	CD177/CDC42/LCP1/GBF1/CD44/VIM/RHOA/ARF4/CXCR4/SRGAP2/TRPV1/EEF1A1/CDC42BPG/RAC2/PLEK2/BMX/APBB2/SNX2/PLEK/CYFIP1/IFIT5/AKAP5/ARPC3/GABBR1/CARMIL3/SPRY2/ABI3/ERBB2/PIEZO1/ATP6AP2/ADORA1/ARF1/CTNNA1/RAPGEF3/PLCG1/TLR4/ACTB/SORBS2/SHTN1/CAPZB/ARHGAP44/ARPC5/LIMK1	43	1.01896
CC	GO:0031968	organelle outer membrane	27/1276	236/19518	0.00330445	0.0628817	0.0550401	MFF/TOMM20/VDAC1/UBB/RAC2/HADHB/BCL2A1/MGST1/SARM1/VAT1/VAMP1/UGT2B28/ACSL1/MSTO1/TRIM14/ITPR3/ARG1/CYB5R3/APOO/TRAF3IP3/PPP1CC/VDAC2/BNIP3L/ACACB/DNAJC11/CNR1/FUNDC2	27	1.14407
CC	GO:0019867	outer membrane	27/1276	238/19518	0.00371289	0.0679087	0.0594402	MFF/TOMM20/VDAC1/UBB/RAC2/HADHB/BCL2A1/MGST1/SARM1/VAT1/VAMP1/UGT2B28/ACSL1/MSTO1/TRIM14/ITPR3/ARG1/CYB5R3/APOO/TRAF3IP3/PPP1CC/VDAC2/BNIP3L/ACACB/DNAJC11/CNR1/FUNDC2	27	1.13445
CC	GO:0042613	MHC class II protein complex	5/1276	17/19518	0.00377854	0.0679087	0.0594402	HLA-DRA/HLA-DQA2/HLA-DPB1/HLA-DPA1/B2M	5	2.94118
CC	GO:0097550	transcription preinitiation complex	4/1276	11/19518	0.00413621	0.0723278	0.0633082	TBP/BRF1/GTF2B/ERCC3	4	3.63636
CC	GO:0030133	transport vesicle	42/1276	425/19518	0.00498452	0.0848681	0.0742846	MFF/SURF4/CD55/SLC6A9/HLA-DRA/PLIN3/VAMP3/SPG21/TMEM230/SEC31B/SEMA4C/SYT2/AP3S1/SCAMP5/PRRT2/PTPRS/BET1/HLA-DQA2/GABBR1/EXOC3L1/VAMP1/GOSR2/RAB7A/ATP6AP2/HLA-DPB1/TMED2/DISC1/PRRT1/LAMP1/SYPL1/RAB3A/SYN3/HLA-DPA1/RAB11A/AP1S2/NCSTN/SLC4A8/LAPTM5/PPT1/B2M/PDE4B/TMED10	42	0.988235
CC	GO:0031901	early endosome membrane	22/1276	187/19518	0.00542282	0.0896983	0.0785125	INPP5B/SNX3/EHD4/HLA-DRA/SNX6/VAMP3/ANXA1/RAB31/SNX2/LITAF/SNX12/NAPEPLD/MMGT1/MARCHF8/DTX3L/VAMP8/SLC9A6/GPNMB/CMTM6/INPP5F/PI4K2B/B2M	22	1.17647
CC	GO:0033116	endoplasmic reticulum-Golgi intermediate compartment membrane	12/1276	80/19518	0.00559915	0.0896983	0.0785125	SURF4/CD55/ERGIC1/BET1/SERPINA1/GOSR2/PIEZO1/TMED2/PLPP3/VMP1/F5/TMED10	12	1.5
CC	GO:0101003	ficolin-1-rich granule membrane	10/1276	61/19518	0.00585516	0.0896983	0.0785125	PRCP/CD55/RHOA/FCAR/CD58/SLC2A3/ATP6AP2/LAMP1/LGALS3/SIGLEC5	10	1.63934
CC	GO:0030904	retromer complex	4/1276	12/19518	0.00588606	0.0896983	0.0785125	SNX3/SNX6/SNX2/SNX12	4	3.33333
CC	GO:0055037	recycling endosome	23/1276	200/19518	0.005978	0.0896983	0.0785125	RAB11FIP3/EHD4/VAMP3/TMEM230/VPS53/SCAMP5/AKAP5/TUBA1A/TNF/MCOLN2/RAB11A/VAMP8/SLC9A6/MLC1/CMTM6/INPP5F/ZDHHC2/MELTF/ARHGAP44/B2M/TBC1D14/ACKR2/NDRG1	23	1.15
CC	GO:0042470	melanosome	15/1276	112/19518	0.00623868	0.0896983	0.0785125	CTSB/YWHAB/YWHAZ/AHCY/RPN1/RAB7A/LAMP1/SYPL1/ANXA2/HSPA5/GPNMB/NCSTN/BSG/SERPINF1/TMED10	15	1.33929
CC	GO:0048770	pigment granule	15/1276	112/19518	0.00623868	0.0896983	0.0785125	CTSB/YWHAB/YWHAZ/AHCY/RPN1/RAB7A/LAMP1/SYPL1/ANXA2/HSPA5/GPNMB/NCSTN/BSG/SERPINF1/TMED10	15	1.33929
CC	GO:0035580	specific granule lumen	10/1276	62/19518	0.00658218	0.0925798	0.0810346	PGLYRP1/CYFIP1/QPCT/PTX3/ARG1/CRACR2A/DNASE1L1/TIMP2/LYZ/B2M	10	1.6129
CC	GO:0071782	endoplasmic reticulum tubular network	6/1276	27/19518	0.00695565	0.0957512	0.0838105	REEP5/RTN4/C2CD2L/ASPH/RNF41/ARL6IP1	6	2.22222
CC	GO:0030139	endocytic vesicle	35/1276	347/19518	0.00719252	0.0969492	0.0848591	RAB11FIP3/INPP5B/CDC42/SNX3/VIM/EHD4/HLA-DRA/SRGAP2/ANXA3/VAMP3/PGLYRP1/CD163/UBB/RAC2/RAB31/SYT2/LMBRD1/HLA-DQA2/CD4/RAB7A/TRIM14/HLA-DPB1/LAMP1/GNLY/HLA-DPA1/RAB11A/VAMP8/SH3KBP1/CDC42EP2/CTSS/HBEGF/INPP5F/B2M/NOD1/HBB	35	1.00865
CC	GO:0034451	centriolar satellite	15/1276	115/19518	0.00794476	0.102341	0.0895784	RAB11FIP3/IL4R/ZMYND10/CDC42BPG/SKA1/PCNT/CD86/TEX9/MPP1/TEK/RAB11A/TMEM63A/WDR62/UPF3B/PXK	15	1.30435
CC	GO:0140534	endoplasmic reticulum protein-containing complex	16/1276	126/19518	0.00805785	0.102341	0.0895784	PIGQ/MZB1/DDOST/RNF139/VCP/RPN1/ARL6IP1/EMC7/MMGT1/PIGU/HSPA5/SEC11A/PIGK/B2M/DERL3/EMC9	16	1.26984
CC	GO:0044194	cytolytic granule	4/1276	13/19518	0.00806705	0.102341	0.0895784	SRGN/LAMP1/GNLY/SERPINB1	4	3.07692
CC	GO:0062023	collagen-containing extracellular matrix	40/1276	415/19518	0.00904293	0.112515	0.0984837	ANXA5/TGFBI/COL6A2/AGT/CTSB/P3H2/ANXA7/MXRA7/PSAP/ANXA1/ANGPTL6/FN1/MMP9/CTSH/COLQ/COL9A2/MMP23B/SERPINA1/TGFB3/ANGPTL1/ANXA2/EMILIN2/HTRA1/TIMP2/KRT1/PXDN/CTSS/TNC/ADAMTS1/SERPINB1/TGM2/IMPG1/MDK/HDGF/LGALS3/ANXA4/SERPINF1/LTBP2/ADAMTS8/ITIH2	40	0.963855
CC	GO:0055029	nuclear DNA-directed RNA polymerase complex	15/1276	117/19518	0.00927504	0.113226	0.0991057	TAF11/TAF7/TBP/POLR3A/POLR2C/POLR3D/LEO1/POLR1G/RECQL5/PEX2/GTF2B/POLR1A/TAF5/RPAP2/ERCC3	15	1.28205
CC	GO:0005759	mitochondrial matrix	45/1276	484/19518	0.0109471	0.130488	0.114216	NME4/MRPL28/SLC25A5/ALDH2/MLYCD/PPA2/IVD/GSR/VDAC1/GRPEL1/HADHB/GLDC/HIBADH/PARS2/TARS2/HADHA/ARL2BP/ATP5PB/ABHD10/LRRC59/ATP5F1C/POLG2/DAP3/PNPT1/CCAR2/OAT/MRM1/PRDX3/GUF1/MTG1/HARS2/PDSS1/CHPF/VDAC2/DBT/POLG/TBRG4/MRPS5/NADK2/AK4/ADPRS/SUPV3L1/PYROXD2/MRPL10/PDP2	45	0.929752
CC	GO:0035770	ribonucleoprotein granule	28/1276	271/19518	0.0111336	0.130488	0.114216	CDC42/NSUN2/TARDBP/DAZAP2/APOBEC3F/APOBEC3D/SAMD4A/MOV10/MOV10L1/CTSH/HNRNPK/VCP/TUBA1A/IGF2BP2/PCBP1/STAU1/LIMD1/TDRD1/DDX19B/FXR2/DDX1/ZC3H12B/ACTB/SERPINB1/TBRG4/EDC4/HNRNPL/PNRC1	28	1.03321
CC	GO:0043202	lysosomal lumen	13/1276	98/19518	0.0112942	0.130488	0.114216	GYG1/GLB1/CTSB/PSAP/SDC1/FASLG/GLA/LIPA/SDC4/HEXB/CTSS/ACP2/PPT1	13	1.32653
CC	GO:0000428	DNA-directed RNA polymerase complex	15/1276	120/19518	0.0115941	0.131604	0.115192	TAF11/TAF7/TBP/POLR3A/POLR2C/POLR3D/LEO1/POLR1G/RECQL5/PEX2/GTF2B/POLR1A/TAF5/RPAP2/ERCC3	15	1.25
CC	GO:0005793	endoplasmic reticulum-Golgi intermediate compartment	16/1276	132/19518	0.0123604	0.137882	0.120688	INPP5B/SURF4/GBF1/CD55/FN1/ERGIC1/BET1/SERPINA1/GOSR2/PIEZO1/TMED2/HSPA5/PLPP3/VMP1/F5/TMED10	16	1.21212
CC	GO:0030027	lamellipodium	22/1276	202/19518	0.0129676	0.142204	0.12447	CD177/CD44/RHOA/SRGAP2/RAC2/PLEK2/APBB2/SNX2/CYFIP1/ARPC3/CARMIL3/ABI3/PIEZO1/CTNNA1/RAPGEF3/PLCG1/ACTB/SORBS2/SHTN1/CAPZB/ARPC5/LIMK1	22	1.08911
CC	GO:0030496	midbody	22/1276	203/19518	0.0136764	0.142449	0.124685	RAB11FIP3/CDC42/TTC23L/RHOA/YPEL5/ARL2BP/ERH/RALB/WIZ/RASGEF1B/DDX11/ZFYVE26/CCDC69/ANXA2/KIF20B/ANKRD54/HSPA5/MITD1/PPP1CC/GNAI2/MAK/CENPF	22	1.08374
CC	GO:0005852	eukaryotic translation initiation factor 3 complex	4/1276	15/19518	0.0138707	0.142449	0.124685	EIF3E/EIF3H/EIF3L/EIF3M	4	2.66667
CC	GO:0033290	eukaryotic 48S preinitiation complex	4/1276	15/19518	0.0138707	0.142449	0.124685	EIF3E/EIF3H/EIF3L/EIF3M	4	2.66667
CC	GO:0098845	postsynaptic endosome	4/1276	15/19518	0.0138707	0.142449	0.124685	RAB11FIP3/AKAP5/RAB11A/ZDHHC2	4	2.66667
CC	GO:0031256	leading edge membrane	20/1276	180/19518	0.014118	0.142724	0.124926	CDC42/LCP1/CD44/RHOA/ARF4/TRPV1/EEF1A1/PLEK2/BMX/PLEK/IFIT5/AKAP5/GABBR1/SPRY2/ERBB2/PIEZO1/ATP6AP2/ADORA1/PLCG1/ARHGAP44	20	1.11111
CC	GO:0036464	cytoplasmic ribonucleoprotein granule	26/1276	253/19518	0.014971	0.148375	0.129872	CDC42/NSUN2/TARDBP/DAZAP2/APOBEC3F/APOBEC3D/SAMD4A/MOV10/MOV10L1/CTSH/HNRNPK/VCP/TUBA1A/IGF2BP2/PCBP1/STAU1/LIMD1/TDRD1/DDX19B/FXR2/DDX1/ZC3H12B/ACTB/SERPINB1/EDC4/PNRC1	26	1.02767
CC	GO:0035578	azurophil granule lumen	12/1276	91/19518	0.0152394	0.148375	0.129872	GLB1/CAP1/GDI2/GLA/VAT1/VCP/ARG1/CYB5R3/ANXA2/HEXB/LYZ/HEBP2	12	1.31868
CC	GO:0030880	RNA polymerase complex	15/1276	124/19518	0.015365	0.148375	0.129872	TAF11/TAF7/TBP/POLR3A/POLR2C/POLR3D/LEO1/POLR1G/RECQL5/PEX2/GTF2B/POLR1A/TAF5/RPAP2/ERCC3	15	1.20968
CC	GO:1905360	GTPase complex	6/1276	32/19518	0.0161276	0.153449	0.134313	GNA12/GNA14/GNB1/RRAGA/GNAI2/GNA15	6	1.875
CC	GO:0005811	lipid droplet	13/1276	103/19518	0.0166945	0.156541	0.137019	GBF1/PLIN3/CKAP4/VCP/RAB7A/CYB5R3/ANXA2/GIMAP7/HSD17B11/C18orf32/DGAT2/ATG2A/RNF213	13	1.26214
CC	GO:0030134	COPII-coated ER to Golgi transport vesicle	12/1276	93/19518	0.0178741	0.165208	0.144606	HLA-DRA/SEC31B/ERGIC1/HLA-DQA2/SERPINA1/GOSR2/HLA-DPB1/TMED2/HLA-DPA1/B2M/F5/TMED10	12	1.29032
CC	GO:0005874	microtubule	42/1276	461/19518	0.0185717	0.169238	0.148133	MAPRE1/KIF7/TUBA1C/KLC3/NINL/SKA1/PCNT/FGF13/SERP1/MAP1LC3B/SARM1/HAUS4/SPAG6/KIF19/TUBA1A/TOGARAM2/SPAG8/SPRY2/KIF22/CALM1/SNPH/TPT1/SLC8A1/DISC1/FSD1/KIF20B/RAB11A/DNM3/NICN1/TUBA1B/CALM2/NUMA1/FAM110A/KLHL21/MX1/KIFAP3/SHTN1/TPGS2/RASSF1/DNAH8/TUBGCP6/NDRG1	42	0.911063
CC	GO:0030658	transport vesicle membrane	24/1276	234/19518	0.0192515	0.172996	0.151423	SLC6A9/HLA-DRA/SEC31B/SEMA4C/SYT2/SCAMP5/PRRT2/PTPRS/HLA-DQA2/VAMP1/GOSR2/RAB7A/ATP6AP2/HLA-DPB1/TMED2/PRRT1/SYPL1/RAB3A/SYN3/HLA-DPA1/AP1S2/SLC4A8/B2M/TMED10	24	1.02564
CC	GO:0008021	synaptic vesicle	22/1276	210/19518	0.0195398	0.173182	0.151585	MFF/SLC6A9/TMEM230/SEMA4C/SYT2/SCAMP5/PRRT2/PTPRS/GABBR1/VAMP1/RAB7A/ATP6AP2/DISC1/PRRT1/LAMP1/SYPL1/RAB3A/SYN3/NCSTN/SLC4A8/PPT1/PDE4B	22	1.04762
CC	GO:0012507	ER to Golgi transport vesicle membrane	9/1276	63/19518	0.0206947	0.180939	0.158375	HLA-DRA/SEC31B/HLA-DQA2/GOSR2/HLA-DPB1/TMED2/HLA-DPA1/B2M/TMED10	9	1.42857
CC	GO:0042611	MHC protein complex	5/1276	25/19518	0.0210182	0.181172	0.158579	HLA-DRA/HLA-DQA2/HLA-DPB1/HLA-DPA1/B2M	5	2
CC	GO:0031253	cell projection membrane	33/1276	349/19518	0.0212814	0.181172	0.158579	MAPRE1/LCP1/CD44/RHOA/ARF4/TRPV1/EEF1A1/GNA12/PLEK2/BMX/TAS2R4/PLEK/IFIT5/AKAP5/GABBR1/MSN/SPRY2/PKD1/ERBB2/NAPEPLD/PEX19/PIEZO1/SLC6A19/ATP6AP2/ADORA1/B4GALT1/GPR157/PLCG1/CYBRD1/S100P/IQCE/MXRA8/TXNDC15	33	0.945559
CC	GO:0016282	eukaryotic 43S preinitiation complex	4/1276	17/19518	0.0217941	0.183127	0.16029	EIF3E/EIF3H/EIF3L/EIF3M	4	2.35294
CC	GO:0072546	EMC complex	3/1276	10/19518	0.0236374	0.196069	0.171618	EMC7/MMGT1/EMC9	3	3
CC	GO:0005834	heterotrimeric G-protein complex	5/1276	26/19518	0.0246605	0.201966	0.17678	GNA12/GNA14/GNB1/GNAI2/GNA15	5	1.92308
CC	GO:0036064	ciliary basal body	18/1276	167/19518	0.025246	0.204177	0.178715	MAPRE1/KIF7/CEP250/PTPN23/IFT52/IFT172/DISC1/MKS1/CFAP157/CFAP70/NPHP4/CDK10/CEP78/CBY1/CETN2/KIFAP3/RABEP2/CENPF	18	1.07784
CC	GO:0070993	translation preinitiation complex	4/1276	18/19518	0.0266056	0.212516	0.186014	EIF3E/EIF3H/EIF3L/EIF3M	4	2.22222
CC	GO:0016235	aggresome	6/1276	36/19518	0.0278013	0.217926	0.19075	TRIM66/CARD14/EEF2/XRN2/TDP2/RANGAP1	6	1.66667
CC	GO:0005814	centriole	17/1276	157/19518	0.0279566	0.217926	0.19075	CEP250/PCNT/IFT52/CEP43/HTT/CROCC2/CROCC/NEURL4/MKS1/RAB11A/NPHP4/WDR62/CEP78/CBY1/CETN2/HYLS1/CEP164	17	1.0828
CC	GO:0000109	nucleotide-excision repair complex	3/1276	11/19518	0.0309503	0.238391	0.208662	RAD23B/CETN2/ERCC3	3	2.72727
CC	GO:0005871	kinesin complex	7/1276	47/19518	0.0318739	0.240765	0.210741	KIF7/KLC3/KIF19/KIF22/DISC1/KIF20B/KIFAP3	7	1.48936
CC	GO:0042575	DNA polymerase complex	4/1276	19/19518	0.0320028	0.240765	0.210741	POLG2/POLE3/POLE/POLG	4	2.10526
CC	GO:0001891	phagocytic cup	5/1276	28/19518	0.0330999	0.245093	0.214529	LCP1/ANXA1/RAB31/TNF/TLR4	5	1.78571
CC	GO:0030672	synaptic vesicle membrane	14/1276	125/19518	0.0338492	0.245093	0.214529	SLC6A9/SEMA4C/SYT2/SCAMP5/PRRT2/PTPRS/VAMP1/RAB7A/ATP6AP2/PRRT1/SYPL1/RAB3A/SYN3/SLC4A8	14	1.12
CC	GO:0099501	exocytic vesicle membrane	14/1276	125/19518	0.0338492	0.245093	0.214529	SLC6A9/SEMA4C/SYT2/SCAMP5/PRRT2/PTPRS/VAMP1/RAB7A/ATP6AP2/PRRT1/SYPL1/RAB3A/SYN3/SLC4A8	14	1.12
CC	GO:0055038	recycling endosome membrane	12/1276	102/19518	0.0340934	0.245093	0.214529	RAB11FIP3/EHD4/VAMP3/SCAMP5/MCOLN2/RAB11A/VAMP8/SLC9A6/CMTM6/ZDHHC2/B2M/NDRG1	12	1.17647
CC	GO:0098791	Golgi apparatus subcompartment	34/1276	378/19518	0.0369647	0.257402	0.225303	TGFBI/GBF1/GOLGA3/HLA-DRA/GALNT2/VAMP3/MS4A6A/TMEM230/CSGALNACT1/RAB31/GOLGA7/COG7/VPS53/TMEM59/SCAMP5/HLA-DQA2/MOB4/HLA-DPB1/TMED2/HLA-DPA1/RAB11A/B4GALT1/CHPF/AP1S2/TMBIM4/CBY1/PLPP3/TJAP1/GPR108/PI4K2B/PLK3/CHSY1/GAL3ST4/ST3GAL2	34	0.899471
CC	GO:0045334	clathrin-coated endocytic vesicle	11/1276	92/19518	0.0373545	0.257402	0.225303	HLA-DRA/VAMP3/SYT2/LMBRD1/HLA-DQA2/CD4/HLA-DPB1/HLA-DPA1/VAMP8/HBEGF/INPP5F	11	1.19565
CC	GO:0005876	spindle microtubule	10/1276	81/19518	0.0379642	0.257402	0.225303	MAPRE1/SKA1/HAUS4/CALM1/RAB11A/CALM2/NUMA1/FAM110A/KLHL21/KIFAP3	10	1.23457
CC	GO:0070382	exocytic vesicle	22/1276	225/19518	0.0385333	0.257402	0.225303	MFF/SLC6A9/TMEM230/SEMA4C/SYT2/SCAMP5/PRRT2/PTPRS/GABBR1/VAMP1/RAB7A/ATP6AP2/DISC1/PRRT1/LAMP1/SYPL1/RAB3A/SYN3/NCSTN/SLC4A8/PPT1/PDE4B	22	0.977778
CC	GO:0030863	cortical cytoskeleton	12/1276	104/19518	0.0387892	0.257402	0.225303	MAPRE1/CAP1/EEF1A1/LLGL2/PJVK/MPP1/CAPZA2/NUMA1/RAPGEF3/ACTB/LASP1/CAPZB	12	1.15385
CC	GO:0043209	myelin sheath	7/1276	49/19518	0.0389369	0.257402	0.225303	TSPAN2/GLUL/ERBB2/CALM1/ITPR3/ANXA2/CALM2	7	1.42857
CC	GO:0005833	hemoglobin complex	3/1276	12/19518	0.039305	0.257402	0.225303	HBD/CYB5R3/HBB	3	2.5
CC	GO:0016281	eukaryotic translation initiation factor 4F complex	3/1276	12/19518	0.039305	0.257402	0.225303	EIF4H/EIF4E3/EIF4B	3	2.5
CC	GO:0030017	sarcomere	21/1276	213/19518	0.0393861	0.257402	0.225303	ANKRD23/TPM3/CAPN3/KCTD6/RPL15/TNNI3/PPP3CB/CALM1/LRRC27/SLC8A1/ADPRHL1/ARF1/TMOD4/SRI/CALM2/ANK1/SORBS2/MYH3/GLRX3/CAPZB/PDE4B	21	0.985915
CC	GO:0016591	RNA polymerase II, holoenzyme	11/1276	93/19518	0.0399678	0.258591	0.226344	TAF11/TAF7/TBP/POLR2C/LEO1/RECQL5/PEX2/GTF2B/TAF5/RPAP2/ERCC3	11	1.1828
CC	GO:0044232	organelle membrane contact site	7/1276	50/19518	0.0428232	0.274323	0.240113	C2CD2L/TOMM20/STARD3NL/SARAF/APOO/CLCC1/ATG2A	7	1.4
CC	GO:0061695	transferase complex, transferring phosphorus-containing groups	28/1276	306/19518	0.045392	0.287928	0.252022	XRCC5/TAF11/TAF7/ACVR2B/TBP/CISH/POLR3A/POLR2C/POLR3D/LEO1/POLG2/POLE3/CCNL2/POLR1G/RECQL5/CCNI/PEX2/CCNY/GTF2B/POLE/POLG/CDKN2D/PRPS1/SOCS2/POLR1A/TAF5/RPAP2/ERCC3	28	0.915033
CC	GO:0000421	autophagosome membrane	7/1276	51/19518	0.0469515	0.288932	0.252901	MAP1LC3B/RAB7A/TECPR1/ATP6AP2/LAMP1/GABARAPL2/VMP1	7	1.37255
CC	GO:0043292	contractile fiber	23/1276	243/19518	0.0477008	0.288932	0.252901	ANKRD23/TPM3/CAPN3/KCTD6/RPL15/TNNI3/SDC4/PPP3CB/CALM1/IDO1/LRRC27/SLC8A1/ADPRHL1/ARF1/TMOD4/SRI/CALM2/ANK1/SORBS2/MYH3/GLRX3/CAPZB/PDE4B	23	0.946502
CC	GO:0030669	clathrin-coated endocytic vesicle membrane	9/1276	73/19518	0.0478297	0.288932	0.252901	HLA-DRA/VAMP3/SYT2/HLA-DQA2/CD4/HLA-DPB1/HLA-DPA1/VAMP8/HBEGF	9	1.23288
CC	GO:0032153	cell division site	9/1276	73/19518	0.0478297	0.288932	0.252901	RAB11FIP3/RHOA/FSD1/RAB11A/PPP1CC/RHOB/GTF2B/PLCD3/TUBGCP6	9	1.23288
CC	GO:0000940	outer kinetochore	3/1276	13/19518	0.0486764	0.288932	0.252901	SKA1/BUB1B/CENPF	3	2.30769
CC	GO:0035253	ciliary rootlet	3/1276	13/19518	0.0486764	0.288932	0.252901	KLC3/PJVK/CROCC	3	2.30769
CC	GO:0042583	chromaffin granule	3/1276	13/19518	0.0486764	0.288932	0.252901	ANXA7/SYT2/SRI	3	2.30769
MF	GO:0045296	cadherin binding	42/1274	333/18369	0.000123501	0.125107	0.119601	MAPRE1/LDHA/GOLGA3/EHD4/RTN4/PLIN3/YWHAB/YWHAZ/ANXA1/ARVCF/EIF3E/SNX2/RPL15/HNRNPK/RARS1/LRRC59/EEF2/EIF4H/DNAJB1/OLA1/PCBP1/PCMT1/BZW1/ADD1/ANXA2/VAPA/HSPA5/EIF2A/CTNNA1/H3C1/RANGAP1/CGN/S100P/LASP1/SHTN1/RPL14/BSG/CAPZB/MPP7/ABCF3/NDRG1/MRE11	42	1.26126
MF	GO:0044389	ubiquitin-like protein ligase binding	38/1274	320/18369	0.000825639	0.211436	0.202131	XRCC5/SLC25A5/UBE2D2/UBE2D3/RTN4/DAZAP2/CXCR4/TMBIM6/DLG3/YWHAZ/UBB/SUMO3/AXIN1/MAP1LC3B/PRR5L/UBE2J1/RALB/VCP/STAT2/DET1/RRAGA/PCBP2/HSPA5/DTX3L/TUBA1B/SUMO2/UBE2G1/TXNIP/SH3KBP1/JKAMP/DBT/GABARAPL2/RELA/CBS/RANGAP1/LAPTM5/FBXO7/PSMA3	38	1.1875
MF	GO:0004859	phospholipase inhibitor activity	5/1274	12/18369	0.00083489	0.211436	0.202131	ANXA5/ANXA3/ANXA1/ANXA2/ANXA4	5	4.16667
MF	GO:0008179	adenylate cyclase binding	5/1274	12/18369	0.00083489	0.211436	0.202131	CAP1/AKAP5/CALM1/CALM2/ADCY5	5	4.16667
MF	GO:0030674	protein-macromolecule adaptor activity	41/1274	361/18369	0.0012669	0.229633	0.219527	RETREG2/TARDBP/LPL/VAMP3/AXIN1/MAP2K1/HSH2D/SARM1/BET1/ARRDC4/KHDRBS1/SH2B1/VAMP1/GOSR2/ST13/DGCR8/DET1/CBX5/GNB1/NLRP3/FRS3/KLHDC2/RAB3A/GRB10/DTX3L/VAMP8/AP1S2/TONSL/FBXL2/ANK1/NCSTN/NDC1/JCHAIN/SORBS2/SOCS2/HERPUD1/LGALS3/NEFL/GRB2/FBXO7/MPP7	41	1.13573
MF	GO:0000979	RNA polymerase II core promoter sequence-specific DNA binding	6/1274	19/18369	0.00136011	0.229633	0.219527	EZH2/TBP/H3-3A/GTF2B/RELA/POU2F1	6	3.15789
MF	GO:0031625	ubiquitin protein ligase binding	35/1274	301/18369	0.00186301	0.263781	0.252173	XRCC5/SLC25A5/UBE2D2/UBE2D3/RTN4/DAZAP2/CXCR4/TMBIM6/DLG3/YWHAZ/UBB/AXIN1/MAP1LC3B/PRR5L/UBE2J1/RALB/VCP/DET1/RRAGA/PCBP2/HSPA5/TUBA1B/SUMO2/UBE2G1/TXNIP/SH3KBP1/JKAMP/DBT/GABARAPL2/RELA/CBS/RANGAP1/LAPTM5/FBXO7/PSMA3	35	1.16279
MF	GO:0003924	GTPase activity	37/1274	327/18369	0.00227078	0.263781	0.252173	CDC42/RHOA/GPN1/ARF4/ARF3/AGAP6/EEF1A1/RAC2/LSG1/GNA12/RAB31/GNA14/RALB/EEF2/GSPT1/RAB36/RAB7A/RGS17/GNB1/RRAGA/ARF1/RAB3A/GIMAP7/GUF1/RAB11A/MTG1/ARHGDIB/DNM3/GNAI2/NKIRAS1/TUBA1B/RHOB/GNG10/RHEB/RGS12/MX1/GNA15	37	1.1315
MF	GO:0043394	proteoglycan binding	8/1274	36/18369	0.00275813	0.263781	0.252173	CTSB/LPL/FN1/PTPRS/ITGA2/GPNMB/CTSS/TNC	8	2.22222
MF	GO:0004721	phosphoprotein phosphatase activity	22/1274	168/18369	0.00297068	0.263781	0.252173	DUSP3/PPA2/PTPN23/PPP1R3E/PTPRS/PPP2CA/EYA3/PPP3CB/DUSP2/PPP6C/SBF1/PPP1CC/ACP1/PPM1M/PPM1J/TNS1/MYH3/PTPN7/RPAP2/TNS2/MTMR3/PDP2	22	1.30952
MF	GO:0031683	G-protein beta/gamma-subunit complex binding	6/1274	22/18369	0.00312599	0.263781	0.252173	GNA12/GNA14/ADORA1/GNAI2/CETN2/GNA15	6	2.72727
MF	GO:0043295	glutathione binding	4/1274	10/18369	0.00344572	0.263781	0.252173	GSTM1/GSTM2/MMACHC/PTGES	4	4
MF	GO:0016667	oxidoreductase activity, acting on a sulfur group of donors	10/1274	54/18369	0.00360199	0.263781	0.252173	SRXN1/TXNDC12/PGK1/SELENOT/GSR/TMX4/PRDX3/SUMF1/TXNL1/ERO1B	10	1.85185
MF	GO:0055102	lipase inhibitor activity	5/1274	16/18369	0.00364555	0.263781	0.252173	ANXA5/ANXA3/ANXA1/ANXA2/ANXA4	5	3.125
MF	GO:0016799	hydrolase activity, hydrolyzing N-glycosyl compounds	8/1274	38/18369	0.0039409	0.266142	0.25443	MACROD2/CD38/BST1/SARM1/NEIL1/ADPRHL1/TLR4/ADPRS	8	2.10526
MF	GO:0052689	carboxylic ester hydrolase activity	18/1274	133/18369	0.00481248	0.299263	0.286094	PGAP6/ALDH2/APMAP/PROCA1/LPL/TNFAIP6/AARS2/DTD1/PLA2G7/LIPN/TARS2/PAFAH2/LIPA/ABHD10/GDE1/VARS2/ESD/LCAT	18	1.35338
MF	GO:0008135	translation factor activity, RNA binding	13/1274	84/18369	0.00502219	0.299263	0.286094	EEF2K/EEF1A1/EIF2B5/EIF3E/EEF2/EIF3H/EIF4H/EIF4E3/EIF3L/GSPT1/EIF4B/EIF2A/EIF3M	13	1.54762
MF	GO:0005525	GTP binding	40/1274	382/18369	0.00605141	0.325882	0.311541	CDC42/EHD4/TUBA1C/RHOA/GPN1/ARF4/ARF3/EEF1A1/RAC2/LSG1/GNA12/RAB31/GNA14/RALB/TUBA1A/EEF2/OLA1/GSPT1/RAB36/RAB7A/DAP3/RRAGA/ARF1/RAB3A/GIMAP7/GUF1/CRACR2A/RAB11A/MTG1/DNM3/GNAI2/NKIRAS1/TUBA1B/RHOB/RHEB/TGM2/MX1/AK4/GNA15/GIMAP1	40	1.04712
MF	GO:0003678	DNA helicase activity	10/1274	58/18369	0.00611229	0.325882	0.311541	XRCC5/RTEL1/DDX11/RECQL4/RECQL5/FANCM/WRN/SUPV3L1/MRE11/ERCC3	10	1.72414
MF	GO:0004126	cytidine deaminase activity	4/1274	12/18369	0.00726194	0.326062	0.311713	CDADC1/APOBEC3F/APOBEC3D/APOBEC2	4	3.33333
MF	GO:0016668	oxidoreductase activity, acting on a sulfur group of donors, NAD(P) as acceptor	4/1274	12/18369	0.00726194	0.326062	0.311713	PGK1/SELENOT/GSR/PRDX3	4	3.33333
MF	GO:0042578	phosphoric ester hydrolase activity	37/1274	352/18369	0.00759853	0.326062	0.311713	INPP5B/FRA10AC1/DUSP3/PPA2/PTPN23/PPP1R3E/GDPD5/PTPRS/PPP2CA/EYA3/ALPL/PPP3CB/NAPEPLD/GDE1/DUSP2/PPP6C/SBF1/PFKFB3/PLCL2/PPP1CC/ACP1/PPM1M/PDE8B/PPM1J/TNS1/TDP2/PLCG1/PLPP3/INPP5F/MYH3/ACP2/PTPN7/PDE4B/RPAP2/TNS2/MTMR3/PDP2	37	1.05114
MF	GO:0003743	translation initiation factor activity	9/1274	51/18369	0.00779072	0.326062	0.311713	EIF2B5/EIF3E/EIF3H/EIF4H/EIF4E3/EIF3L/EIF4B/EIF2A/EIF3M	9	1.76471
MF	GO:0097001	ceramide binding	5/1274	19/18369	0.00815549	0.326062	0.311713	PSAP/VDAC1/GLTP/MAP1LC3B/VDAC2	5	2.63158
MF	GO:0090079	translation regulator activity, nucleic acid binding	15/1274	109/18369	0.00821185	0.326062	0.311713	PAIP2/EEF2K/EEF1A1/EIF2B5/EIF3E/EEF2/EIF3H/IGF2BP2/EIF4H/EIF4E3/EIF3L/GSPT1/EIF4B/EIF2A/EIF3M	15	1.37615
MF	GO:0023026	MHC class II protein complex binding	6/1274	27/18369	0.00921387	0.326062	0.311713	HLA-DRA/HLA-DQA2/CD4/HLA-DPB1/HLA-DPA1/B2M	6	2.22222
MF	GO:0038187	pattern recognition receptor activity	6/1274	27/18369	0.00921387	0.326062	0.311713	PGLYRP1/LY96/TLR8/CD14/TLR4/NOD1	6	2.22222
MF	GO:0048306	calcium-dependent protein binding	10/1274	62/18369	0.00981048	0.326062	0.311713	CD177/ANXA3/ANXA7/ANXA1/TNNI3/CALM1/ANXA2/CALM2/S100P/ANXA4	10	1.6129
MF	GO:0002161	aminoacyl-tRNA editing activity	4/1274	13/18369	0.00992079	0.326062	0.311713	AARS2/DTD1/TARS2/VARS2	4	3.07692
MF	GO:0031432	titin binding	4/1274	13/18369	0.00992079	0.326062	0.311713	ANKRD23/CAPN3/CALM1/CALM2	4	3.07692
MF	GO:0016791	phosphatase activity	29/1274	265/18369	0.00997822	0.326062	0.311713	INPP5B/FRA10AC1/DUSP3/PPA2/PTPN23/PPP1R3E/PTPRS/PPP2CA/EYA3/ALPL/PPP3CB/DUSP2/PPP6C/SBF1/PFKFB3/PPP1CC/ACP1/PPM1M/PPM1J/TNS1/PLPP3/INPP5F/MYH3/ACP2/PTPN7/RPAP2/TNS2/MTMR3/PDP2	29	1.09434
MF	GO:0023023	MHC protein complex binding	7/1274	36/18369	0.0107251	0.332725	0.318082	HLA-DRA/CYRIB/HLA-DQA2/CD4/HLA-DPB1/HLA-DPA1/B2M	7	1.94444
MF	GO:0046625	sphingolipid binding	6/1274	28/18369	0.0110535	0.332725	0.318082	PSAP/VDAC1/GLTP/MAP1LC3B/SELL/VDAC2	6	2.14286
MF	GO:0032266	phosphatidylinositol-3-phosphate binding	8/1274	45/18369	0.0113129	0.332725	0.318082	SNX3/PLEK2/PLEKHF1/SNX12/ZFYVE26/TECPR1/ATG2A/SH3PXD2A	8	1.77778
MF	GO:0035591	signaling adaptor activity	12/1274	83/18369	0.0117285	0.332725	0.318082	AXIN1/MAP2K1/SARM1/KHDRBS1/SH2B1/GNB1/NLRP3/FRS3/GRB10/SOCS2/GRB2/MPP7	12	1.44578
MF	GO:0061650	ubiquitin-like protein conjugating enzyme activity	7/1274	37/18369	0.0124555	0.332725	0.318082	UBE2D2/UBE2D3/UBE2E2/UBE2J1/UBE2I/UBE2E3/UBE2G1	7	1.89189
MF	GO:0004722	protein serine/threonine phosphatase activity	13/1274	94/18369	0.012788	0.332725	0.318082	DUSP3/PPA2/PPP2CA/PPP3CB/DUSP2/PPP6C/PPP1CC/PPM1M/PPM1J/MYH3/RPAP2/MTMR3/PDP2	13	1.38298
MF	GO:0043138	3'-5' DNA helicase activity	4/1274	14/18369	0.0131381	0.332725	0.318082	RECQL5/FANCM/WRN/ERCC3	4	2.85714
MF	GO:0046966	nuclear thyroid hormone receptor binding	6/1274	29/18369	0.0131382	0.332725	0.318082	TAF11/TAF7/MED17/GTF2B/MED4/OASL	6	2.06897
MF	GO:0051861	glycolipid binding	6/1274	29/18369	0.0131382	0.332725	0.318082	PSAP/GLTP/SELL/PIGU/PIGK/PPT1	6	2.06897
MF	GO:0030145	manganese ion binding	10/1274	65/18369	0.0135512	0.334814	0.32008	GYG1/GALNT2/GLUL/ARG1/B4GALT1/PPM1M/TDP2/PEPD/WRN/MRE11	10	1.53846
MF	GO:0000049	tRNA binding	11/1274	75/18369	0.0139549	0.336578	0.321766	SLFN13/NSUN2/NSUN6/EEF1A1/AARS2/DTD1/XPO5/IFIT5/RARS1/EIF2A/TRMU	11	1.46667
MF	GO:0019001	guanyl nucleotide binding	40/1274	404/18369	0.0146904	0.338212	0.323328	CDC42/EHD4/TUBA1C/RHOA/GPN1/ARF4/ARF3/EEF1A1/RAC2/LSG1/GNA12/RAB31/GNA14/RALB/TUBA1A/EEF2/OLA1/GSPT1/RAB36/RAB7A/DAP3/RRAGA/ARF1/RAB3A/GIMAP7/GUF1/CRACR2A/RAB11A/MTG1/DNM3/GNAI2/NKIRAS1/TUBA1B/RHOB/RHEB/TGM2/MX1/AK4/GNA15/GIMAP1	40	0.990099
MF	GO:0032561	guanyl ribonucleotide binding	40/1274	404/18369	0.0146904	0.338212	0.323328	CDC42/EHD4/TUBA1C/RHOA/GPN1/ARF4/ARF3/EEF1A1/RAC2/LSG1/GNA12/RAB31/GNA14/RALB/TUBA1A/EEF2/OLA1/GSPT1/RAB36/RAB7A/DAP3/RRAGA/ARF1/RAB3A/GIMAP7/GUF1/CRACR2A/RAB11A/MTG1/DNM3/GNAI2/NKIRAS1/TUBA1B/RHOB/RHEB/TGM2/MX1/AK4/GNA15/GIMAP1	40	0.990099
MF	GO:0070182	DNA polymerase binding	5/1274	22/18369	0.0155383	0.349784	0.334391	CDK2AP1/FANCI/RTEL1/POLG2/PTGES3	5	2.27273
MF	GO:0015036	disulfide oxidoreductase activity	7/1274	39/18369	0.0165035	0.351524	0.336055	TXNDC12/PGK1/SELENOT/GSR/TMX4/TXNL1/ERO1B	7	1.79487
MF	GO:0044325	transmembrane transporter binding	16/1274	129/18369	0.0167958	0.351524	0.336055	VDAC1/YWHAZ/FGF13/NEDD4L/YWHAQ/HTT/PKD1/CALM1/SLC8A1/PACS2/SRI/CALM2/ANK1/ID2/HERPUD1/PDE4B	16	1.24031
MF	GO:0042809	nuclear vitamin D receptor binding	4/1274	15/18369	0.0169496	0.351524	0.336055	TAF11/TAF7/MED17/MED4	4	2.66667
MF	GO:0019903	protein phosphatase binding	17/1274	140/18369	0.0170036	0.351524	0.336055	SNX3/GNA12/PPP1R3E/AKAP5/VCP/ANAPC4/ERBB2/PPP3CB/STAU1/ENSA/PPP1CC/FBXL2/ANK1/KIFAP3/LGALS3/GRB2/MTMR3	17	1.21429
MF	GO:0140375	immune receptor activity	17/1274	141/18369	0.0181293	0.362888	0.346918	IL4R/KLRK1/CD44/HLA-DRA/CXCR4/FLT3/CTSH/IL3RA/IL15RA/IL1R2/HLA-DQA2/CD4/IFNGR1/HLA-DPA1/LILRA5/IL11RA/ACKR2	17	1.20567
MF	GO:0019905	syntaxin binding	10/1274	68/18369	0.0182698	0.362888	0.346918	TXLNB/VAMP3/SYT2/PRRT2/VAMP1/SNPH/HECTD3/RAB11A/VAMP8/TMED10	10	1.47059
MF	GO:0004386	helicase activity	18/1274	153/18369	0.0192995	0.367467	0.351296	XRCC5/DDX51/MOV10/MOV10L1/RTEL1/DDX39B/DDX11/RECQL4/RECQL5/DDX19B/DDX1/FANCM/WRN/SUPV3L1/EP400/MRE11/ERCC3/RAD54L2	18	1.17647
MF	GO:0008017	microtubule binding	28/1274	268/18369	0.0197843	0.367467	0.351296	MAPRE1/KIF7/KLC3/SKA1/FGF13/MAP1LC3B/HAUS4/SPAG6/KIF19/TOGARAM2/SPAG8/KIF22/FSD1/CFAP157/CCDC69/KIF20B/RAB11A/VAPA/KRIT1/DNM3/NUMA1/GABARAPL2/CGN/CETN2/MX1/TUBGCP6/NDRG1/CENPF	28	1.04478
MF	GO:0140097	catalytic activity, acting on DNA	26/1274	245/18369	0.0201818	0.367467	0.351296	XRCC5/N6AMT1/ATAD5/RTEL1/NEIL1/POLG2/DDX11/POLE3/LIG1/RECQL4/RECQL5/DNASE1L1/DFFB/TDP2/POLE/DDX1/POLG/FANCM/WRN/SUPV3L1/EP400/MRE11/ERCC3/PTGES3/EXO5/RAD54L2	26	1.06122
MF	GO:0005200	structural constituent of cytoskeleton	14/1274	111/18369	0.0212797	0.367467	0.351296	VIM/TUBA1C/ARPC3/LMNB1/TUBA1A/MSN/CROCC/TUBA1B/ANK1/ACTB/SORBS2/YEATS4/NEFL/ARPC5	14	1.26126
MF	GO:0003953	NAD+ nucleosidase activity	4/1274	16/18369	0.0213843	0.367467	0.351296	CD38/BST1/SARM1/TLR4	4	2.5
MF	GO:0050135	NAD(P)+ nucleosidase activity	4/1274	16/18369	0.0213843	0.367467	0.351296	CD38/BST1/SARM1/TLR4	4	2.5
MF	GO:0061809	NAD+ nucleotidase, cyclic ADP-ribose generating	4/1274	16/18369	0.0213843	0.367467	0.351296	CD38/BST1/SARM1/TLR4	4	2.5
MF	GO:0043175	RNA polymerase core enzyme binding	7/1274	41/18369	0.0214023	0.367467	0.351296	ELP4/ERBB2/LEO1/RECQL5/CCAR2/GTF2B/RPAP2	7	1.70732
MF	GO:0005540	hyaluronic acid binding	5/1274	24/18369	0.022364	0.377578	0.360962	CD44/TNFAIP6/SUSD5/IMPG1/ITIH2	5	2.08333
MF	GO:0140767	enzyme-substrate adaptor activity	7/1274	42/18369	0.0241946	0.38487	0.367933	ARRDC4/DET1/KLHDC2/DTX3L/FBXL2/HERPUD1/FBXO7	7	1.66667
MF	GO:0061631	ubiquitin conjugating enzyme activity	6/1274	33/18369	0.0242165	0.38487	0.367933	UBE2D2/UBE2D3/UBE2E2/UBE2J1/UBE2E3/UBE2G1	6	1.81818
MF	GO:0030246	carbohydrate binding	28/1274	273/18369	0.0245573	0.38487	0.367933	KLRK1/P3H2/LGALS9C/HLA-DRA/CLEC2A/GALNT2/PPP1R3E/PYGL/SLC2A3/SELL/UGP2/GALNT8/ADGRL1/PKD1/PTX3/EMC7/KRT1/C4B/EGLN3/PHYH/CLEC20A/LGALS3/CLEC4F/CD248/BSG/ASGR2/SIGLEC5/SIGLEC1	28	1.02564
MF	GO:0008276	protein methyltransferase activity	12/1274	92/18369	0.024939	0.38487	0.367933	METTL9/SETD4/PRMT9/EZH2/N6AMT1/FAM98A/PCMT1/CARM1/SETDB1/SETD3/FAM98B/DOT1L	12	1.30435
MF	GO:0016209	antioxidant activity	11/1274	82/18369	0.0257663	0.38487	0.367933	SELENOF/SRXN1/SELENOT/GSR/GSTM2/MGST1/HBD/PRDX3/PXDN/PTGES/HBB	11	1.34146
MF	GO:0008381	mechanosensitive monoatomic ion channel activity	4/1274	17/18369	0.0264647	0.38487	0.367933	TMC8/TMC6/PIEZO1/TMEM63A	4	2.35294
MF	GO:0016868	intramolecular transferase activity, phosphotransferases	3/1274	10/18369	0.027624	0.38487	0.367933	PGAM1/PGM1/PGM2	3	3
MF	GO:0032395	MHC class II receptor activity	3/1274	10/18369	0.027624	0.38487	0.367933	HLA-DRA/HLA-DQA2/HLA-DPA1	3	3
MF	GO:0035374	chondroitin sulfate binding	3/1274	10/18369	0.027624	0.38487	0.367933	PTPRS/IMPG1/MDK	3	3
MF	GO:0047134	protein-disulfide reductase (NAD(P)) activity	3/1274	10/18369	0.027624	0.38487	0.367933	PGK1/SELENOT/GSR	3	3
MF	GO:0051880	G-quadruplex DNA binding	3/1274	10/18369	0.027624	0.38487	0.367933	CNBP/DDX11/WRN	3	3
MF	GO:0070008	serine-type exopeptidase activity	3/1274	10/18369	0.027624	0.38487	0.367933	PRCP/SCPEP1/CPVL	3	3
MF	GO:0015035	protein-disulfide reductase activity	6/1274	34/18369	0.0277349	0.38487	0.367933	TXNDC12/PGK1/SELENOT/GSR/TXNL1/ERO1B	6	1.76471
MF	GO:0008408	3'-5' exonuclease activity	8/1274	54/18369	0.031634	0.429284	0.410392	PNPT1/RAD9A/XRN2/POLE/POLG/WRN/MRE11/EXO5	8	1.48148
MF	GO:0042834	peptidoglycan binding	4/1274	18/18369	0.0322069	0.429284	0.410392	PGLYRP1/NLRP3/JCHAIN/NOD1	4	2.22222
MF	GO:0050811	GABA receptor binding	4/1274	18/18369	0.0322069	0.429284	0.410392	PPP2CA/AKAP5/PLCL2/GABARAPL2	4	2.22222
MF	GO:0000149	SNARE binding	13/1274	107/18369	0.0338311	0.429788	0.410874	TXLNB/VAMP3/SYT2/PRRT2/EXOC3L1/VAMP1/GOSR2/SNPH/HECTD3/RAB11A/VAMP8/GABARAPL2/TMED10	13	1.21495
MF	GO:0016829	lyase activity	21/1274	198/18369	0.0343387	0.429788	0.410874	XRCC5/APMAP/CA8/ECHDC2/MLYCD/ENOSF1/DERA/CD38/HADHB/GLDC/BST1/MOCOS/HADHA/GLO1/NEIL1/HACD3/ADCY5/CBS/CYP1B1/ECHDC3/TSEN2	21	1.06061
MF	GO:0004601	peroxidase activity	8/1274	55/18369	0.0348537	0.429788	0.410874	SELENOF/GSTM2/MGST1/HBD/PRDX3/PXDN/PTGES/HBB	8	1.45455
MF	GO:0046982	protein heterodimerization activity	33/1274	343/18369	0.0354049	0.429788	0.410874	TAF11/H2BC5/TAF7/MICU1/BCL2A1/SNX2/GADD45A/PPP2CA/GABBR1/TUBA1A/KRT10/H3-3A/ERBB2/H2BC12/IL12A/ADD1/POLE3/MACROH2A1/ADORA1/RRAGA/SRI/VAPA/PDSS1/FXR2/IRAK3/H2BK1/KRT1/H3C1/TLR4/CEACAM6/PSMF1/FBXO7/UBA2	33	0.962099
MF	GO:1990756	ubiquitin ligase-substrate adaptor activity	6/1274	36/18369	0.0357446	0.429788	0.410874	ARRDC4/DET1/KLHDC2/FBXL2/HERPUD1/FBXO7	6	1.66667
MF	GO:0005536	glucose binding	3/1274	11/18369	0.0360631	0.429788	0.410874	PYGL/SLC2A3/UGP2	3	2.72727
MF	GO:0016661	oxidoreductase activity, acting on other nitrogenous compounds as donors	3/1274	11/18369	0.0360631	0.429788	0.410874	ALDH2/CYB5R3/CBS	3	2.72727
MF	GO:0019107	myristoyltransferase activity	3/1274	11/18369	0.0360631	0.429788	0.410874	HADHB/ZDHHC3/ZDHHC2	3	2.72727
MF	GO:0046790	virion binding	3/1274	11/18369	0.0360631	0.429788	0.410874	PTX3/ANXA2/SIGLEC1	3	2.72727
MF	GO:0017018	myosin phosphatase activity	10/1274	76/18369	0.0366016	0.431132	0.41216	DUSP3/PPP2CA/PPP3CB/DUSP2/PPP6C/PPP1CC/PPM1M/PPM1J/MYH3/RPAP2	10	1.31579
MF	GO:0005518	collagen binding	9/1274	66/18369	0.0377426	0.439463	0.420124	TGFBI/COL6A2/CD44/CTSB/FN1/MMP9/CRTAP/ITGA2/CTSS	9	1.36364
MF	GO:0016835	carbon-oxygen lyase activity	10/1274	77/18369	0.0395576	0.455362	0.435323	XRCC5/CA8/ENOSF1/HADHB/HADHA/NEIL1/HACD3/CBS/CYP1B1/ECHDC3	10	1.2987
MF	GO:0016684	oxidoreductase activity, acting on peroxide as acceptor	8/1274	57/18369	0.0419413	0.472073	0.451299	SELENOF/GSTM2/MGST1/HBD/PRDX3/PXDN/PTGES/HBB	8	1.40351
MF	GO:0070063	RNA polymerase binding	8/1274	57/18369	0.0419413	0.472073	0.451299	PHRF1/ELP4/ERBB2/LEO1/RECQL5/CCAR2/GTF2B/RPAP2	8	1.40351
MF	GO:0005543	phospholipid binding	43/1274	475/18369	0.0441679	0.491672	0.470035	NME4/ANXA5/SNX3/GBF1/C2CD2L/ANXA3/ANXA7/TRPV1/SNX6/PSAP/VDAC1/ANXA1/GLTP/PLA2G7/PLEK2/SYT2/SNX2/PAFAH2/PLEKHF1/RUBCN/SNX12/ZFYVE26/TECPR1/NLRP3/PCTP/ITPR3/ANXA2/MAPKAP1/PIGU/KRIT1/MITD1/VDAC2/NUMA1/ATG2A/JCHAIN/SH3PXD2A/PIGK/PPT1/ANXA4/ARHGAP44/PXK/FUNDC2/ANKFY1	43	0.905263
MF	GO:0055056	D-glucose transmembrane transporter activity	3/1274	12/18369	0.0456635	0.502795	0.480669	SLC2A3/SLC2A14/SLC5A2	3	2.5
MF	GO:0016887	ATP hydrolysis activity	35/1274	376/18369	0.0465044	0.506547	0.484256	XRCC5/KIF7/DDX51/MOV10/MOV10L1/ATAD5/VCP/ALPL/RTEL1/KIF19/ATP5F1C/OLA1/DDX39B/KIF22/ATP6V1G1/DDX11/NLRP3/RECQL4/RECQL5/MORC2/ABCC10/ABCB9/KIF20B/DDX19B/HSPA5/CARNS1/DDX1/FANCM/MYH3/WRN/RNF213/SUPV3L1/ABCF3/ERCC3/RAD54L2	35	0.930851

## Sheet: KEGG
category	subcategory	ID	Description	GeneRatio	BgRatio	pvalue	p.adjust	qvalue	geneID	Count	enrichment_fold
Human Diseases	Immune disease	hsa05321	Inflammatory bowel disease	14/585	66/8538	0.000119527	0.0400415	0.0361097	IL4R/HLA-DRA/IFNG/TBX21/TLR5/HLA-DQA2/IFNGR1/IL12A/HLA-DPB1/TGFB3/TNF/HLA-DPA1/RELA/TLR4	14	3.1
Human Diseases	Immune disease	hsa05330	Allograft rejection	9/585	39/8538	0.00103241	0.0834834	0.0752859	HLA-DRA/CD86/FASLG/IFNG/HLA-DQA2/IL12A/HLA-DPB1/TNF/HLA-DPA1	9	3.37
Organismal Systems	Immune system	hsa04620	Toll-like receptor signaling pathway	17/585	109/8538	0.00111568	0.0834834	0.0752859	CD86/MAP2K1/CCL3L1/TLR5/MAP2K6/CCL3/IL12A/LY96/STAT2/TNF/IRF7/TLR8/CD14/IRF9/RELA/TLR4/TLR3	17	2.28
Organismal Systems	Immune system	hsa04640	Hematopoietic cell lineage	16/585	100/8538	0.00117056	0.0834834	0.0752859	IL4R/CD44/CD55/HLA-DRA/CD38/FLT3/IL3RA/IL1R2/HLA-DQA2/CD4/ITGA2/HLA-DPB1/TNF/HLA-DPA1/CD14/IL11RA	16	2.34
Human Diseases	Infectious disease: bacterial	hsa05134	Legionellosis	11/585	56/8538	0.00124602	0.0834834	0.0752859	CLK1/EEF1A1/TLR5/VCP/BCL2L13/IL12A/TNF/ARF1/CD14/RELA/TLR4	11	2.87
Human Diseases	Infectious disease: viral	hsa05164	Influenza A	23/585	173/8538	0.00159621	0.0891215	0.0803704	SLC25A5/HLA-DRA/VDAC1/MAP2K1/FASLG/IFNG/HLA-DQA2/IFNGR1/DNAJB1/IL12A/STAT2/NLRP3/HLA-DPB1/TNF/IRF7/HLA-DPA1/RAB11A/IRF9/RELA/TLR4/ACTB/MX1/TLR3	23	1.94
Human Diseases	Infectious disease: bacterial	hsa05133	Pertussis	13/585	78/8538	0.00227262	0.106429	0.0959783	RHOA/IL12A/LY96/CALM1/NLRP3/TNF/GNAI2/CD14/CALM2/C4B/RELA/TLR4/NOD1	13	2.43
Human Diseases	Endocrine and metabolic disease	hsa04940	Type I diabetes mellitus	9/585	44/8538	0.00254158	0.106429	0.0959783	HLA-DRA/CD86/FASLG/IFNG/HLA-DQA2/IL12A/HLA-DPB1/TNF/HLA-DPA1	9	2.99
Human Diseases	Cardiovascular disease	hsa05418	Fluid shear stress and atherosclerosis	19/585	141/8538	0.00338339	0.125937	0.113571	RHOA/GSTM1/GSTM2/RAC2/ACVR2B/SUMO3/SDC1/MGST1/MMP9/IFNG/IL1R2/MAP2K6/SDC4/CALM1/TNF/SUMO2/CALM2/RELA/ACTB	19	1.97
Cellular Processes	Transport and catabolism	hsa04142	Lysosome	18/585	133/8538	0.0040829	0.136777	0.123347	GLB1/LAPTM4A/CTSB/PSAP/AP3S1/CTSH/GLA/LIPA/LITAF/LAMP1/ABCB9/AP1S2/HEXB/CTSS/SUMF1/ACP2/LAPTM5/PPT1	18	1.98
Human Diseases	Immune disease	hsa05323	Rheumatoid arthritis	14/585	95/8538	0.00503257	0.153265	0.138215	HLA-DRA/CD86/IFNG/CCL3L1/HLA-DQA2/CCL3/TEK/ATP6V1G1/HLA-DPB1/TGFB3/TNF/HLA-DPA1/ITGAL/TLR4	14	2.15
Human Diseases	Infectious disease: parasitic	hsa05144	Malaria	9/585	50/8538	0.00622759	0.169901	0.153218	KLRK1/SDC1/IFNG/IL12A/TGFB3/TNF/ITGAL/TLR4/HBB	9	2.63
Genetic Information Processing	Translation	hsa03013	Nucleocytoplasmic transport	15/585	108/8538	0.00659319	0.169901	0.153218	THOC1/EEF1A1/SUMO3/NUP42/TNPO2/XPO5/UBE2I/DDX39B/NUP188/DDX19B/SUMO2/UPF3B/NDC1/RANGAP1/NUP43	15	2.03
Human Diseases	Infectious disease: parasitic	hsa05140	Leishmaniasis	12/585	79/8538	0.00713035	0.170619	0.153865	HLA-DRA/EEF1A1/IFNG/HLA-DQA2/IFNGR1/IL12A/HLA-DPB1/TGFB3/TNF/HLA-DPA1/RELA/TLR4	12	2.22
Organismal Systems	Immune system	hsa04612	Antigen processing and presentation	12/585	81/8538	0.00869682	0.172523	0.155582	CTSB/HLA-DRA/IFNG/KLRC4/HLA-DQA2/CD4/HLA-DPB1/TNF/HLA-DPA1/HSPA5/CTSS/B2M	12	2.16
Human Diseases	Infectious disease: parasitic	hsa05145	Toxoplasmosis	15/585	112/8538	0.00918611	0.172523	0.155582	HLA-DRA/IFNG/MAP2K6/HLA-DQA2/IFNGR1/LAMC3/IL12A/LY96/HLA-DPB1/TGFB3/TNF/HLA-DPA1/GNAI2/RELA/TLR4	15	1.95
Human Diseases	Infectious disease: parasitic	hsa05142	Chagas disease	14/585	103/8538	0.0102538	0.172523	0.155582	FASLG/IFNG/GNA14/CCL3L1/PPP2CA/IFNGR1/CCL3/IL12A/TGFB3/TNF/GNAI2/RELA/TLR4/GNA15	14	1.98
Human Diseases	Infectious disease: parasitic	hsa05146	Amoebiasis	14/585	103/8538	0.0102538	0.172523	0.155582	FN1/IFNG/GNA14/IL1R2/LAMC3/IL12A/RAB7A/TGFB3/ARG1/TNF/CD14/RELA/TLR4/GNA15	14	1.98
Human Diseases	Immune disease	hsa05332	Graft-versus-host disease	8/585	45/8538	0.0104455	0.172523	0.155582	HLA-DRA/CD86/FASLG/IFNG/HLA-DQA2/HLA-DPB1/TNF/HLA-DPA1	8	2.59
Organismal Systems	Immune system	hsa04658	Th1 and Th2 cell differentiation	13/585	93/8538	0.0104593	0.172523	0.155582	IL4R/HLA-DRA/IFNG/TBX21/HLA-DQA2/CD4/IFNGR1/PPP3CB/IL12A/HLA-DPB1/HLA-DPA1/RELA/PLCG1	13	2.04
Cellular Processes	Cell growth and death	hsa04210	Apoptosis	17/585	136/8538	0.0113278	0.172523	0.155582	TUBA1C/CTSB/BCL2A1/MAP2K1/FASLG/GADD45A/CTSH/IL3RA/LMNB1/TUBA1A/ITPR3/TNF/DFFB/TUBA1B/RELA/CTSS/ACTB	17	1.82
Human Diseases	Infectious disease: bacterial	hsa05131	Shigellosis	27/585	250/8538	0.0121372	0.172523	0.155582	CDC42/CD44/RHOA/UBE2D2/UBE2D3/VDAC1/UBB/MAP1LC3B/MYL12A/TLR5/ARPC3/H3-3A/TECPR1/NLRP3/ITPR3/RRAGA/TNF/ARF1/CD14/RELA/PLCG1/H3C1/TLR4/ACTB/PLCD3/ARPC5/NOD1	27	1.58
Human Diseases	Cancer: overview	hsa05205	Proteoglycans in cancer	23/585	204/8538	0.0122528	0.172523	0.155582	CDC42/CD44/RHOA/SDC1/FN1/MAP2K1/MMP9/FASLG/SDC4/MSN/ERBB2/ITGA2/ITPR3/TNF/WNT8B/PPP1CC/EIF4B/ANK1/PLCG1/TLR4/HBEGF/ACTB/GRB2	23	1.65
Human Diseases	Infectious disease: viral	hsa05168	Herpes simplex virus 1 infection	21/585	182/8538	0.0127323	0.172523	0.155582	HLA-DRA/EIF2B5/FASLG/IFNG/HLA-DQA2/IFNGR1/IL12A/STAT2/HLA-DPB1/TNF/SRPK1/IRF7/HLA-DPA1/PPP1CC/IRF9/RELA/RHEB/NECTIN2/TLR3/B2M/POU2F1	21	1.68
Human Diseases	Infectious disease: bacterial	hsa05135	Yersinia infection	17/585	138/8538	0.012997	0.172523	0.155582	CDC42/RHOA/RAC2/FN1/MAP2K1/SKAP2/MAP2K6/ARPC3/CD4/NLRP3/TNF/RELA/PLCG1/TLR4/ACTB/ARPC5/LIMK1	17	1.8
Cellular Processes	Transport and catabolism	hsa04144	Endocytosis	27/585	252/8538	0.0133898	0.172523	0.155582	RAB11FIP3/CDC42/SNX3/GBF1/EHD4/RHOA/ARF4/CXCR4/ARF3/SNX6/AGAP6/SPG21/RAB31/NEDD4L/SNX2/RNF41/ARPC3/SNX12/RAB7A/ARF1/CAPZA2/RAB11A/DNM3/FOLR2/SH3KBP1/CAPZB/ARPC5	27	1.56
Organismal Systems	Immune system	hsa04672	Intestinal immune network for IgA production	8/585	50/8538	0.0192915	0.228573	0.206129	HLA-DRA/CXCR4/CD86/TNFRSF17/IL15RA/HLA-DQA2/HLA-DPB1/HLA-DPA1	8	2.34
Metabolism	Carbohydrate metabolism	hsa00052	Galactose metabolism	6/585	32/8538	0.0197869	0.228573	0.206129	GLB1/PGM1/GLA/UGP2/B4GALT1/PGM2	6	2.74
Human Diseases	Immune disease	hsa05310	Asthma	6/585	32/8538	0.0197869	0.228573	0.206129	HLA-DRA/MS4A2/HLA-DQA2/HLA-DPB1/TNF/HLA-DPA1	6	2.74
Human Diseases	Infectious disease: bacterial	hsa05132	Salmonella infection	26/585	251/8538	0.0222196	0.244346	0.220353	CDC42/TUBA1C/RHOA/KLC3/MAP2K1/CYFIP1/MYL12A/TLR5/MAP2K6/ARPC3/TUBA1A/LY96/RAB7A/NLRP3/TNF/ARF1/ANXA2/CD14/TUBA1B/RHOB/RELA/TLR4/ACTB/ARPC5/NOD1/CASP5	26	1.51
Environmental Information Processing	Signaling molecules and interaction	hsa04514	Cell adhesion molecules	18/585	158/8538	0.0226111	0.244346	0.220353	CLDN24/HLA-DRA/CD58/CD86/SDC1/SELL/PTPRS/HLA-DQA2/SDC4/CD4/HLA-DPB1/HLA-DPA1/ITGAL/NECTIN2/TIGIT/NRCAM/SIGLEC1/ITGB8	18	1.66
Human Diseases	Infectious disease: bacterial	hsa05152	Tuberculosis	20/585	182/8538	0.0239855	0.251099	0.226442	RHOA/HLA-DRA/IFNG/HLA-DQA2/IFNGR1/PPP3CB/IL12A/CALM1/RAB7A/HLA-DPB1/TGFB3/TNF/LAMP1/HLA-DPA1/CD14/CALM2/RELA/CTSS/TLR4/PLK3	20	1.6
Organismal Systems	Immune system	hsa04670	Leukocyte transendothelial migration	14/585	116/8538	0.0268015	0.272076	0.24536	CDC42/RHOA/CLDN24/CXCR4/RAC2/MMP9/MYL12A/MSN/GNAI2/CTNNA1/RAPGEF3/PLCG1/ITGAL/ACTB	14	1.76
Genetic Information Processing	Replication and repair	hsa03410	Base excision repair	7/585	44/8538	0.0286015	0.281809	0.254137	NEIL1/POLG2/POLE3/LIG1/POLE/POLG/ADPRS	7	2.32
Metabolism	Lipid metabolism	hsa00600	Sphingolipid metabolism	8/585	54/8538	0.0294696	0.282066	0.254369	GLB1/CERS4/PSAP/DEGS1/GLA/CERS2/HEXB/PLPP3	8	2.16
Human Diseases	Neurodegenerative disease	hsa05012	Parkinson disease	27/585	271/8538	0.0311896	0.290237	0.261738	UQCRC2/SLC25A5/SDHB/TUBA1C/KLC3/SDHC/VDAC1/UBB/ATP5PB/UBE2J1/COX7A2L/TUBA1A/ATP5F1C/CALM1/ITPR3/HSPA5/GNAI2/PSMD3/TUBA1B/UBE2G1/CALM2/VDAC2/ADCY5/PLCG1/PSMA1/SDHD/PSMA3	27	1.45
Human Diseases	Infectious disease: viral	hsa05170	Human immunodeficiency virus 1 infection	22/585	213/8538	0.0345102	0.312457	0.281776	CXCR4/RAC2/APOBEC3F/APOBEC3D/MAP2K1/FASLG/MAP2K6/CD4/PPP3CB/CALM1/GNB1/ITPR3/TNF/GNAI2/AP1S2/CALM2/RELA/PLCG1/GNG10/TLR4/B2M/LIMK1	22	1.51
Human Diseases	Infectious disease: parasitic	hsa05143	African trypanosomiasis	6/585	37/8538	0.0380804	0.3193	0.287947	FASLG/IFNG/IL12A/IDO1/TNF/HBB	6	2.37
Environmental Information Processing	Signal transduction	hsa04071	Sphingolipid signaling pathway	14/585	122/8538	0.0390172	0.3193	0.287947	RHOA/CERS4/RAC2/GNA12/DEGS1/MAP2K1/S1PR2/MS4A2/PPP2CA/ADORA1/TNF/CERS2/GNAI2/RELA	14	1.67
Human Diseases	Cardiovascular disease	hsa05417	Lipid and atherosclerosis	22/585	216/8538	0.0394288	0.3193	0.287947	CDC42/RHOA/MMP9/FASLG/CCL3L1/MAP2K6/MIB2/PPP3CB/CCL3/IL12A/LY96/CALM1/NLRP3/TNF/IRF7/HSPA5/CD14/CALM2/RELA/PLCG1/TLR4/POU2F1	22	1.49
Cellular Processes	Cell growth and death	hsa04218	Cellular senescence	17/585	157/8538	0.0400714	0.3193	0.287947	FOXM1/SLC25A5/VDAC1/MAP2K1/GADD45A/MAP2K6/PPP3CB/CALM1/ITPR3/TGFB3/RAD9A/PPP1CC/CALM2/VDAC2/RELA/RHEB/MRE11	17	1.58
Cellular Processes	Transport and catabolism	hsa04140	Autophagy - animal	18/585	169/8538	0.0406407	0.3193	0.287947	CTSB/UBB/DEPTOR/MAP2K1/MAP1LC3B/PPP2CA/RUBCN/RAB7A/RRAGA/LAMP1/VAMP8/GABARAPL2/RHEB/ATG2A/VMP1/ATG10/DDIT4/MTMR3	18	1.55
Cellular Processes	Cellular community - eukaryotes	hsa04530	Tight junction	18/585	170/8538	0.0426856	0.3193	0.287947	CDC42/TUBA1C/RHOA/CLDN24/DLG3/NEDD4L/MYL12A/LLGL2/PPP2CA/ARPC3/TUBA1A/MSN/ERBB2/TUBA1B/TJAP1/CGN/ACTB/ARPC5	18	1.55
Metabolism	Amino acid metabolism	hsa00280	Valine, leucine and isoleucine degradation	7/585	48/8538	0.0435146	0.3193	0.287947	ALDH2/IVD/HADHB/HIBADH/HADHA/BCAT1/DBT	7	2.13
Cellular Processes	Transport and catabolism	hsa04145	Phagosome	17/585	159/8538	0.0443601	0.3193	0.287947	TUBA1C/FCAR/HLA-DRA/VAMP3/HLA-DQA2/TUBA1A/ATP6V1G1/RAB7A/ITGA2/HLA-DPB1/LAMP1/HLA-DPA1/CD14/TUBA1B/CTSS/TLR4/ACTB	17	1.56
Human Diseases	Infectious disease: viral	hsa05160	Hepatitis C	17/585	159/8538	0.0443601	0.3193	0.287947	CLDN24/YWHAB/YWHAZ/EIF3E/MAP2K1/YWHAQ/FASLG/IFNG/PPP2CA/STAT2/TNF/IRF7/IRF9/RELA/MX1/GRB2/TLR3	17	1.56
Organismal Systems	Endocrine system	hsa04924	Renin secretion	9/585	69/8538	0.0447973	0.3193	0.287947	AGT/CTSB/PPP3CB/CALM1/ITPR3/ADORA1/GNAI2/CALM2/ADCY5	9	1.9
Human Diseases	Cardiovascular disease	hsa05416	Viral myocarditis	9/585	70/8538	0.0484304	0.338004	0.304814	CD55/HLA-DRA/RAC2/CD86/HLA-DQA2/HLA-DPB1/HLA-DPA1/ITGAL/ACTB	9	1.88
