# Supplementary material for: Identification and validation of candidate biomarkers associated with mitochondria and 18 types of programmed cell death in trigeminal neuralgia: insights from transcriptome sequencing
Source: Front Mol Neurosci. 2026 Jun 24;19:1798469. doi: 10.3389/fnmol.2026.1798469 (PMC13341618; doi:10.3389/fnmol.2026.1798469)
Supplement: Supplementary Table 1 — Gene expression levels in samples from the TN group and control group. [file Data_Sheet_1.zip › Table S6.xlsx]

## Sheet: 02.kegg_result_DBT
ID	Description	setSize	enrichmentScore	NES	pvalue	p.adjust	qvalue	rank	leading_edge	core_enrichment
KEGG_RIBOSOME	KEGG_RIBOSOME	86	-0.794869	-2.42375	1e-10	1.84e-08	1.82105263157895e-08	2571	tags=93%, list=16%, signal=79%	RPL15/RPS4X/RPL5/RPS28/RPL22/RPL23/RPL4/RPL37/RPL22L1/RPL7/RPL10/RPS7/RPL3/RPL11/RPS27/RPS13/RPS23/RPS25/RPL26/RPS10/RPL36A/RPL17/RPS2/RPL36AL/RPL10A/RPL29/RPL7A/RPS29/RPS6/FAU/RPS17/RPL35A/RPL38/RPL19/RPS3A/RPL30/RPS8/RPL37A/RPS27A/RPL23A/RPS3/RPL27/RPLP0/RPL34/RPS21/RPL9/RPL36/RPS24/RPS18/RPS20/RPL18/RPL13A/RPL31/RPL24/RPS15A/RPS16/RPL21/RPL18A/RPL41/RPS5/RPL32/RPS9/RPL13/RPL28/RPS15/RPS11/RPL2…
KEGG_OXIDATIVE_PHOSPHORYLATION	KEGG_OXIDATIVE_PHOSPHORYLATION	117	-0.555305	-1.75904	8.38292019780619e-05	0.00771228658198169	0.00763286944326563	5054	tags=73%, list=31%, signal=50%	MT-CO1/MT-ND6/MT-ND1/NDUFA5/NDUFS8/NDUFB6/ATP6V0D1/SDHA/MT-ATP6/NDUFB1/ATP6AP1/NDUFV1/MT-ND4/ATP5ME/ATP6V1G1/PPA2/ATP6V0B/UQCRC2/NDUFA1/MT-CO2/ATP5F1B/ATP5F1A/ATP5MC3/NDUFA8/NDUFB5/SDHB/MT-CO3/CYC1/NDUFA3/UQCR10/MT-ND3/ATP6V1E1/NDUFA6/ATP5PD/NDUFC2/ATP5PF/COX7A2/COX6C/NDUFS6/ATP5PB/ATP5PO/ATP5MG/ATP5F1C/NDUFB9/UQCRFS1/NDUFS7/COX7B/ATP6V0E1/NDUFS4/UQCRB/NDUFS3/ATP5MF/NDUFA2/NDUFA9/COX5A/COX5B/UQCR…
KEGG_PARKINSONS_DISEASE	KEGG_PARKINSONS_DISEASE	117	-0.509945	-1.61535	0.000905985058687205	0.0555670835994819	0.0549948825097847	5054	tags=74%, list=31%, signal=51%	MT-CO1/MT-ND6/MT-ND1/VDAC2/NDUFA5/NDUFS8/NDUFB6/SDHA/HTRA2/MT-ATP6/NDUFB1/VDAC1/NDUFV1/MT-ND4/UBE2J2/UBE2L3/UQCRC2/NDUFA1/MT-CO2/ATP5F1B/ATP5F1A/ATP5MC3/NDUFA8/NDUFB5/SDHB/MT-CO3/CYC1/NDUFA3/UQCR10/MT-ND3/NDUFA6/ATP5PD/NDUFC2/ATP5PF/COX7A2/COX6C/NDUFS6/ATP5PB/ATP5PO/ATP5F1C/NDUFB9/UQCRFS1/NDUFS7/COX7B/NDUFS4/UQCRB/NDUFS3/NDUFA2/NDUFA9/COX5A/COX5B/SNCAIP/UQCRC1/SLC25A5/COX7A2L/NDUFB2/NDUFB10/COX8A…
KEGG_ASTHMA	KEGG_ASTHMA	24	-0.698456	-1.69178	0.00518350312468623	0.192940281949406	0.190953482707364	2484	tags=58%, list=15%, signal=49%	HLA-DMA/HLA-DOA/FCER1A/HLA-DOB/HLA-DPB1/HLA-DRA/PRG2/EPX/HLA-DQB1/HLA-DRB1/HLA-DQA2/HLA-DRB5/RNASE3/IL4
KEGG_HUNTINGTONS_DISEASE	KEGG_HUNTINGTONS_DISEASE	166	-0.428449	-1.42166	0.00524294244427735	0.192940281949406	0.190953482707364	4051	tags=49%, list=25%, signal=37%	UQCRC2/NDUFA1/MT-CO2/ATP5F1B/ATP5F1A/POLR2J/ATP5MC3/POLR2K/NDUFA8/NDUFB5/CREB3L4/POLR2E/SDHB/MT-CO3/CYC1/NDUFA3/UQCR10/SOD1/POLR2F/NDUFA6/ATP5PD/POLR2L/NDUFC2/BAX/ATP5PF/COX7A2/COX6C/NDUFS6/ATP5PB/ATP5PO/CLTB/CLTA/ATP5F1C/NDUFB9/UQCRFS1/NDUFS7/COX7B/NDUFS4/UQCRB/NDUFS3/NDUFA2/NDUFA9/COX5A/IFT57/COX5B/UQCRC1/SLC25A5/COX7A2L/NDUFB2/AP2M1/NDUFB10/COX8A/CREB3/UQCRH/UQCRQ/ATP5MC1/ATP5MC2/ATP5F1E/SLC25…
KEGG_HEMATOPOIETIC_CELL_LINEAGE	KEGG_HEMATOPOIETIC_CELL_LINEAGE	80	-0.48893	-1.47692	0.014540632837558	0.42227129597842	0.417922964555301	2228	tags=31%, list=14%, signal=27%	CD9/KIT/GP9/ITGA2B/ITGB3/CD22/IL5RA/CD1E/CD1B/HLA-DRA/IL1R2/IL7/FCER2/CD1C/CD19/HLA-DRB1/CD34/IL1R1/FLT3/HLA-DRB5/GYPA/EPO/IL4/IL6/DNTT
KEGG_INTESTINAL_IMMUNE_NETWORK_FOR_IGA_PRODUCTION	KEGG_INTESTINAL_IMMUNE_NETWORK_FOR_IGA_PRODUCTION	44	-0.554184	-1.49688	0.0167083320808098	0.42227129597842	0.417922964555301	1820	tags=32%, list=11%, signal=28%	TNFRSF13C/HLA-DOB/HLA-DPB1/HLA-DRA/HLA-DQB1/HLA-DRB1/IL2/HLA-DQA2/HLA-DRB5/CXCL12/IL4/IL6/CCL27/PIGR
KEGG_ALLOGRAFT_REJECTION	KEGG_ALLOGRAFT_REJECTION	33	-0.605733	-1.55331	0.0183596215642791	0.42227129597842	0.417922964555301	2484	tags=45%, list=15%, signal=39%	HLA-DMA/HLA-C/HLA-DOA/GZMB/HLA-B/HLA-DOB/HLA-A/HLA-DPB1/HLA-DRA/HLA-DQB1/HLA-DRB1/IL2/HLA-DQA2/HLA-DRB5/IL4
KEGG_COMPLEMENT_AND_COAGULATION_CASCADES	KEGG_COMPLEMENT_AND_COAGULATION_CASCADES	50	-0.522635	-1.45078	0.0235520622062649	0.481508827328083	0.476550498442553	1724	tags=42%, list=11%, signal=38%	C2/CFH/SERPINA1/F13A1/CD59/PROC/CFD/SERPINF2/C1QA/TFPI/F2/SERPING1/C1QC/C1QB/C4A/C4B/PROS1/CPB2/F11/F7/BDKRB2
KEGG_CYTOKINE_CYTOKINE_RECEPTOR_INTERACTION	KEGG_CYTOKINE_CYTOKINE_RECEPTOR_INTERACTION	219	-0.381067	-1.29915	0.0285474898265898	0.522248455514964	0.516870611007372	1376	tags=17%, list=8%, signal=16%	VEGFB/IL1R2/TNFRSF4/IL7/CD70/CXCL10/TNFSF11/PRLR/CXCL11/TNFSF9/IL1R1/VEGFC/IL2/FLT3/CRLF2/IL18R1/CCL22/IFNA21/CXCL12/CCL1/TNFRSF19/CCL24/EPO/IL4/BMP2/IL6/CCL23/CXCL13/EGFR/GDF5/IFNL1/CCL8/CCL27/IL22/IL22RA1/GH1/PRL/INHBE
KEGG_SYSTEMIC_LUPUS_ERYTHEMATOSUS	KEGG_SYSTEMIC_LUPUS_ERYTHEMATOSUS	109	-0.431575	-1.3582	0.0312213750579598	0.522248455514964	0.516870611007372	2212	tags=30%, list=14%, signal=26%	ELANE/HLA-DOA/H2AJ/C1QA/CTSG/FCGR2B/HLA-DOB/H2AC8/H2AB1/H2AC13/H2AC16/H2BC8/HLA-DPB1/HLA-DRA/C1QC/C1QB/H2BC9/H3C12/H2AB2/H3C1/C4A/C4B/HLA-DQB1/H2BC17/H2AB3/HLA-DRB1/H3C3/HLA-DQA2/H4C3/H2AC14/HLA-DRB5/H2AC21/H3C2

## Sheet: 02.kegg_result_BCL2A1
ID	Description	setSize	enrichmentScore	NES	pvalue	p.adjust	qvalue	rank	leading_edge	core_enrichment
KEGG_RIBOSOME	KEGG_RIBOSOME	86	-0.825793	-2.72686	1e-10	1.84e-08	1.73684210526316e-08	2482	tags=93%, list=15%, signal=79%	RPL6/FAU/RPL15/RPL21/RPL22L1/RPL35A/RPL23/RPL30/RPL37/RPS9/RPL26/RPL41/RPS13/RPL22/RPL5/RPL11/RPL38/RPL7/RPS12/RPL10/RPS25/RPL4/RPL29/RPS2/RPS24/RPS11/RPS27/RPS7/RPL17/RPS10/RPS6/RPL34/UBA52/RPL37A/RPL7A/RPL31/RPS15A/RPL3/RPS17/RPL19/RPL10A/RPS23/RPS15/RPS4X/RPS3A/RPL27/RPS27A/RPL23A/RPL28/RPS20/RPS8/RPL27A/RPS29/RPL36A/RPL13A/RPS16/RPS21/RPL32/RPL18/RPL24/RPL39/RPLP0/RPS3/RPL13/RPL8/RPL18A/RPL12…
KEGG_ALLOGRAFT_REJECTION	KEGG_ALLOGRAFT_REJECTION	33	-0.680767	-1.93	0.000512692365053695	0.04716769758494	0.0445232843336104	3067	tags=61%, list=19%, signal=49%	TNF/HLA-DQA1/HLA-A/CD40LG/GZMB/HLA-DMB/HLA-DPA1/HLA-DMA/CD40/HLA-DPB1/CD28/IL12A/HLA-DOB/HLA-DOA/IL2/HLA-DRA/HLA-DRB1/HLA-DQA2/HLA-DRB5/IL4
KEGG_INTESTINAL_IMMUNE_NETWORK_FOR_IGA_PRODUCTION	KEGG_INTESTINAL_IMMUNE_NETWORK_FOR_IGA_PRODUCTION	44	-0.622396	-1.86169	0.00085650163974288	0.0525321005708966	0.0495869370377457	2992	tags=52%, list=18%, signal=43%	PIGR/HLA-DQA1/TNFRSF13B/ICOS/CD40LG/HLA-DMB/HLA-DPA1/HLA-DMA/ICOSLG/CD40/HLA-DPB1/CD28/HLA-DOB/HLA-DOA/IL2/HLA-DRA/TNFRSF13C/HLA-DRB1/HLA-DQA2/HLA-DRB5/IL4/IL6/CCL27
KEGG_ASTHMA	KEGG_ASTHMA	24	-0.694471	-1.86906	0.00168932478877297	0.0777089402835567	0.0733522605651422	2450	tags=79%, list=15%, signal=67%	TNF/HLA-DQA1/CD40LG/HLA-DMB/HLA-DPA1/HLA-DMA/MS4A2/CD40/HLA-DPB1/FCER1A/HLA-DOB/HLA-DOA/HLA-DRA/HLA-DRB1/EPX/HLA-DQA2/HLA-DRB5/RNASE3/IL4
KEGG_FC_GAMMA_R_MEDIATED_PHAGOCYTOSIS	KEGG_FC_GAMMA_R_MEDIATED_PHAGOCYTOSIS	92	0.476152397136234	1.61061383327716	0.00430722189018386	0.158505765558766	0.14961928671165	4294	tags=43%, list=26%, signal=32%	PRKCG/AMPH/MYO10/ASAP2/WASF3/FCGR2A/PLPP3/GAB2/SCIN/DNM1/LIMK2/PIK3CD/ASAP1/MARCKS/CRK/PTPRC/PLD1/PLPP2/HCK/VAV3/MAPK1/LYN/RAF1/PIKFYVE/PIK3CG/PRKCD/PIK3R5/DNM3/PLCG2/VAV1/FCGR2B/PIK3CB/FCGR2C/PLA2G4A/PIK3CA/CRKL/WASF1/WAS/VASP/MAPK3
KEGG_OXIDATIVE_PHOSPHORYLATION	KEGG_OXIDATIVE_PHOSPHORYLATION	117	-0.444979	-1.55142	0.00591421722155829	0.181369328127788	0.171201024834582	5177	tags=66%, list=32%, signal=45%	NDUFB1/NDUFA6/MT-ND6/NDUFV2/MT-ND2/MT-ATP6/COX10/MT-CO2/MT-CYB/ATP5F1B/MT-ND4/UQCRC2/PPA2/ATP6V1G1/MT-CO3/SDHA/NDUFS8/MT-ND3/ATP5ME/NDUFA8/COX5B/UQCRB/NDUFB5/NDUFV1/ATP5MG/UQCR10/ATP5PD/ATP5PF/COX7A2/NDUFS3/ATP5PB/NDUFS6/NDUFA3/UQCRC1/COX6A1/ATP5F1A/COX7B/COX7A2L/ATP6V0E2/CYC1/ATP5F1E/UQCRFS1/ATP5MC3/COX8A/ATP5MF/COX5A/NDUFA2/ATP6V1F/ATP5F1C/NDUFC2/NDUFB10/UQCR11/NDUFS7/UQCRH/ATP5MC2/ATP5PO/NDUFB…
KEGG_OLFACTORY_TRANSDUCTION	KEGG_OLFACTORY_TRANSDUCTION	90	0.472626532205338	1.59035653927124	0.00712545786610293	0.187297749623277	0.176797074873231	1276	tags=40%, list=8%, signal=37%	OR52N2/OR52B6/CNGB1/PDC/OR52I1/OR4A47/OR5B21/OR56B4/OR2M3/OR4F5/OR2AT4/OR2AE1/OR2T10/OR2AK2/OR11H4/OR2T2/OR2C3/OR4D2/OR1K1/OR2T33/OR2T11/CNGA4/OR10P1/OR52W1/OR2G6/OR2Z1/OR5C1/OR2L3/OR52I2/OR52K1/CLCA4/OR1L8/OR2H2/OR10H1/OR7C1/OR5K2
KEGG_TYPE_I_DIABETES_MELLITUS	KEGG_TYPE_I_DIABETES_MELLITUS	36	-0.598101	-1.71825	0.00961731736919113	0.221198299491396	0.208797021831123	3067	tags=53%, list=19%, signal=43%	TNF/HLA-DQA1/HLA-A/GZMB/HLA-DMB/HLA-DPA1/HLA-DMA/HLA-DPB1/CD28/IL12A/CPE/HLA-DOB/HLA-DOA/IL2/HLA-DRA/GAD1/HLA-DRB1/HLA-DQA2/HLA-DRB5
KEGG_ABC_TRANSPORTERS	KEGG_ABC_TRANSPORTERS	37	0.549799152829643	1.58422071294947	0.0137343644775405	0.280791451540827	0.265049139040255	4667	tags=54%, list=29%, signal=39%	ABCA4/ABCC11/ABCB5/ABCC9/ABCG8/ABCA1/ABCG1/ABCA13/ABCC3/ABCA9/ABCA6/ABCC6/ABCC2/ABCA2/ABCA10/ABCA7/ABCA5/ABCD3/ABCB11/ABCC5
KEGG_GRAFT_VERSUS_HOST_DISEASE	KEGG_GRAFT_VERSUS_HOST_DISEASE	36	-0.565263	-1.62391	0.0168152557565076	0.30940070591974	0.292054442086711	3067	tags=61%, list=19%, signal=50%	HLA-DQB1/FASLG/IFNG/KIR3DL1/TNF/HLA-DQA1/HLA-A/KLRC1/GZMB/HLA-DMB/HLA-DPA1/HLA-DMA/HLA-DPB1/CD28/HLA-DOB/HLA-DOA/IL2/HLA-DRA/HLA-DRB1/HLA-DQA2/HLA-DRB5/IL6
KEGG_ASCORBATE_AND_ALDARATE_METABOLISM	KEGG_ASCORBATE_AND_ALDARATE_METABOLISM	11	-0.720915	-1.57094	0.0209513027337298	0.337632424468502	0.318703375499444	391	tags=36%, list=2%, signal=36%	ALDH1B1/UGT2A3/MIOX/UGT2B17
KEGG_AUTOIMMUNE_THYROID_DISEASE	KEGG_AUTOIMMUNE_THYROID_DISEASE	37	-0.540633	-1.56075	0.022019505943598	0.337632424468502	0.318703375499444	2975	tags=54%, list=18%, signal=44%	HLA-DQA1/HLA-A/CD40LG/GZMB/HLA-DMB/HLA-DPA1/CTLA4/HLA-DMA/CD40/HLA-DPB1/CD28/HLA-DOB/HLA-DOA/IL2/HLA-DRA/IFNA21/HLA-DRB1/HLA-DQA2/HLA-DRB5/IL4
KEGG_PARKINSONS_DISEASE	KEGG_PARKINSONS_DISEASE	117	-0.406286	-1.41652	0.0258682510133016	0.360358690770642	0.340155514743455	5106	tags=67%, list=31%, signal=46%	NDUFA6/MT-ND6/NDUFV2/MT-ND2/SNCAIP/MT-ATP6/MT-CO2/MT-CYB/ATP5F1B/MT-ND4/UQCRC2/VDAC2/CYCS/MT-CO3/SDHA/NDUFS8/MT-ND3/NDUFA8/VDAC1/COX5B/UQCRB/NDUFB5/NDUFV1/UQCR10/ATP5PD/ATP5PF/COX7A2/NDUFS3/ATP5PB/NDUFS6/NDUFA3/UQCRC1/COX6A1/ATP5F1A/COX7B/COX7A2L/CYC1/ATP5F1E/UQCRFS1/SLC25A5/ATP5MC3/COX8A/COX5A/NDUFA2/ATP5F1C/NDUFC2/NDUFB10/UQCR11/PARK7/NDUFS7/UQCRH/ATP5MC2/ATP5PO/SLC25A6/NDUFB9/SLC25A4/COX6B1/CO…
KEGG_INSULIN_SIGNALING_PATHWAY	KEGG_INSULIN_SIGNALING_PATHWAY	123	0.395899263223261	1.38875360150499	0.0274185960368967	0.360358690770642	0.340155514743455	4065	tags=35%, list=25%, signal=26%	CBLC/PHKA1/IRS2/SHC3/SOCS3/PPP1R3B/PDE3A/CBL/PYGL/MKNK1/SOS2/PRKAG3/HK2/PPP1R3D/PPARGC1A/FLOT2/MAPK10/GCK/PIK3CD/PRKAR1A/PPP1CB/CRK/PRKAA1/EIF4E/PYGM/GSK3B/MAPK1/RAF1/PDPK1/PIK3CG/PRKAR2B/PIK3R5/MKNK2/KRAS/PDE3B/PIK3CB/PRKCI/HK3/SOS1/FLOT1/PIK3CA/CRKL/PKLR
KEGG_DNA_REPLICATION	KEGG_DNA_REPLICATION	36	-0.520016	-1.49392	0.0331648904562262	0.406822656263041	0.384014521072093	6297	tags=81%, list=39%, signal=49%	RFC1/RFC4/RPA2/POLA1/RNASEH2A/MCM7/RNASEH2C/LIG1/RPA1/POLA2/POLD1/RNASEH1/POLD4/RFC3/MCM6/RNASEH2B/PRIM1/MCM3/RPA3/SSBP1/MCM5/MCM4/PCNA/POLE4/POLD2/POLE3/MCM2/FEN1/RPA4
KEGG_BASE_EXCISION_REPAIR	KEGG_BASE_EXCISION_REPAIR	34	-0.511286	-1.46452	0.037509237108116	0.431356226743334	0.40717263966047	5656	tags=71%, list=35%, signal=46%	LIG3/POLB/TDG/LIG1/MUTYH/PARP2/POLD1/MPG/POLD4/APEX1/NEIL3/PARP1/APEX2/PARP3/PCNA/NEIL2/POLE4/UNG/NTHL1/POLD2/POLE3/HMGB1P1/POLL/FEN1
KEGG_GLYCOSAMINOGLYCAN_BIOSYNTHESIS_KERATAN_SULFATE	KEGG_GLYCOSAMINOGLYCAN_BIOSYNTHESIS_KERATAN_SULFATE	14	-0.666567	-1.55146	0.0443289550876573	0.46816556398899	0.441918295527365	2043	tags=36%, list=13%, signal=31%	FUT8/CHST1/B4GAT1/B3GNT7/CHST6
KEGG_PRIMARY_IMMUNODEFICIENCY	KEGG_PRIMARY_IMMUNODEFICIENCY	33	-0.527296	-1.49491	0.045798805172836	0.46816556398899	0.441918295527365	3735	tags=48%, list=23%, signal=37%	CIITA/LCK/RFXANK/TNFRSF13B/UNG/ICOS/CD3E/CD4/CD40LG/CD3D/CD40/BLNK/CD19/TNFRSF13C/CD79A/IGLL1
KEGG_STEROID_BIOSYNTHESIS	KEGG_STEROID_BIOSYNTHESIS	17	-0.623736	-1.53539	0.0499001996007984	0.483244038239311	0.456151409093171	4187	tags=76%, list=26%, signal=57%	NSDHL/SC5D/CYP27B1/LSS/SOAT2/FDFT1/DHCR7/MSMO1/EBP/TM7SF2/DHCR24/SQLE/CYP51A1
